# Supplementary material for: Physical crowding truncates intrinsic Lévy-like motility into caste-specific movement regimes in social termites
Source: Mov Ecol. 2026 Apr 3;14:31. doi: 10.1186/s40462-026-00646-w (PMC13173929; doi:10.1186/s40462-026-00646-w)
Supplement: Supplementary file 1 — Supplementary Material 1 [file 40462_2026_646_MOESM1_ESM.zip]

Archive with 5 entries (4 files):
- data/
- data/Encounter efficiency.xlsx
- data/Exploration rate.xlsx
- data/Movement Coordinates.xlsx
- data/Proportion of termites moving within the inner region.xlsx
