# Supplementary material for: Physical crowding truncates intrinsic Lévy-like motility into caste-specific movement regimes in social termites
Source: Mov Ecol. 2026 Apr 3;14:31. doi: 10.1186/s40462-026-00646-w (PMC13173929; doi:10.1186/s40462-026-00646-w)
Supplement: Supplementary file 1 — Supplementary Material 1 [file 40462_2026_646_MOESM1_ESM.zip › data/Encounter efficiency.xlsx]

## Sheet: Sheet1
Caste	Encounter (number)	Distance (mm)	Per_Encounter (mm/n)	Colony
Queen	55	1813.12	21.9856	Colony1
Queen	119	2333.5	19.6092	Colony2
Queen	77	1787.97	23.2204	Colony3
Queen	155	1209.21	11.6975	Colony4
Queen	95	1095.16	11.528	Colony5
Worker	203	13758	65.7178	Colony1
Worker	495	19046.2	38.4771	Colony2
Worker	174	2507.19	14.4091	Colony3
Worker	566	13340.7	24.3075	Colony4
Worker	365	9173.92	25.134	Colony5
