# Supplementary material for: Physical crowding truncates intrinsic Lévy-like motility into caste-specific movement regimes in social termites
Source: Mov Ecol. 2026 Apr 3;14:31. doi: 10.1186/s40462-026-00646-w (PMC13173929; doi:10.1186/s40462-026-00646-w)
Supplement: Supplementary file 1 — Supplementary Material 1 [file 40462_2026_646_MOESM1_ESM.zip › data/Movement Coordinates.xlsx]

## Sheet: Sheet1
Queen-1-1		Queen-1-2		Queen-1-3		Queen-1-4		Queen-1-5		Queen-100-1		Queen-100-2		Queen-100-3		Queen-100-4		Queen-100-5		Queen-200-1		Queen-200-2		Queen-200-3		Queen-200-4		Queen-200-5		Queen-1000-1		Queen-1000-2		Queen-1000-3		Queen-1000-4		Queen-1000-5		Worker-1-1		Worker-1-2		Worker-1-3		Worker-1-4		Worker-1-5
X	Y	X	Y	X	Y	X	Y	X	Y	X	Y	X	Y	X	Y	X	Y	X	Y	X	Y	X	Y	X	Y	X	Y	X	Y	X	Y	X	Y	X	Y	X	Y	X	Y	X	Y	X	Y	X	Y	X	Y	X	Y
-9.61359	-2.90921	-19.4609	-20.2111	31.188	-8.87126	-24.5997	-4.02785	27.995	-9.14753	23.5757	7.35842	7.45459	33.5902	18.6683	17.9387	-0.201425	7.84424	-35.2113	-3.07318	31.4352	0.587356	-8.50412	18.0399	22.5676	-15.1588	26.747	-20.1603	4.06773	9.80778	-31.8613	-18.3047	20.2948	22.0712	-3.81711	3.63108	-13.9336	-8.54393	-0.539134	-9.7927	-2.30931	38.9901	-39.2217	-12.0685	-12.6752	22.9332	-33.5164	25.6848	-17.5295	-38.4982
-9.61359	-2.90921	-19.3368	-20.0354	31.1777	-8.78139	-23.795	-3.07165	28.0194	-9.14961	23.9081	7.35553	7.05131	33.467	18.599	17.9056	-0.309892	7.85087	-35.0932	-2.95758	31.3938	0.428119	-8.43696	18.0207	22.5188	-15.1588	26.7543	-20.1399	4.08454	9.92893	-32.1457	-18.2455	20.1861	21.9185	-3.98701	3.53377	-13.9376	-8.38905	-0.557517	-9.71564	-1.99057	39.495	-39.1101	-10.3704	-12.6983	22.9641	-33.3113	25.9618	-15.9568	-39.0614
-9.61359	-2.90921	-19.1986	-19.9238	31.1859	-8.70168	-22.8516	-2.21347	27.9919	-9.13659	24.5419	7.18044	6.83517	33.331	18.6823	17.7578	-0.156357	7.84749	-34.7818	-2.96531	31.6214	0.168349	-8.29819	17.8895	22.5405	-15.5216	26.7554	-20.1431	4.01667	9.9458	-32.8045	-17.6081	19.3617	22.075	-4.09712	3.50117	-13.8672	-8.34754	-0.563739	-9.72523	-1.66365	39.7402	-39.1176	-10.1238	-12.6208	22.9797	-33.3591	25.9101	-14.0661	-39.4611
-9.61908	-2.88993	-19.1906	-19.9624	31.1928	-8.61957	-22.0247	-1.30123	28.006	-9.14963	24.9515	7.02817	6.5375	32.9635	18.6838	17.7018	0.0298913	7.74125	-34.4868	-2.52893	31.5124	0.234191	-8.1682	17.8135	22.1224	-15.8639	26.7311	-20.2333	4.00271	9.73729	-32.4764	-18.7216	18.9254	22.6889	-4.13854	3.4446	-13.8902	-8.53994	-0.547701	-9.59318	-1.36747	40.2718	-39.0708	-9.69815	-12.6284	23.0295	-33.3876	25.9667	-12.6057	-39.4818
-9.61908	-2.88993	-18.9841	-19.9318	31.1887	-8.62123	-21.4462	-0.272455	28.0503	-9.09902	24.9566	7.04521	6.3766	32.705	18.7514	17.5641	0.0298913	7.74125	-34.3862	-2.4468	31.5757	0.308628	-8.48115	18.0058	22.5838	-15.2725	26.7343	-20.1846	3.96483	9.82421	-32.5785	-18.8285	18.5908	22.308	-4.13003	3.41018	-13.7574	-8.57063	-0.489823	-9.544	-1.30892	40.3846	-38.651	-8.92868	-12.5853	23.0033	-33.4814	25.7795	-11.1585	-39.9829
-9.61908	-2.88993	-18.9704	-19.7589	31.1943	-8.60215	-20.8763	0.760649	28.086	-9.07836	25.2637	6.82096	6.27727	32.6078	18.8544	17.3377	0.0510477	7.72697	-34.4321	-2.78408	31.6718	0.125223	-8.09381	17.7524	22.1072	-15.3483	26.7332	-20.1824	3.99142	10.0256	-32.5733	-18.9294	18.6061	22.4221	-4.07579	3.30853	-13.7592	-8.56247	-0.458409	-9.54845	-1.24517	40.4576	-38.4917	-8.57988	-12.4655	23.0397	-33.5158	25.7416	-10.3552	-40.6184
-9.60425	-2.892	-18.8197	-19.6561	31.1831	-8.55841	-20.4936	1.25207	28.165	-9.03916	25.4396	6.70441	6.15285	32.4805	18.9616	17.2012	0.0709276	7.71623	-34.3853	-2.6166	31.5629	0.180695	-8.17992	17.7785	21.8645	-15.2948	26.7074	-20.2737	3.96359	9.9188	-32.6059	-19.0681	18.4187	22.5274	-4.03172	3.25014	-13.8059	-8.61984	-0.467237	-9.57112	-1.16089	40.6402	-38.4014	-8.1051	-12.4912	23.0483	-33.4497	25.7974	-9.36606	-40.8751
-9.60846	-2.89246	-18.6478	-19.4343	31.1855	-8.57893	-20.204	2.07446	28.3185	-8.95115	25.7257	6.53913	6.10103	32.3605	19.0267	16.95	0.0769853	7.69868	-34.3839	-2.69298	31.3968	0.252007	-8.41225	17.9951	21.7553	-15.2487	26.7021	-20.382	3.96699	9.92655	-32.5398	-19.1989	18.3672	22.6346	-4.09173	3.23468	-13.6195	-8.61539	-0.44206	-9.56601	-1.1265	40.6776	-38.2983	-7.96029	-12.4758	23.0566	-33.3924	25.7799	-8.23421	-41.3156
-9.62333	-2.89344	-18.5014	-19.3321	31.1886	-8.59631	-19.849	2.81004	28.4737	-8.87316	26.0294	6.34258	6.04117	32.2285	19.0511	16.7703	0.0694078	7.68713	-34.2408	-2.58569	31.2463	0.350244	-8.24869	17.8506	21.6465	-15.2353	26.6073	-20.5315	3.96852	9.90992	-32.6418	-19.3268	18.3229	22.6698	-4.10587	3.1988	-13.4054	-8.42695	-0.40319	-9.53404	-1.13034	40.6671	-38.1726	-7.86992	-12.4374	23.0706	-33.2874	25.8679	-6.89396	-41.6708
-9.61952	-2.88921	-18.2929	-19.1297	31.1951	-8.60746	-19.6082	3.58205	28.6383	-8.71835	26.2517	6.01361	5.99421	32.1816	19.1202	16.6058	0.0655389	7.68279	-34.2382	-2.42013	31.0661	0.340072	-8.24719	17.8322	21.5229	-15.2818	26.5974	-20.4915	3.93566	9.97466	-32.237	-19.414	18.3493	22.7267	-4.11422	3.17716	-13.3217	-8.22922	-0.376928	-9.57565	-1.14993	40.6526	-37.9426	-7.49997	-12.4239	23.0747	-33.1992	25.9192	-5.19171	-41.9835
-9.62097	-2.8885	-18.1127	-18.9416	31.2003	-8.62482	-19.3026	4.38195	28.8007	-8.56285	26.5772	5.72311	5.95069	32.2087	19.1184	16.4722	0.0653187	7.6904	-34.18	-2.31232	30.9345	0.308884	-8.47849	18.0457	21.4534	-15.254	26.5616	-20.5092	3.94235	9.92509	-32.3428	-19.5012	18.4482	22.7297	-4.10538	3.09675	-13.5686	-8.09713	-0.351931	-9.59634	-1.17894	40.599	-37.6271	-6.76387	-12.4046	23.0796	-33.0948	25.9653	-3.523	-42.2158
-9.63297	-2.88725	-17.8868	-18.7905	31.1911	-8.64034	-18.9562	5.12093	28.9269	-8.47065	26.9041	5.55816	5.87029	32.2125	19.1147	16.3214	0.081618	7.70779	-34.0497	-2.2298	30.837	0.257711	-8.45989	17.989	21.3661	-15.2492	26.4266	-20.6698	3.93209	9.75185	-32.1998	-19.4697	18.4031	22.6998	-4.16503	3.07782	-13.7273	-7.95067	-0.279924	-9.57385	-1.19238	40.5488	-37.3895	-6.15864	-12.3748	23.0679	-32.9302	26.069	-1.78923	-42.4015
-9.6373	-2.88653	-17.6663	-18.5589	31.1954	-8.64963	-18.6391	5.79836	29.0017	-8.43054	27.18	5.34089	5.86997	32.228	19.1161	16.2358	0.0700346	7.7086	-33.9074	-2.21278	30.731	0.19223	-8.46708	18.0325	21.3497	-15.1652	26.2518	-20.7728	3.92394	9.67141	-32.0438	-19.3664	18.4541	22.638	-4.04306	3.07067	-13.9685	-7.63046	-0.283539	-9.5669	-1.20937	40.5144	-37.2893	-5.44128	-12.3697	23.0622	-32.8005	26.1372	-0.028542	-42.3931
-9.64475	-2.89206	-17.3268	-18.2502	31.1892	-8.66269	-18.3444	6.37663	29.0638	-8.34032	27.3749	5.13899	5.83374	32.1946	19.0947	16.1347	0.0615388	7.71461	-33.6367	-2.18106	30.6296	0.0680721	-8.33434	17.8087	21.1472	-15.2948	26.136	-21.0151	3.96139	9.40446	-31.9297	-19.3147	18.5283	22.5427	-4.10232	3.07019	-14.2875	-7.37824	-0.219618	-9.52838	-1.25067	40.4241	-37.2323	-4.63534	-12.3246	23.0636	-32.787	26.1719	1.57334	-42.2818
-9.65434	-2.89233	-16.9401	-17.8513	31.1872	-8.67126	-18.1667	6.67311	29.1588	-8.24826	27.5317	5.0395	5.71956	32.1823	19.1067	16.127	0.0653337	7.72614	-33.2611	-2.21564	30.521	-0.0310467	-8.38902	17.8639	21.0365	-15.36	26.0571	-21.1539	3.98283	9.34911	-31.7693	-19.3227	18.5744	22.5195	-4.08398	3.09488	-14.4664	-7.17925	-0.218439	-9.51265	-1.27211	40.3814	-37.3321	-3.51009	-12.32	23.0551	-32.7579	26.2146	2.79143	-42.0194
-9.6591	-2.8934	-16.5286	-17.4333	31.1783	-8.61725	-18.0456	6.87692	29.2213	-8.17056	27.5669	4.97426	5.71143	32.0078	19.0451	16.1229	0.0116246	7.75886	-32.848	-2.10351	30.3231	-0.304761	-8.41931	17.8619	20.9256	-15.3854	25.9604	-21.2136	3.98552	9.18872	-31.5836	-19.2421	18.6017	22.4704	-4.10624	3.11639	-14.6476	-7.00404	-0.218523	-9.5303	-1.27163	40.3643	-37.5251	-2.37451	-12.31	23.0489	-32.7344	26.2437	3.99626	-41.6711
-9.63924	-2.89369	-16.1459	-17.0059	31.1423	-8.54707	-17.9767	6.97285	29.2189	-8.02726	27.7995	4.86248	5.71446	31.8677	19.0204	16.1082	-0.100847	7.72698	-32.4485	-2.01767	30.1978	-0.392738	-8.49108	17.9046	20.8575	-15.468	25.8769	-21.2434	4.00991	9.09612	-31.3688	-19.3626	18.5632	22.4543	-4.10002	3.13343	-14.7804	-6.90825	-0.247842	-9.55537	-1.25465	40.3309	-37.925	-1.1722	-12.3347	23.0254	-32.6338	26.3608	5.34003	-41.3364
-9.63396	-2.89419	-15.7968	-16.5099	31.1049	-8.44893	-18.001	6.94823	29.2868	-7.83445	28.0403	4.70022	5.70921	31.7818	18.9598	16.1479	-0.231262	7.29638	-32.2375	-2.0321	30.0965	-0.526435	-8.52099	17.8932	20.7191	-15.5802	25.7834	-21.3862	3.99607	8.97669	-31.0836	-19.3584	18.5364	22.4269	-4.0655	3.1442	-14.8827	-6.86339	-0.214012	-9.60418	-1.24555	40.3199	-38.5143	0.0159108	-12.34	23.0148	-32.4602	26.6058	6.51337	-41.0335
-9.62868	-2.8945	-15.4154	-15.88	31.0523	-8.36294	-18.0854	6.87793	29.3161	-7.71326	28.166	4.44773	5.71448	31.7008	18.8731	16.1764	-0.244142	6.976	-31.9787	-2.06407	30.0254	-0.682139	-8.46925	17.8647	20.6232	-15.664	25.5342	-21.4576	4.05835	9.0695	-30.8965	-19.1823	18.5197	22.4377	-4.03798	3.16186	-14.9605	-6.86393	-0.178109	-9.62126	-1.24101	40.3111	-39.2331	1.26987	-12.3407	23.0153	-32.3485	26.7739	7.32671	-40.859
-9.63378	-2.89905	-15.1746	-15.25	31.0166	-8.30613	-18.1905	6.79874	29.3215	-7.54736	28.4047	4.26816	5.70149	31.6826	18.8178	16.1695	-0.141436	6.48256	-31.7702	-2.22292	30.0382	-0.814831	-8.67041	18.0069	20.6851	-15.6308	25.3696	-21.5974	4.06351	8.968	-30.574	-19.1876	18.5805	22.4273	-3.99519	3.16538	-15.0398	-6.82691	-0.129712	-9.62189	-1.23475	40.2787	-39.8371	2.58899	-12.3288	23.0592	-32.0086	27.1514	8.07131	-40.7231
-9.63181	-2.90206	-15.0969	-14.6942	30.9906	-8.2577	-18.2605	6.75371	29.328	-7.31939	28.8342	4.02467	5.70224	31.6475	18.7735	16.1636	0.0177081	6.27412	-31.3836	-2.4258	30.0837	-1.00658	-8.52488	17.9239	20.6263	-15.7376	25.2957	-21.6051	4.09069	8.98828	-30.3194	-19.2312	18.5467	22.4125	-3.9679	3.17453	-15.1182	-6.91965	-0.124238	-9.63057	-1.23452	40.266	-40.1538	3.7818	-12.3338	23.0727	-31.8194	27.3964	9.02325	-40.7278
-9.64048	-2.89587	-15.0542	-14.0226	30.9679	-8.21641	-18.3131	6.70071	29.3273	-7.20642	29.0057	3.80406	5.69736	31.6185	18.7099	16.1678	0.17349	5.92887	-31.1656	-2.94886	30.0562	-1.1341	-8.55345	17.9214	20.5696	-15.8187	25.0951	-21.8373	4.13391	8.97001	-29.8692	-19.1625	18.6905	22.4033	-3.98314	3.20484	-15.2191	-7.05415	-0.0914236	-9.69561	-1.17164	40.2289	-40.0885	5.22858	-12.3594	23.0624	-31.4987	27.7919	10.1855	-40.4979
-9.63759	-2.89793	-15.1197	-13.4974	30.9372	-8.16254	-18.3449	6.70383	29.3041	-7.10104	29.285	3.39896	5.69706	31.6095	18.5422	16.124	0.319527	5.66326	-31.0025	-3.29924	30.0716	-1.19946	-8.4962	17.9024	20.5383	-15.8193	24.9792	-21.8913	4.12468	8.95593	-29.5202	-19.1226	18.7397	22.4016	-3.99595	3.20772	-15.2834	-7.10312	-0.0572784	-9.79065	-1.06958	40.0597	-39.702	6.91912	-12.3686	23.0762	-31.2738	28.0502	11.2126	-40.277
-9.63861	-2.89772	-15.128	-13.157	30.9194	-8.13457	-18.2988	6.75195	29.2396	-7.02188	29.5945	3.15862	5.67171	31.6397	18.481	16.0948	0.503971	5.24343	-30.654	-3.72271	30.2784	-1.29479	-8.5576	17.9265	20.4253	-15.8716	24.8186	-22.1197	4.16399	9.08032	-28.9669	-18.7337	18.814	22.3946	-3.98304	3.21461	-15.2797	-7.09411	-0.0191254	-9.79278	-0.811349	39.9867	-39.129	8.63098	-12.5922	23.1597	-31.0571	28.358	12.4751	-39.9783
-9.65021	-2.89292	-15.2065	-12.7313	30.9319	-8.15815	-18.2996	6.87945	29.2169	-6.94982	29.9172	2.91394	5.66942	31.6294	18.4877	16.0326	0.601842	5.04068	-30.4462	-4.33703	30.488	-1.26472	-8.46567	17.8911	20.344	-15.8558	24.8196	-22.0194	4.2607	9.18444	-28.7509	-18.6668	18.9718	22.4674	-4.02652	3.20725	-15.2788	-7.18359	0.193578	-9.89259	-0.54413	39.9628	-38.4501	10.5125	-12.7478	23.0753	-30.9707	28.5064	13.9097	-39.5142
-9.6503	-2.88627	-15.2624	-12.5119	30.9335	-8.16255	-18.2128	7.08957	29.1951	-6.79948	30.104	2.6611	5.6501	31.6137	18.4627	15.9673	0.663621	4.91805	-30.45	-4.94325	30.7533	-1.20437	-8.55462	17.9302	20.2984	-15.8561	24.6921	-22.1495	4.29806	9.20666	-28.5642	-18.6453	19.0308	22.4779	-3.94058	3.19865	-15.2986	-7.23199	0.212125	-9.9232	-0.292477	40.0049	-37.5523	12.307	-12.8754	23.0721	-30.9139	28.6742	15.1803	-39.1445
-9.66817	-2.87031	-15.4021	-12.2948	30.9381	-8.16267	-18.1248	7.4315	29.1588	-6.55995	30.3662	2.38259	5.61301	31.6193	18.4433	15.9457	0.734369	4.82603	-30.1383	-5.73239	31.126	-1.19126	-8.38305	17.7509	20.2706	-15.9154	24.5014	-22.3501	4.41399	9.29588	-28.2879	-18.4763	19.2028	22.4271	-3.9516	3.25967	-15.4488	-7.28387	0.265922	-9.98666	0.226265	40.1626	-36.5807	13.8014	-12.9286	23.0362	-30.9073	28.7205	16.2214	-38.7533
-9.68433	-2.87381	-15.4623	-12.1925	30.9445	-8.16937	-18.0122	7.88356	29.1628	-6.23776	30.6318	2.1546	5.56583	31.6478	18.4576	15.935	0.744285	4.80909	-30.1657	-6.45693	31.3117	-1.09372	-8.33177	17.7203	20.2489	-15.9136	24.3782	-22.4631	4.51888	9.29241	-28.0922	-18.265	19.165	22.3642	-3.9354	3.2342	-15.5704	-7.29124	0.213969	-9.98411	0.700178	40.3778	-35.3399	15.2259	-12.9657	23.0267	-30.9448	28.7277	17.3477	-38.2954
-9.76962	-2.86308	-15.4011	-11.9631	30.9483	-8.17752	-17.8304	8.3343	29.0848	-5.91655	30.901	1.99048	5.50716	31.637	18.4464	15.9255	0.788755	4.77257	-29.9045	-7.16258	31.6136	-1.00204	-8.46119	17.7945	20.2212	-15.8991	24.3391	-22.586	4.6276	9.27588	-27.9918	-18.0106	19.3953	22.2688	-3.86448	3.22963	-15.618	-7.21814	0.143034	-9.97744	1.49845	40.6787	-34.1657	16.7447	-12.9909	23.0344	-30.9618	28.7383	18.3068	-37.7837
-9.91936	-2.86557	-15.3901	-11.9269	30.9595	-8.1903	-17.6915	8.95464	29.0513	-5.61227	31.1358	1.86442	5.39475	31.6682	18.466	15.8993	0.817606	4.77573	-30.017	-8.06784	31.8291	-0.981011	-8.31017	17.6738	20.2459	-15.8823	24.2542	-22.8178	4.72787	9.32675	-27.8361	-17.8404	19.6602	22.2208	-4.04021	3.32797	-15.7498	-7.27406	0.0606299	-10.0506	2.33388	40.9106	-33.1102	18.3343	-13.0251	22.9773	-31.0248	28.5818	19.0139	-37.4328
-10.0517	-2.86078	-15.562	-11.5773	30.9657	-8.1966	-17.5292	9.4552	29.113	-5.26232	31.3186	1.66499	5.29503	31.5628	18.4704	15.8875	0.826041	4.76691	-29.7302	-8.93117	32.1483	-1.02556	-8.30109	17.6603	20.2188	-15.8944	24.1777	-23.0893	4.82566	9.35468	-27.7502	-17.6594	19.6466	22.0212	-4.06362	3.37526	-15.936	-7.31257	0.0314187	-9.9931	3.26091	41.0621	-32.0915	19.5901	-13.0225	22.9751	-31.0985	28.4839	19.4577	-37.2314
-10.1431	-2.86358	-15.6143	-11.2422	30.9702	-8.2019	-17.3598	9.82857	29.1995	-4.87559	31.452	1.55216	5.21619	31.3096	18.484	15.8946	0.828526	4.77976	-29.6745	-9.86521	32.2726	-1.08131	-8.17136	17.6148	20.1695	-15.8929	24.1081	-23.3588	5.00386	9.36169	-27.7115	-17.5762	19.7927	21.8971	-4.08898	3.37485	-16.0074	-7.21486	-0.090468	-9.97628	4.12762	41.0999	-31.1557	20.4932	-13.0146	22.961	-31.1549	28.3765	19.7141	-37.106
-10.2405	-2.86409	-15.6588	-10.9626	30.9884	-8.20787	-17.1935	10.1703	29.2166	-4.57235	31.5172	1.4915	5.11494	30.9941	18.4275	15.8233	0.831285	4.79361	-29.6763	-10.4271	32.3628	-1.08924	-8.17196	17.6167	20.12	-15.9191	24.0554	-23.6597	5.14304	9.2521	-27.7021	-17.587	19.9044	21.7494	-3.97296	3.33241	-16.1656	-7.18438	-0.188562	-9.94976	4.97815	40.9842	-30.06	21.0986	-13.0231	22.9608	-31.0611	28.4515	19.8437	-37.0423
-10.3176	-2.85844	-15.9126	-10.6195	30.9942	-8.20701	-17.0903	10.3545	29.2123	-4.31461	31.5213	1.45313	5.10661	30.4554	18.4262	15.8395	0.829294	4.80675	-29.6497	-10.8047	32.5952	-1.11945	-8.21803	17.6727	20.0063	-16.0321	24.0075	-24.0744	5.25866	9.20926	-27.6841	-17.4646	19.9743	21.6561	-3.9054	3.39694	-16.3395	-7.12541	-0.255852	-9.91088	5.5831	40.8986	-28.7195	21.5925	-13.0214	22.9658	-30.9987	28.5347	20.0658	-36.9169
-10.3671	-2.85872	-16.0568	-10.2899	30.9871	-8.20755	-17.0359	10.4798	29.2302	-4.05627	31.5216	1.45412	5.14758	30.0183	18.3899	15.8737	0.836348	4.82084	-29.643	-11.1009	32.6615	-1.14284	-8.28765	17.7572	19.9443	-16.1149	23.9578	-24.3793	5.43894	9.1957	-27.75	-17.2886	19.8358	21.5456	-3.8335	3.45973	-16.4925	-7.15767	-0.30269	-9.90547	6.32486	40.7322	-27.3387	21.9394	-12.9427	22.9751	-30.9842	28.6233	20.3266	-36.8053
-10.3921	-2.85098	-16.3194	-9.86819	30.982	-8.21193	-17.0328	10.4903	29.2327	-3.83209	31.5417	1.4473	5.18492	29.5133	18.3405	15.8805	0.836068	4.83063	-29.6388	-11.2627	32.8498	-1.08271	-8.49019	17.8683	19.8886	-16.1593	23.9772	-24.5751	5.54797	9.16191	-27.7959	-17.231	19.9036	21.554	-3.7591	3.49334	-16.5819	-7.1131	-0.389575	-9.86868	7.12792	40.4223	-26.5566	22.0752	-12.9056	22.9852	-30.8762	28.774	20.7266	-36.5273
-10.4184	-2.85207	-16.5457	-9.35869	30.9791	-8.21277	-17.063	10.444	29.175	-3.54786	31.5898	1.40979	5.32586	29.119	18.214	15.8183	0.831554	4.83937	-29.6462	-11.3251	32.8378	-0.998025	-8.3993	17.8385	19.8332	-16.2625	23.9802	-24.6965	5.53041	9.16958	-27.7832	-17.188	19.8677	21.5822	-3.62123	3.50782	-16.7053	-7.00674	-0.417672	-9.85857	7.70304	40.0613	-25.4323	22.0232	-12.8502	22.9834	-30.837	28.8782	21.2103	-36.2217
-10.4584	-2.86686	-16.765	-8.82062	30.9846	-8.21597	-17.0384	10.445	29.0814	-3.3028	31.5738	1.40705	5.51808	28.6068	18.0115	15.7792	0.812534	4.87584	-29.6781	-11.2726	32.8731	-0.94952	-8.63128	18.0242	19.8834	-16.2528	23.9702	-24.7712	5.9514	9.18618	-27.8147	-17.231	19.8891	21.5511	-3.52279	3.55057	-16.8954	-6.91417	-0.444868	-9.81963	8.20458	39.8453	-24.5382	21.831	-12.7952	22.9822	-30.7676	28.9861	21.8307	-35.7717
-10.4961	-2.86454	-16.9238	-8.32688	30.9841	-8.21584	-17.0811	10.3138	29.0117	-3.00574	31.6467	1.36825	5.73657	28.1844	17.7323	15.6843	0.805055	4.88953	-29.6895	-11.2324	32.8663	-0.893839	-8.69521	18.0782	19.8499	-16.3443	23.9658	-24.4345	6.35473	9.14742	-27.8395	-17.3079	19.8787	21.6128	-3.44948	3.66803	-16.9822	-6.83085	-0.477211	-9.78589	8.72371	39.658	-23.8459	21.5407	-12.7392	22.9923	-30.7218	29.0143	22.6885	-35.2538
-10.5271	-2.88896	-17.1317	-7.84946	30.972	-8.2093	-17.1074	10.3543	28.8526	-2.6674	31.5699	1.40644	5.92296	27.8771	17.5455	15.6366	0.825125	4.86302	-29.649	-11.2296	32.8187	-0.863008	-8.50025	17.8773	19.9558	-16.2171	23.9208	-24.246	6.84555	9.20091	-27.7563	-17.1767	19.9716	21.616	-3.30447	3.86873	-16.9714	-6.67376	-0.471222	-9.77763	9.28663	39.5104	-23.2335	21.1218	-12.6765	22.9599	-30.6865	29.0349	23.6543	-34.6463
-10.5304	-2.91923	-17.4002	-7.55268	30.9833	-8.20547	-17.1262	10.5488	28.6606	-2.36732	31.5551	1.4142	6.09832	27.6076	17.2207	15.4057	0.816988	4.88306	-29.6186	-11.19	32.755	-0.864734	-8.47204	17.8698	19.9683	-16.2027	23.8407	-24.0559	7.20325	9.28351	-27.7679	-17.2136	19.8994	21.5668	-3.20276	3.95707	-17.0072	-6.51457	-0.446847	-9.80405	9.80914	39.3938	-22.7951	20.7657	-12.6477	22.9404	-30.6727	29.0579	24.8826	-33.9117
-10.561	-2.94034	-17.7465	-7.11615	30.9849	-8.20293	-17.1682	10.8161	28.6174	-1.93949	31.5011	1.44066	6.26267	27.416	17.0124	15.1778	0.821309	4.88219	-29.5644	-11.1865	32.7657	-0.827915	-8.40406	17.798	19.8675	-16.249	23.7821	-23.9516	7.4555	9.31543	-27.6566	-17.1823	19.9087	21.5627	-3.13764	4.08404	-17.0201	-6.42295	-0.366594	-9.79872	10.4835	39.4073	-23.2507	20.6692	-12.6216	22.9386	-30.7404	29.0397	25.9015	-33.0697
-10.5966	-2.96635	-18.1624	-6.772	30.9753	-8.20839	-17.2458	11.1516	28.5703	-1.57638	31.4816	1.43355	6.35858	27.2984	16.9584	14.953	0.829079	4.83333	-29.541	-11.2371	32.7921	-0.821195	-8.30513	17.7502	19.8482	-16.1995	23.6796	-23.8856	7.40013	9.24466	-27.5704	-17.1685	19.9102	21.5482	-3.05898	4.18009	-16.8704	-6.41142	-0.358276	-9.75335	11.2004	39.4348	-23.9082	20.4765	-12.6242	22.958	-30.7541	28.9907	26.8868	-32.4347
-10.6117	-2.97858	-18.6147	-6.55576	30.9784	-8.20336	-17.3716	11.6284	28.475	-1.21084	31.4465	1.42282	6.44451	27.237	16.8918	14.8245	0.676205	4.9217	-29.5402	-11.3981	32.7837	-0.819161	-8.2891	17.734	19.8498	-16.1873	23.5104	-23.8867	7.41912	9.2255	-27.5977	-17.1919	20.0312	21.653	-2.92805	4.24401	-16.8879	-6.39749	-0.314178	-9.70784	12.0968	39.4112	-24.5258	20.467	-12.6139	22.9572	-30.7898	28.9671	27.6045	-31.7572
-10.6191	-2.99049	-19.1311	-6.39605	30.9813	-8.20969	-17.4034	11.9705	28.4473	-0.973303	31.4328	1.42061	6.52511	27.1862	16.825	14.7385	0.784841	4.83613	-29.5353	-11.5301	32.7801	-0.819688	-8.21131	17.7127	19.8205	-16.209	23.4039	-23.8825	7.43015	9.21214	-27.5854	-17.1865	20.1038	21.7052	-2.84032	4.27682	-16.8278	-6.34324	-0.331963	-9.72735	12.8556	39.364	-24.8771	20.5441	-12.6133	22.9598	-30.8002	28.9375	27.6899	-31.7536
-10.6324	-3.00346	-19.7914	-6.35601	30.9619	-8.20507	-17.5038	12.3899	28.4322	-0.779151	31.4349	1.40211	6.6686	27.1473	16.8796	14.6109	0.781655	4.83467	-29.5112	-11.7031	32.7444	-0.819687	-8.19384	17.6926	19.8179	-16.1874	23.2381	-23.9195	7.42152	9.22129	-27.5303	-17.1299	20.0464	21.6815	-2.71854	4.24417	-16.7027	-6.30449	-0.350286	-9.70502	13.6222	39.2383	-25.0528	20.828	-12.6232	22.9699	-30.8246	28.9174	27.7475	-31.9023
-10.6375	-3.00941	-20.382	-6.18818	30.9525	-8.20549	-17.6447	12.8739	28.4327	-0.68416	31.4451	1.37807	6.70777	27.1675	16.9058	14.4871	0.815012	4.69832	-29.3837	-12.0048	32.6521	-0.79236	-8.15957	17.6712	19.7867	-16.2196	23.1828	-23.9313	7.37287	9.21369	-27.4769	-17.1511	20.0583	21.7676	-2.62294	4.22539	-16.6851	-6.29601	-0.299021	-9.71092	14.3825	39.0908	-25.0007	21.6978	-12.6435	22.9608	-30.8543	28.9358	27.583	-31.9945
-10.6297	-3.00969	-21.0407	-5.95193	30.9529	-8.21023	-17.7555	13.3799	28.4275	-0.672072	31.4537	1.37823	6.77069	27.1606	16.9307	14.4106	0.817297	4.52262	-29.3472	-12.2106	32.5937	-0.822186	-8.30501	17.7712	19.7835	-16.1804	23.1785	-23.9117	7.2144	9.19335	-27.4792	-17.1171	20.0773	21.8061	-2.52647	4.23452	-16.8009	-6.20617	-0.329105	-9.62543	14.8754	39.0164	-24.4996	23.0507	-12.6603	23.0248	-30.8715	29.0053	27.1951	-32.0005
-10.6091	-3.01873	-21.7365	-5.53866	30.9521	-8.21798	-17.9612	13.9942	28.4387	-0.688644	31.4688	1.37076	6.80643	27.1661	16.9353	14.3532	0.85786	4.42807	-29.373	-12.5013	32.561	-0.810493	-8.25012	17.7235	19.7932	-16.1624	23.1481	-23.9292	7.309	9.21443	-27.4797	-17.0991	20.0988	21.8627	-2.47589	4.21785	-16.9228	-6.02708	-0.333818	-9.58506	15.2408	38.9493	-23.6372	24.6833	-12.6786	23.0344	-30.8897	29.0323	26.621	-31.8257
-10.6008	-3.0217	-22.3737	-5.06748	30.95	-8.21468	-18.0969	14.6699	28.4143	-0.785391	31.4809	1.36917	6.8403	27.1765	16.9423	14.3294	0.795864	4.48008	-29.3728	-12.7125	32.493	-0.817311	-8.30888	17.8131	19.6274	-16.3926	23.0706	-23.9504	7.32095	9.24047	-27.3879	-17.1149	20.1287	21.8924	-2.52064	4.22467	-17.1162	-5.96033	-0.303079	-9.62536	15.3791	38.9044	-22.5632	26.6009	-12.7172	23.0302	-30.9025	29.0606	25.6201	-31.5176
-10.6156	-3.01864	-22.9502	-4.46555	30.9435	-8.21934	-18.2579	15.4087	28.4155	-0.972298	31.5265	1.33549	6.86401	27.2083	16.8725	14.2706	0.81557	4.47897	-29.3856	-12.8312	32.4504	-0.839514	-8.29934	17.7914	19.6559	-16.3515	23.1023	-23.9204	7.37424	9.2429	-27.3057	-17.3027	19.917	21.805	-2.44238	4.23231	-17.2528	-5.89261	-0.248293	-9.66022	15.4998	38.8434	-21.2452	28.721	-12.6948	23.0349	-30.9351	29.0851	24.4574	-31.1256
-10.616	-3.0178	-23.3972	-3.81668	30.938	-8.21072	-18.4187	16.0242	28.3968	-1.16571	31.5723	1.30098	6.85767	27.2304	16.8519	14.2613	0.810339	4.4627	-29.276	-13.0541	32.4118	-0.962306	-8.26114	17.7369	19.5919	-16.3092	23.0829	-23.922	7.39995	9.25094	-27.324	-17.3774	19.9039	21.7855	-2.43424	4.22566	-17.3569	-5.79906	-0.208641	-9.58306	15.5112	38.8135	-19.5666	30.7023	-12.6949	23.0338	-30.9446	29.1251	23.2598	-30.368
-10.6113	-3.026	-23.6828	-3.2026	30.9381	-8.22354	-18.5159	16.6494	28.3381	-1.37989	31.5141	1.29174	6.86281	27.2345	16.8195	14.1654	0.761387	4.52245	-29.2645	-13.158	32.3734	-1.01584	-8.25661	17.6697	19.7035	-16.1403	23.1547	-23.8963	7.38994	9.2595	-27.2578	-17.3345	19.9034	21.8264	-2.41332	4.23487	-17.4577	-5.65991	-0.24636	-9.56189	15.4833	38.7836	-17.9154	32.5592	-12.7095	23.038	-30.9688	29.1305	21.9489	-29.4335
-10.6081	-3.02817	-23.8496	-2.64127	30.9448	-8.22913	-18.6219	17.2248	28.3023	-1.5373	31.4944	1.2945	6.85971	27.2428	16.7923	14.1141	0.785625	4.46817	-29.2473	-13.2143	32.376	-1.13952	-8.23714	17.6402	19.5904	-16.2917	23.1418	-23.8826	7.19701	9.22033	-27.1994	-17.256	19.9106	21.9248	-2.42335	4.21827	-17.6747	-5.47229	-0.245928	-9.56301	15.4336	38.7731	-16.0043	34.2401	-12.7116	23.0422	-30.9612	29.166	20.5028	-28.467
-10.607	-3.02977	-23.9898	-2.11687	30.9468	-8.23242	-18.7154	17.8271	28.2352	-1.65481	31.5159	1.29208	6.85486	27.248	16.7417	14.1114	0.765271	4.47464	-29.159	-13.346	32.397	-1.28493	-8.22072	17.6712	19.5722	-16.2563	23.0573	-23.8174	7.13705	9.20932	-27.11	-17.0568	19.8779	21.8511	-2.38672	4.23866	-17.841	-5.37794	-0.2138	-9.51666	15.3991	38.7363	-14.0066	35.5017	-12.7237	23.0368	-30.8616	29.2827	19.0593	-27.7847
-10.5975	-3.03146	-23.943	-1.8012	30.9339	-8.2284	-18.8051	18.5295	28.2546	-1.80936	31.4229	1.29532	6.85762	27.262	16.6889	14.0967	0.800839	4.47696	-29.156	-13.4774	32.3839	-1.37904	-8.29606	17.6631	19.539	-16.297	22.9837	-23.7813	7.07586	9.19086	-27.0098	-16.9443	19.9141	21.8491	-2.45361	4.27087	-17.9174	-5.35376	-0.205402	-9.48615	15.4178	38.7022	-12.0704	36.4976	-12.7188	23.0408	-30.6809	29.4197	18.0077	-26.9511
-10.5875	-3.03163	-23.9397	-1.57958	30.9308	-8.2282	-18.9432	19.146	28.2523	-1.90139	31.3779	1.31141	6.8242	27.2586	16.6962	14.0428	0.733998	4.64739	-29.1697	-13.7419	32.4536	-1.48184	-8.25274	17.7025	19.489	-16.3695	22.6908	-23.8246	7.04815	9.17793	-26.9583	-17.0753	19.9275	21.8997	-2.40405	4.2676	-18.0424	-5.31325	-0.235004	-9.52116	15.4001	38.6857	-9.75694	37.6293	-12.7193	23.0479	-30.5279	29.4906	17.2254	-26.5307
-10.5858	-3.03285	-23.8392	-1.3136	30.9281	-8.22762	-18.9635	19.7919	28.3132	-1.96835	31.3242	1.3207	6.8083	27.2504	16.751	14.0509	0.802211	4.5646	-29.1672	-13.8895	32.4406	-1.55843	-8.27371	17.7621	19.5112	-16.2777	22.2702	-23.6991	7.34841	9.30278	-27.0048	-17.1846	19.9936	21.8994	-2.40604	4.24141	-18.1744	-5.34313	-0.189851	-9.44626	15.3925	38.67	-7.57878	38.9074	-12.7123	23.0522	-30.3176	29.6104	16.6924	-26.3705
-10.6155	-3.03732	-23.6752	-1.22782	30.9332	-8.22366	-19.0665	20.4361	28.3318	-1.95336	31.2693	1.329	6.78953	27.2312	16.7382	14.0456	0.824145	4.6296	-29.2336	-13.9321	32.5158	-1.56168	-8.18298	17.7211	19.5081	-16.2646	21.8817	-23.59	7.36717	9.26196	-26.9841	-17.0139	20.0401	21.888	-2.43379	4.20933	-18.3161	-5.69721	-0.221063	-9.52955	15.3695	38.7255	-5.482	39.7026	-12.6864	23.0904	-30.1002	29.6856	16.1339	-26.4288
-10.6255	-3.03984	-23.4213	-1.11398	30.9339	-8.22185	-19.0004	21.0947	28.3816	-1.95592	31.2192	1.34491	6.76436	27.2143	16.7212	14.0729	0.818782	4.57637	-29.2606	-13.9799	32.6336	-1.48485	-8.48517	17.9289	19.4846	-16.363	21.5297	-23.5163	7.43875	9.27241	-26.8785	-16.9938	19.9793	21.7868	-2.44878	4.18844	-18.1656	-5.80016	-0.212508	-9.50407	15.6237	38.6748	-3.2075	40.2495	-12.6682	23.1158	-29.9567	29.7632	15.6992	-26.6967
-10.6292	-3.04052	-23.2569	-0.947652	30.9325	-8.23353	-18.9562	21.7435	28.4185	-1.93861	31.2426	1.3395	6.76956	27.1877	16.7202	14.0517	0.815792	4.50443	-29.2988	-13.9907	32.9302	-1.45793	-8.35306	17.7479	19.4751	-16.4994	21.2612	-23.4046	7.39932	9.24842	-26.8656	-16.9264	20.0553	21.8043	-2.4894	4.10297	-17.9877	-5.85174	-0.262081	-9.61104	16.3587	38.3724	-0.942411	40.7939	-12.6548	23.1326	-29.633	29.9819	15.2067	-27.212
-10.61	-3.03725	-23.0587	-0.795716	30.9273	-8.22231	-18.8874	22.2859	28.456	-1.91328	31.223	1.35073	6.74386	27.1858	16.7159	14.0405	0.836285	4.52752	-29.3235	-13.9956	33.1076	-1.45431	-8.29343	17.7227	19.4723	-16.5462	20.8594	-23.1967	7.37711	9.25038	-26.9793	-16.8718	20.0624	21.7639	-2.45618	4.08253	-17.8601	-5.87309	-0.281576	-9.69026	16.8194	38.1585	1.79737	41.1764	-12.6305	23.1644	-29.4526	30.1104	14.6581	-28.0335
-10.6094	-3.03686	-22.9014	-0.712208	30.9258	-8.22051	-18.7546	22.6886	28.4547	-1.92805	31.2191	1.36092	6.76505	27.1546	16.7119	14.0454	0.825831	4.53734	-29.3329	-13.9946	33.458	-1.39297	-8.30176	17.7023	19.417	-16.5861	20.6452	-23.0924	7.42717	9.27329	-26.9781	-16.71	20.152	21.7634	-2.54664	4.01864	-17.7166	-5.95366	-0.320594	-9.67958	17.957	37.5495	4.76635	41.5828	-12.6187	23.1821	-29.2589	30.2664	13.8209	-28.8017
-10.6013	-3.04767	-22.709	-0.595241	30.9257	-8.22353	-18.5938	23.0363	28.4632	-1.92724	30.9679	1.46455	6.75273	27.0819	16.7018	14.0649	0.827974	4.55028	-29.3778	-13.9376	33.8217	-1.18265	-8.44853	17.6386	19.4153	-16.6108	20.5027	-23.0196	7.39517	9.25964	-27.029	-16.6659	20.0521	21.6451	-2.50773	3.99849	-17.7017	-5.91939	-0.364771	-9.75941	19.171	37.0576	7.70582	41.5585	-12.6523	23.1938	-29.0324	30.4399	12.8105	-29.778
-10.6026	-3.05174	-22.6313	-0.647843	30.931	-8.22963	-18.492	23.3366	28.4717	-1.93095	31.3146	1.30456	6.77122	27.0222	16.8026	14.0472	0.845384	4.55931	-29.3837	-13.6954	33.907	-1.12684	-8.40475	17.561	19.3813	-16.6552	20.4123	-22.9584	7.4017	9.25228	-27.1081	-16.6428	20.5689	21.8416	-2.48185	3.96756	-17.703	-5.84268	-0.437407	-9.81511	20.1868	36.6098	10.683	41.1409	-12.6625	23.2021	-28.9051	30.5486	11.7556	-30.855
-10.615	-3.04937	-22.43	-0.577676	30.9245	-8.21841	-18.3503	23.5536	28.4361	-1.95053	31.4642	1.2116	6.86788	26.8498	16.7341	14.1046	0.843056	4.53807	-29.3523	-13.8479	34.1242	-0.616311	-8.33294	17.4633	19.2626	-16.6422	20.4988	-22.9661	7.39515	9.25253	-27.1557	-16.5835	20.708	21.6722	-2.53888	3.95617	-17.8415	-5.69245	-0.600865	-9.93642	21.1043	36.2688	13.8438	40.6213	-12.6231	23.2228	-28.7198	30.6877	10.609	-31.7245
-10.6092	-3.0363	-22.1579	-0.590552	30.9219	-8.21778	-18.1798	23.8109	28.4421	-1.88217	31.5773	1.12718	6.93306	26.6421	16.7614	14.1076	0.841107	4.549	-29.3445	-13.8394	34.4647	-0.494893	-8.23777	17.4055	19.0419	-17.0922	20.4375	-22.8902	7.37331	9.24445	-27.168	-16.6353	20.7945	21.7052	-2.57955	3.9872	-18.0894	-5.46647	-0.705723	-9.9128	22.4875	35.6359	16.9942	39.3883	-12.6238	23.2271	-28.553	30.826	9.08765	-32.4925
-10.608	-3.0176	-21.9757	-0.671523	30.9257	-8.23033	-18.0172	23.9639	28.4037	-1.79774	31.6267	1.12864	7.04978	26.3914	16.7717	14.1048	0.763936	4.69603	-29.3222	-13.8697	34.7231	-0.248194	-8.25128	17.4297	19.0094	-17.0597	20.5533	-22.7779	7.39539	9.24918	-27.218	-16.453	20.8135	21.6819	-2.65735	4.02612	-18.3625	-5.14336	-0.76085	-9.93988	23.8946	34.9212	20.1162	37.8943	-12.6121	23.2329	-28.4364	30.9179	7.42742	-33.1473
-10.5975	-2.98648	-21.593	-0.662594	30.9273	-8.23979	-17.9316	24.0872	28.2785	-1.5029	31.4958	1.19358	7.11695	26.1053	16.7528	14.098	0.814535	4.69918	-29.2561	-13.9658	34.8439	-0.151984	-8.09001	17.4382	18.6682	-16.9135	20.665	-22.7547	7.41954	9.26845	-27.2043	-16.4767	21.0923	21.7499	-2.52239	4.00186	-18.7809	-5.01512	-0.992551	-10.09	24.9907	34.4898	23.0893	36.1604	-12.6013	23.2178	-28.3614	31.0145	5.67376	-33.766
-10.5914	-2.94433	-21.4026	-0.779912	30.9283	-8.24486	-17.8714	24.1614	28.0566	-1.15258	31.5734	1.14509	7.16417	25.843	16.7907	14.0952	0.812069	4.70052	-29.2343	-13.9987	34.98	0.00317042	-8.04062	17.4118	18.3758	-16.8647	20.5131	-22.4568	7.1765	9.21158	-27.2518	-16.4996	21.2689	21.9069	-2.51954	4.01383	-19.122	-4.79339	-1.2095	-10.2192	25.8617	34.0432	26.219	34.3523	-12.5937	23.2138	-28.3059	31.0795	3.96905	-34.5536
-10.5845	-2.92053	-21.2755	-0.90624	30.9292	-8.2492	-17.8395	24.2561	27.8754	-0.631979	31.5561	1.02962	7.28998	25.494	16.717	14.0512	0.915305	4.62779	-29.1584	-13.9865	35.0466	0.0973459	-7.79861	17.4186	18.3487	-16.7239	20.5096	-22.4358	7.4492	9.3582	-27.3146	-16.4943	21.5614	21.9781	-2.45731	4.00978	-19.3668	-4.69767	-1.4226	-10.3229	26.5079	33.7777	29.0209	32.2958	-12.5884	23.209	-28.1932	31.1491	2.61205	-35.1523
-10.6131	-2.88419	-21.0963	-0.996541	30.9328	-8.23708	-17.8328	24.3888	27.7134	-0.234232	31.6321	0.939345	7.37734	25.1274	16.6613	14.0462	0.771913	4.85907	-29.161	-13.933	35.0261	0.231311	-7.73265	17.4163	17.8396	-16.9135	20.4047	-22.1574	7.1416	9.22646	-27.3239	-16.4497	21.771	21.9808	-2.39508	4.03145	-19.588	-4.60941	-1.53749	-10.3134	27.0835	33.5088	31.5094	30.2095	-12.6125	23.2519	-28.1304	31.2038	1.48582	-35.5421
-10.7039	-2.84906	-20.9902	-1.17645	30.9331	-8.24259	-17.7814	24.5257	27.4549	0.221355	31.6596	0.734263	7.43235	24.6508	16.5348	14.0246	0.74094	4.9779	-29.1491	-13.9315	35.0421	0.361833	-7.73699	17.4584	17.9046	-17.0272	20.2614	-21.7335	7.06835	9.19922	-27.3607	-16.4221	21.9743	22.1531	-2.32595	4.03672	-19.7847	-4.42825	-1.59657	-10.3861	27.511	33.2508	33.7451	27.9756	-12.6954	23.2876	-28.1027	31.2184	0.410132	-36.0731
-10.7781	-2.81803	-20.6841	-1.44597	30.9383	-8.24207	-17.7192	24.6801	27.336	0.512595	31.7664	0.633613	7.62402	24.083	16.4919	14.0241	0.768767	4.98461	-29.1377	-13.9231	35.1596	0.518909	-7.71145	17.4507	17.5959	-17.6934	20.1915	-21.442	7.40518	9.32613	-27.335	-16.3603	22.2439	22.2879	-2.36469	4.03461	-19.945	-4.35478	-1.71746	-10.4078	27.6882	33.0044	36.0192	25.738	-13.0162	23.3475	-28.0951	31.2416	-0.938651	-36.5482
-10.8866	-2.77579	-20.3142	-1.70365	30.9426	-8.25129	-17.6553	24.8655	27.4059	0.614372	31.6429	0.601523	7.61661	23.669	16.4526	14.0243	0.654199	5.11937	-29.0977	-13.9822	35.1183	0.675785	-7.72846	17.4694	17.9154	-17.298	20.0896	-21.1655	7.50902	9.35691	-27.3154	-16.4641	22.2958	22.3441	-2.38459	4.0406	-20.1293	-4.33337	-1.68671	-10.4679	27.764	32.9075	37.8404	23.0696	-13.1851	23.2889	-28.0746	31.272	-2.22643	-37.1837
-11.074	-2.74787	-20.1242	-1.98829	30.9407	-8.24504	-17.6257	25.0169	27.3339	0.700528	31.5292	0.51248	7.72328	23.311	16.3887	14.0569	0.563658	5.29046	-29.1418	-13.9861	34.9865	0.984653	-7.62583	17.4755	17.5146	-17.4172	19.9127	-20.8466	7.48186	9.34604	-27.2187	-16.5049	22.6827	22.671	-2.40818	4.04826	-20.2711	-4.38732	-1.69253	-10.4787	27.7704	32.8439	39.595	20.2288	-13.1821	23.2925	-28.0628	31.3033	-3.50601	-37.7617
-11.321	-2.67776	-19.9028	-2.37284	30.9447	-8.24801	-17.6274	25.0994	27.2743	0.793928	31.6254	0.32606	7.81939	22.8984	16.3809	14.0837	0.561241	5.32115	-29.1413	-14.0727	35.0946	1.38919	-7.46379	17.4106	17.5796	-17.3847	19.7933	-20.6607	7.27834	9.26401	-27.0764	-16.4501	22.8966	22.6781	-2.44909	4.04498	-20.329	-4.34781	-1.62704	-10.4869	27.474	32.9369	41.0918	17.2105	-13.1759	23.2137	-28.0373	31.3853	-5.01195	-38.1131
-11.5147	-2.62471	-19.5143	-2.71786	30.9474	-8.24679	-17.6293	25.1282	27.2391	0.818771	31.9026	-0.112093	7.85013	22.6708	16.366	14.1277	0.454429	5.44492	-29.1041	-14.2854	35.103	1.68009	-7.4875	17.4148	17.4795	-17.4164	19.7258	-20.5737	7.32671	9.25809	-26.7445	-16.3332	23.0892	22.6696	-2.39113	4.04231	-20.4287	-4.29968	-1.58903	-10.4876	27.5518	32.7654	42.1035	14.2421	-13.1747	23.1292	-28.0373	31.4066	-6.52407	-38.3158
-11.6951	-2.57892	-19.1834	-3.01224	30.9411	-8.25217	-17.6827	24.9218	27.1992	0.822069	32.0413	-0.353986	7.86579	22.4514	16.3559	14.1544	0.378733	5.42019	-29.03	-14.4777	35.0181	1.9932	-7.92243	17.5374	17.523	-17.314	19.6771	-20.5004	7.22198	9.23018	-26.4726	-16.2232	23.5157	22.6754	-2.40947	4.0687	-20.4364	-4.27637	-1.49396	-10.3867	27.2503	32.8409	43.2473	10.8723	-13.129	23.0581	-26.9014	32.3866	-8.33695	-38.497
-11.883	-2.5455	-18.6514	-3.29623	30.9344	-8.24424	-17.7394	24.7161	27.1866	0.804045	31.9989	-0.514522	7.87527	22.3372	16.3782	14.1433	0.371805	5.46282	-28.9165	-14.5959	34.8093	2.27308	-7.62361	17.5802	17.4798	-17.2949	19.6469	-20.4159	7.23092	9.22424	-26.2672	-16.1999	23.9492	22.8774	-2.38073	4.09191	-20.4272	-4.2118	-1.46102	-10.3786	27.3335	32.6633	44.0435	7.60841	-13.0982	22.8614	-26.5754	32.7636	-10.3348	-38.5784
-12.0297	-2.49774	-18.2013	-3.44066	30.9303	-8.24794	-17.8481	24.4341	27.1416	0.817984	32.1289	-0.905371	7.87377	22.2745	16.3882	14.1621	0.436715	5.39611	-28.8113	-14.7112	34.6377	2.59467	-7.83388	17.5976	17.5148	-17.2219	19.632	-20.3832	7.15361	9.20085	-26.1374	-16.3125	24.087	22.6639	-2.40645	4.11469	-20.394	-4.16227	-1.35319	-10.3967	27.2733	32.6225	44.5814	4.37145	-13.0659	22.8245	-26.2681	33.1518	-12.4843	-38.7034
-12.1984	-2.47058	-17.5168	-3.55013	30.9293	-8.24396	-17.8815	24.2088	27.1066	0.817959	32.1142	-1.07415	7.87969	22.2252	16.3951	14.2181	0.334575	5.49013	-28.7624	-14.8052	34.6476	2.96461	-7.81403	17.5625	17.4875	-17.2214	19.6307	-20.4369	7.17625	9.2023	-26.0816	-16.0617	24.195	22.4891	-2.42348	4.11267	-20.542	-4.11776	-1.33456	-10.396	27.2746	32.5435	44.7395	1.07747	-13.0047	22.7251	-25.9233	33.483	-14.697	-38.7483
-12.3417	-2.467	-16.6786	-3.6301	30.9275	-8.2427	-17.8677	23.9974	27.0639	0.837898	32.0768	-1.2196	7.87547	22.208	16.441	14.2831	0.253659	5.58275	-28.7	-15.0128	34.6639	3.17177	-7.72185	17.4934	17.4392	-17.1316	19.6539	-20.4986	7.20242	9.2012	-25.7584	-15.8525	24.772	22.6525	-2.41326	4.14467	-20.6646	-3.99526	-1.24506	-10.4451	27.3689	32.4971	44.5758	-2.14874	-12.9572	22.6915	-25.6466	33.7453	-16.1394	-38.8088
-12.4461	-2.47643	-15.8239	-3.65334	30.9267	-8.23816	-17.759	23.8257	27.0324	0.842442	32.0897	-1.48933	7.86873	22.2248	16.4713	14.3061	0.393018	5.4412	-28.645	-15.2037	34.6723	3.32603	-7.61252	17.3562	17.2695	-17.1943	19.6711	-20.6726	7.44424	9.24221	-25.6546	-15.8367	24.9311	22.6372	-2.3908	4.12952	-20.8655	-3.94686	-1.18754	-10.4675	27.4188	32.445	44.3315	-4.87614	-12.9293	22.6585	-25.4821	33.9191	-17.638	-38.6475
-12.6075	-2.45562	-15.027	-3.61069	30.9219	-8.23625	-17.6714	23.7319	26.998	0.893587	32.0929	-1.66959	7.85653	22.2456	16.4907	14.325	0.276958	5.52493	-28.501	-15.496	34.6914	3.39784	-7.60145	17.2292	17.2187	-17.202	19.7347	-20.4826	7.4827	9.24951	-25.5386	-15.6566	25.2414	22.6947	-2.42371	4.10521	-21.0643	-3.77124	-1.19184	-10.4483	27.5075	32.3465	43.8133	-7.33779	-12.8834	22.6485	-25.3076	34.0735	-19.0665	-38.3128
-12.6599	-2.44406	-14.1692	-3.49807	30.9203	-8.23472	-17.2998	23.6944	26.9734	0.918079	32.1022	-1.87146	7.844	22.2734	16.5057	14.3392	0.278421	5.50015	-28.2555	-15.846	34.7141	3.44304	-7.59646	17.1469	17.1035	-17.2645	19.7651	-20.32	7.70692	9.27528	-25.5446	-15.5863	24.9329	22.4281	-2.59782	4.14477	-21.0459	-3.37612	-1.10814	-10.5737	27.5025	32.2225	42.9976	-9.84785	-12.8525	22.6577	-25.1653	34.2038	-20.5571	-37.8838
-12.6931	-2.43227	-13.4176	-3.33732	30.9197	-8.24076	-16.8893	23.721	26.9536	0.971966	32.1045	-2.04058	7.83297	22.3082	16.5012	14.3596	0.285823	5.50106	-27.9559	-16.2949	34.7935	3.48723	-7.48341	16.9571	17.0455	-17.2843	19.7941	-20.3803	7.97788	9.32118	-25.5631	-15.3421	24.8304	22.2778	-2.49724	4.10714	-21.4031	-2.84069	-1.07651	-10.5433	27.7462	32.0132	41.8046	-12.1516	-12.7911	22.684	-25.0246	34.2712	-22.0476	-37.1177
-12.7155	-2.42436	-12.521	-3.13099	30.9192	-8.23565	-16.2831	23.6228	26.946	0.998301	32.0485	-2.26087	7.82601	22.3079	16.5086	14.3577	0.309322	5.50469	-27.7555	-16.7038	34.8408	3.4724	-7.44143	16.8695	16.9211	-17.3835	19.8114	-20.3351	8.19877	9.26992	-25.5731	-15.1566	24.7487	22.2108	-2.50764	4.07677	-21.4456	-2.39184	-1.03118	-10.5803	27.832	31.9136	40.4599	-14.5946	-12.7685	22.6796	-24.9797	34.2945	-23.3431	-36.3435
-12.7226	-2.41859	-11.7007	-2.90476	30.9185	-8.23854	-15.7059	23.6268	26.9354	1.01566	32.007	-2.64525	7.78634	22.1813	16.5173	14.3533	0.278109	5.49607	-27.346	-17.2247	34.8622	3.30951	-7.43798	16.7487	16.8647	-17.4511	19.8266	-20.3249	8.43443	9.37765	-25.5875	-15.0119	24.641	22.2156	-2.48904	4.07608	-21.6146	-1.91522	-1.06262	-10.5487	28.3919	31.3592	39.1793	-16.7112	-12.7457	22.6485	-24.8412	34.4383	-24.6169	-35.6027
-12.7245	-2.42481	-10.6394	-2.61505	30.9268	-8.25327	-14.9313	23.5441	26.9254	1.05676	31.9465	-2.70772	7.78309	22.08	16.5355	14.3448	0.282966	5.45379	-27.062	-17.98	34.9381	3.40633	-7.20224	16.563	16.7764	-17.5179	19.8526	-20.3113	8.57382	9.42375	-25.6587	-14.7834	24.6818	22.1699	-2.47369	4.03576	-21.6988	-1.58763	-1.06716	-10.5018	28.8428	31.0288	37.729	-19.1147	-12.7338	22.5753	-24.7795	34.5221	-25.6339	-34.9414
-12.7175	-2.43564	-9.75073	-2.50266	30.9306	-8.25059	-14.1508	23.5894	26.8969	1.10927	31.9159	-2.68476	7.73305	21.9598	16.5413	14.3386	0.282528	5.43827	-26.6848	-18.6437	34.9552	3.38294	-7.05622	16.514	16.567	-17.6306	19.8692	-20.4338	8.6978	9.44268	-25.6901	-14.6617	25.0987	22.3482	-2.46187	4.00881	-21.7557	-1.29031	-1.07857	-10.4465	29.7323	30.1809	36.2946	-21.4436	-12.7282	22.546	-24.7268	34.5721	-26.5348	-34.257
-12.7059	-2.44745	-8.7735	-2.10063	30.9285	-8.2568	-13.2742	23.4877	26.8729	1.21089	31.8751	-2.89102	7.66279	21.8594	16.5405	14.3565	0.304354	5.45177	-26.6172	-19.5133	34.9586	3.36023	-6.97213	16.4593	16.6051	-17.6353	19.9195	-20.1879	8.75606	9.46626	-25.6825	-14.5731	25.2519	22.3909	-2.44249	3.98115	-21.7687	-0.928009	-1.06001	-10.387	30.6127	29.2214	34.9744	-23.9855	-12.7515	22.4794	-24.6792	34.6278	-27.4795	-33.4397
-12.6917	-2.45084	-7.92437	-1.61145	30.9397	-8.26433	-12.3647	23.5027	26.8563	1.29207	31.8429	-2.95815	7.57751	21.7357	16.5406	14.3585	0.296401	5.44928	-26.3836	-20.2516	34.9603	3.33866	-6.88276	16.3375	16.6288	-17.6112	19.8632	-19.8891	8.7968	9.48272	-25.7326	-14.4908	24.9147	22.2879	-2.44004	3.96759	-21.8277	-0.586162	-1.04959	-10.3338	31.4013	28.2678	33.9009	-26.184	-12.7834	22.492	-24.6511	34.6557	-28.5726	-32.3566
-12.6818	-2.45315	-7.19832	-1.04974	30.9448	-8.26433	-11.3675	23.6012	26.8238	1.41108	31.8192	-3.1051	7.47262	21.5728	16.5406	14.3612	0.371896	5.40719	-26.3639	-21.2262	34.9307	3.34117	-6.82309	16.346	16.5381	-17.5842	19.8418	-19.6701	8.80678	9.4743	-25.7462	-14.3776	24.8725	22.2833	-2.42118	3.95938	-21.7234	-0.365242	-1.01403	-10.3058	32.0058	27.5219	33.255	-27.5824	-12.8179	22.5153	-24.6007	34.7042	-29.8323	-31.1237
-12.6694	-2.44688	-6.44987	-0.371965	30.9397	-8.25974	-10.2719	23.6448	26.8274	1.5485	31.7547	-3.17237	7.37043	21.3685	16.5507	14.3338	0.360638	5.43239	-26.1431	-21.8638	34.938	3.34609	-6.68638	16.1959	16.4319	-17.6235	19.9089	-19.4685	8.80324	9.49133	-26.0481	-14.1805	24.961	22.213	-2.36734	3.91982	-21.7103	-0.222412	-0.955064	-10.2558	32.6698	26.5123	32.8731	-28.7112	-12.9353	22.4453	-24.6323	34.7177	-30.9014	-29.8189
-12.6619	-2.44571	-5.6544	0.357681	30.9396	-8.25855	-9.29925	23.8712	26.8299	1.75388	31.7401	-3.45065	7.25797	21.1463	16.5509	14.3291	0.479049	5.33128	-26.0281	-22.7337	34.9522	3.36214	-6.61643	16.1307	16.2647	-17.6449	19.9731	-19.2558	8.79086	9.49349	-26.0469	-14.0663	24.9577	22.1832	-2.35621	3.92365	-21.6553	-0.184082	-0.919266	-10.2516	33.1518	25.89	32.4877	-29.7519	-13.0155	22.3852	-24.5798	34.7645	-32.2172	-28.4527
-12.6563	-2.444	-4.85894	1.17839	30.9404	-8.25534	-8.38735	24.058	26.8152	1.96494	31.7203	-3.55308	7.14692	20.9299	16.5521	14.3231	0.519363	5.31358	-25.6578	-23.4146	34.9557	3.35902	-6.54113	16.0848	16.2169	-17.6444	20.0005	-19.006	8.77477	9.49368	-26.2321	-13.6206	24.9678	22.1472	-2.35806	3.92624	-21.5905	-0.202503	-0.901251	-10.264	33.5211	25.4789	31.84	-30.9702	-13.0473	22.3006	-24.4147	34.8706	-33.4657	-27.2479
-12.6564	-2.44623	-4.10113	2.09674	30.9495	-8.26073	-7.62265	24.3324	26.7612	2.20001	31.6915	-3.50949	7.02407	20.7717	16.5439	14.3203	0.612309	5.28498	-25.3933	-24.3039	34.946	3.32903	-6.32176	15.8719	16.1436	-17.6705	20.0311	-18.7939	8.76261	9.49626	-26.2566	-13.4018	24.9526	22.1238	-2.3771	3.95188	-21.4894	-0.168923	-0.888341	-10.2353	33.7558	25.2026	31.0422	-32.0594	-12.9723	22.6775	-24.284	34.9099	-34.6852	-25.877
-12.6556	-2.44585	-3.32649	3.00727	30.9557	-8.25979	-6.93257	24.5502	26.7273	2.51145	31.6782	-3.60095	6.95618	20.5493	16.5528	14.3101	0.559968	5.25732	-25.0142	-24.8697	34.9505	3.33716	-6.25991	15.8367	16.1729	-17.7037	20.0694	-18.453	8.76575	9.47967	-26.4712	-13.1373	25.2252	22.3298	-2.34121	3.96841	-21.3905	-0.0165435	-0.935504	-10.3058	33.8318	24.9639	30.1787	-33.0151	-13.0694	22.4308	-24.1643	34.9875	-35.885	-24.3768
-12.6581	-2.4443	-2.66564	3.94011	30.9511	-8.26353	-6.38011	24.8158	26.7429	2.77494	31.698	-3.42595	6.87225	20.3421	16.5343	14.3285	0.526773	5.31605	-24.6672	-25.4355	35.0477	3.45272	-6.19191	15.7853	16.192	-17.7191	20.1457	-18.2658	8.75647	9.48085	-26.6168	-12.7589	24.8788	22.2948	-2.3439	3.99231	-21.4144	0.227983	-0.885494	-10.2699	33.7887	24.813	29.1762	-33.995	-13.072	22.4262	-23.992	35.1253	-36.7771	-22.8434
-12.6603	-2.44731	-2.09066	4.90003	30.9522	-8.26729	-5.99264	25.0896	26.7509	3.03536	31.697	-3.42168	6.82256	20.2247	16.5315	14.3346	0.594846	5.32061	-24.4932	-25.8528	35.0825	3.47231	-6.17968	15.7845	16.06	-17.7795	20.0895	-17.8523	8.7464	9.46288	-26.7393	-12.3846	24.8141	22.3112	-2.32184	4.00431	-21.4661	0.550532	-0.941779	-10.2892	33.7567	24.7738	27.9777	-34.9187	-13.0695	22.402	-23.8577	35.2052	-37.4759	-21.9483
-12.6666	-2.44331	-1.48762	5.70699	30.9492	-8.27405	-5.67507	25.3069	26.771	3.27941	31.6728	-3.36864	6.79396	20.1478	16.5275	14.3398	0.622396	5.3743	-24.374	-26.0973	35.1585	3.55683	-6.15615	15.7694	16.0294	-17.8044	20.1667	-17.7301	8.74185	9.45558	-26.6948	-12.3764	24.7574	22.3312	-2.33757	4.01619	-21.5246	0.690403	-0.967258	-10.2812	33.6784	24.7413	26.5673	-35.9117	-13.0726	22.4077	-23.7437	35.2924	-38.0815	-20.7297
-12.6693	-2.45243	-0.998258	6.46873	30.935	-8.25652	-5.41206	25.5117	26.7749	3.61336	31.6601	-3.20715	6.78452	20.1185	16.5489	14.3254	0.718424	5.38244	-24.1628	-26.3053	35.1902	3.65336	-6.1656	15.7982	16.1981	-17.7598	20.1554	-17.5728	8.73967	9.47325	-26.6697	-12.2842	24.7862	22.2429	-2.355	4.01884	-21.5037	0.753952	-0.889171	-10.198	33.5821	24.5283	25.0385	-36.9502	-13.0699	22.4131	-23.4966	35.4265	-38.6078	-19.479
-12.6672	-2.45789	-0.489858	7.44685	30.9296	-8.2524	-5.22335	25.7163	26.7509	3.84102	31.623	-3.10338	6.79346	20.0918	16.5547	14.323	0.773583	5.41565	-24.0075	-26.527	35.2328	3.65523	-6.11985	15.6922	15.4783	-17.8829	20.1452	-17.4817	8.73884	9.46973	-26.6956	-12.1248	24.9001	22.2604	-2.36879	4.00842	-21.4048	0.831605	-0.945624	-10.2209	33.3489	24.2259	23.2531	-37.9526	-13.0601	22.4176	-23.1986	35.6129	-39.0606	-18.3245
-12.6696	-2.45377	-0.0448022	8.35687	30.9301	-8.25919	-5.12777	25.9603	26.7155	4.11211	31.6211	-3.15138	6.82844	20.1087	16.5609	14.3219	0.86431	5.45977	-23.928	-26.7659	35.2426	3.74143	-6.1343	15.7196	15.5325	-17.9046	19.9831	-17.1668	8.78675	9.46474	-26.6565	-12.079	24.6563	22.2702	-2.35538	3.99702	-21.2634	1.17505	-0.907629	-10.2352	33.1349	23.7879	21.1269	-38.8767	-12.9819	22.4281	-22.9544	35.7634	-39.477	-17.0063
-12.6661	-2.45846	0.401764	9.40088	30.9337	-8.25481	-5.08165	26.101	26.6359	4.47091	31.5957	-3.44918	6.84784	20.1258	16.5631	14.3318	0.900033	5.45291	-23.8482	-26.8783	35.2769	3.86128	-6.10026	15.6759	15.5243	-18.0752	19.6343	-16.8546	8.83556	9.41617	-26.6347	-12.0572	24.775	22.2311	-2.36859	3.96933	-21.0817	1.43434	-0.963248	-10.2322	33.0621	23.2757	19.0107	-39.7	-12.8969	22.4742	-22.7666	35.875	-39.8108	-15.6259
-12.6651	-2.45981	0.836177	10.4393	30.93	-8.25313	-5.03029	26.2282	26.5673	4.80711	31.6021	-3.07995	6.85632	20.105	16.5661	14.3341	0.837714	5.37991	-23.6647	-27.1301	35.4015	4.022	-6.10636	15.6681	15.2075	-18.0995	19.5328	-16.5872	8.89354	9.32724	-26.6103	-11.9841	24.5209	22.2397	-2.34601	3.96146	-20.7722	1.67509	-0.967105	-10.2156	33.2329	22.2788	16.9045	-40.6718	-12.8449	22.4589	-22.5749	35.9558	-40.2852	-14.215
-12.6551	-2.46276	1.37383	11.5462	30.9265	-8.25271	-5.01516	26.2898	26.5244	5.27857	31.6136	-3.46001	6.87925	20.1258	16.5755	14.3324	0.917339	5.43509	-23.6516	-27.217	35.481	4.16328	-6.11531	15.7075	15.2075	-18.2295	19.3049	-16.3407	9.02874	9.33952	-26.6809	-12.0478	24.4257	22.2215	-2.39994	3.93992	-20.5086	1.98674	-0.940256	-10.2073	33.4421	21.4379	14.8833	-41.6122	-12.7982	22.4633	-22.2972	36.0852	-40.724	-12.7781
-12.6512	-2.46402	1.95328	12.6122	30.9299	-8.26183	-5.04748	26.284	26.4084	5.78162	31.5796	-3.13825	6.89214	20.1368	16.5788	14.3358	0.90877	5.42597	-23.6117	-27.3079	35.5256	4.24994	-6.11827	15.7172	15.0613	-18.2295	19.04	-16.1149	9.05455	9.29872	-26.7276	-11.9619	24.2696	22.5765	-2.41847	3.93317	-20.2409	2.31537	-0.974616	-10.1504	33.8931	20.5779	12.7839	-42.3562	-12.7697	22.464	-22.1215	36.1627	-41.1154	-11.3816
-12.6478	-2.4649	2.5512	13.8136	30.9272	-8.26456	-5.27952	26.0922	26.3154	6.35928	31.596	-3.07739	6.90119	20.1465	16.5835	14.3344	0.906298	5.42117	-23.6013	-27.3394	35.5436	4.3126	-6.12197	15.728	14.4276	-18.4245	18.7694	-15.7863	9.11168	9.29377	-26.7604	-12.0327	24.493	22.7395	-2.401	3.93643	-19.9683	2.4502	-0.918674	-10.1882	34.3006	20.0312	10.6816	-42.7926	-12.7488	22.4635	-22.0006	36.1677	-41.6283	-10.35
-12.6166	-2.45916	3.06791	15.0961	30.9248	-8.26452	-5.59015	25.8915	26.2294	6.92476	31.5729	-3.49802	6.91435	20.18	16.603	14.3178	0.956273	5.43474	-23.5783	-27.4123	35.4608	4.47431	-6.15181	15.7439	14.6876	-18.2945	18.7317	-15.6022	9.08914	9.25818	-26.7942	-12.02	24.5359	23.0117	-2.42248	3.93323	-19.5742	2.66551	-0.95227	-10.1397	35.0055	19.2824	8.56525	-42.8823	-12.7281	22.4728	-21.8183	36.2112	-41.877	-9.52265
-12.6055	-2.45739	3.5461	16.3188	30.9239	-8.26588	-5.88098	25.6694	26.0779	7.42946	31.5966	-3.13759	6.91932	20.1781	16.611	14.3089	0.920254	5.42127	-23.5934	-27.3982	35.3672	4.58279	-6.15995	15.7455	14.5251	-18.327	18.4524	-15.1033	9.11254	9.24207	-26.8181	-11.9408	24.5954	23.2053	-2.45868	3.94387	-19.1735	3.07712	-0.888818	-10.1356	35.6538	18.9191	5.92042	-42.5669	-12.714	22.4667	-21.7024	36.2561	-42.0415	-8.65257
-12.6233	-2.47617	3.93286	17.481	30.9231	-8.26678	-6.05947	25.5134	25.9531	7.98784	31.538	-3.55357	6.946	20.2656	16.623	14.2893	0.94705	5.44892	-23.5643	-27.4652	35.3577	4.6942	-6.16674	15.7524	14.6443	-18.2729	18.0846	-14.7486	9.18264	9.26643	-26.9	-11.8355	24.5623	23.2896	-2.41628	3.94579	-18.7443	3.33025	-0.956418	-10.1379	36.3878	18.5452	3.34085	-42.3454	-12.7584	22.4628	-21.5469	36.3513	-42.0611	-8.30388
-12.617	-2.48241	4.25127	18.7189	30.9271	-8.26459	-6.16822	25.3408	25.8194	8.47569	31.5223	-3.65393	6.93465	20.2712	16.6294	14.2799	0.938554	5.45474	-23.5778	-27.5662	35.516	5.07154	-6.14195	15.7404	14.3302	-18.327	17.9314	-14.5429	9.20255	9.2719	-26.9229	-11.8192	24.4902	23.4241	-2.39243	3.93756	-18.495	3.43869	-0.901595	-10.1756	36.8137	18.3624	0.622778	-42.1834	-12.7857	22.4565	-21.4381	36.4018	-41.6297	-8.43041
-12.6008	-2.48457	4.66059	19.9312	30.9282	-8.26393	-5.99875	25.2362	25.6164	8.8503	31.5044	-3.70881	6.9227	20.3435	16.6327	14.2724	0.95769	5.46807	-23.5612	-27.6094	35.6079	5.37001	-6.18965	15.7546	14.1352	-18.4245	17.8289	-14.3528	9.18477	9.27219	-26.9399	-11.841	24.6134	23.4925	-2.40357	3.8783	-18.3001	3.59234	-0.886614	-10.1897	37.1239	18.2584	-1.93418	-41.8441	-12.8088	22.4348	-21.2907	36.5155	-41.3473	-8.65098
-12.5794	-2.49104	5.09174	21.0247	30.9249	-8.25545	-5.67882	25.2403	25.492	9.0924	31.4534	-3.78232	6.8551	20.342	16.6247	14.2726	0.934514	5.47694	-23.4919	-27.6697	35.7087	5.61106	-6.18375	15.7591	14.0377	-18.457	17.7877	-14.1698	9.17058	9.25318	-26.852	-11.8903	25.0347	23.4533	-2.34695	3.80975	-18.0979	3.64417	-0.842611	-10.1462	37.3335	18.1881	-4.55484	-41.3229	-12.8845	22.4924	-21.148	36.6468	-41.0745	-8.97949
-12.5705	-2.49439	5.49973	22.0495	30.9244	-8.25219	-5.37548	25.1391	25.4031	9.21146	31.4924	-3.48933	6.78646	20.3743	16.6078	14.2893	0.92921	5.48283	-23.4735	-27.784	35.7447	5.64294	-6.19226	15.7645	14.0377	-18.457	17.7775	-14.0332	9.15759	9.25088	-26.8452	-11.9139	24.8653	23.9133	-2.33801	3.766	-17.6781	3.91477	-0.759573	-10.1861	37.4362	18.1977	-7.20828	-40.6938	-13.058	22.5347	-21.0424	36.7554	-40.7112	-9.32621
-12.5639	-2.50068	5.73078	22.5528	30.9191	-8.2452	-5.12411	25.006	25.215	9.34826	31.3622	-3.1893	6.73195	20.4175	16.6121	14.2611	0.943833	5.49558	-23.3421	-27.8963	35.749	5.90472	-6.20073	15.745	14.0865	-18.4245	17.6402	-13.8638	9.1621	9.26369	-26.9877	-11.9031	25.3572	23.593	-2.32058	3.73172	-17.4355	4.26609	-0.690814	-10.1299	37.43	18.2443	-9.96888	-39.9101	-13.4799	22.5843	-20.897	36.8199	-40.4662	-9.56938
-12.5605	-2.49227	5.99769	22.9018	30.9215	-8.24339	-4.74509	24.8304	25.0154	9.49253	31.311	-3.05748	6.56692	20.4356	16.6054	14.264	0.942532	5.49788	-23.2202	-28.0149	35.6296	6.06935	-6.20477	15.7399	14.0865	-18.4245	17.6589	-13.841	9.17099	9.31768	-27.0167	-11.921	25.5683	23.5531	-2.28977	3.70459	-17.1653	4.48552	-0.655593	-10.0983	37.3949	18.2939	-12.8241	-39.1858	-14.054	22.4871	-20.804	36.8902	-40.3723	-9.76736
-12.5592	-2.48898	6.15816	23.0505	30.9211	-8.24122	-4.32532	24.5776	24.8833	9.57904	31.1789	-3.33751	6.45408	20.4348	16.6025	14.2609	0.943441	5.50058	-23.1344	-28.1206	35.627	6.21869	-6.20556	15.7287	13.8427	-18.2905	17.5985	-13.7337	9.16065	9.33848	-26.9681	-12.1276	25.3678	23.3996	-2.2827	3.68158	-16.8239	4.69979	-0.603318	-10.1026	37.3253	18.3423	-15.618	-38.6289	-14.6408	22.2712	-20.7397	36.9457	-40.3534	-10.0359
-12.5528	-2.48287	6.26007	23.1555	30.9065	-8.22575	-3.81898	24.349	24.8043	9.60594	31.0756	-3.24433	6.36374	20.4518	16.6162	14.2427	0.959778	5.51813	-23.0807	-28.1941	35.5843	6.30174	-6.19136	15.7226	13.5503	-18.132	17.5296	-13.6303	9.16141	9.37143	-27.2091	-11.9004	25.4206	23.2969	-2.22261	3.65089	-16.7032	4.82441	-0.607921	-10.1059	37.2082	18.3766	-18.4076	-37.952	-15.1874	21.7647	-20.7017	37.0124	-40.4177	-10.2232
-12.551	-2.47921	6.26451	23.1542	30.908	-8.22232	-3.24729	24.02	24.7762	9.54341	30.9871	-2.99543	6.27245	20.4781	16.6354	14.1859	0.938138	5.51715	-22.9596	-28.2651	35.5814	6.33537	-6.18664	15.7176	13.3066	-18.2295	17.4939	-13.581	9.16821	9.39797	-27.2148	-11.9032	25.4881	23.1505	-2.25029	3.6287	-16.5396	4.87298	-0.588504	-10.1314	37.1348	18.4116	-20.4247	-37.1371	-15.6427	21.2606	-20.6465	37.0721	-40.4963	-10.3677
-12.5502	-2.47609	6.27818	23.1311	30.9162	-8.23216	-2.54544	23.6612	24.7925	9.50773	30.9231	-2.94914	6.16667	20.4715	16.6396	14.1045	0.934084	5.5193	-22.6572	-28.303	35.6032	6.43842	-6.13107	15.6673	13.1116	-18.2783	17.4949	-13.5761	9.47596	9.48683	-27.1808	-11.9984	25.4998	23.1028	-2.27091	3.61604	-16.4476	4.90924	-0.616884	-10.1082	37.0686	18.4381	-21.9051	-36.4112	-15.9409	20.6141	-20.6205	37.0994	-40.5938	-10.5094
-12.5593	-2.4842	6.25515	22.9134	30.9203	-8.22778	-1.80934	23.3825	24.8324	9.54515	30.8169	-2.92592	6.01867	20.4667	16.6452	14.0734	0.913901	5.49583	-22.4309	-28.3922	35.6067	6.45876	-6.18077	15.723	13.1279	-18.262	17.4842	-13.538	9.73548	9.55812	-27.1896	-11.9599	25.5325	23.038	-2.32009	3.61549	-16.3358	4.85957	-0.561945	-10.1282	37.0661	18.4404	-22.9467	-35.2215	-16.0995	20.1466	-20.5541	37.1383	-40.6822	-10.598
-12.5605	-2.47853	6.22783	22.7728	30.9177	-8.22687	-1.0293	23.1042	24.8293	9.62854	30.6428	-3.28113	5.78091	20.4415	16.6331	13.8518	0.905105	5.48816	-22.253	-28.6293	35.6306	6.55634	-6.20121	15.7315	13.0845	-18.2729	17.4713	-13.5141	10.1849	9.77423	-27.1778	-11.9956	25.5985	22.9787	-2.29573	3.6283	-16.2442	4.79625	-0.560275	-10.1407	37.0373	18.4498	-23.4802	-34.3697	-16.2816	19.5512	-20.527	37.1636	-40.7434	-10.6356
-12.5574	-2.48057	6.18332	22.6098	30.9238	-8.22	-0.12652	22.9226	24.7183	9.84038	30.5473	-2.89661	5.59439	20.408	16.714	13.7523	0.900598	5.50154	-22.035	-28.7955	35.661	6.65105	-6.19638	15.7319	13.1604	-18.2783	17.4682	-13.5285	10.2726	9.89017	-27.1953	-11.9726	25.6987	22.7614	-2.28919	3.61748	-16.0162	4.7064	-0.512711	-10.214	37.0034	18.4518	-23.7218	-33.5823	-16.3543	19.2376	-20.3939	37.1419	-40.856	-10.6347
-12.5462	-2.46331	6.15274	22.4672	30.9299	-8.22011	0.801994	22.7342	24.5685	10.1696	30.429	-2.81007	5.42066	20.3086	16.7659	13.5805	0.910015	5.49928	-21.665	-29.0329	35.6607	6.72959	-6.20168	15.7378	13.1604	-18.2295	17.4686	-13.5315	10.499	10.0102	-27.1401	-12.1109	25.7691	22.6248	-2.29727	3.61586	-15.8656	4.7515	-0.444716	-10.1747	36.9318	18.4622	-23.6055	-32.7395	-16.3288	18.9622	-20.3311	37.1428	-40.9087	-10.6316
-12.5425	-2.45815	6.20048	22.3613	30.933	-8.21912	1.74204	22.7579	24.4679	10.571	30.373	-2.71941	5.09688	20.167	16.8739	13.4872	0.91383	5.51112	-21.3288	-29.5641	35.6605	6.75018	-6.16382	15.7047	12.8679	-18.0833	17.4615	-13.5286	10.9097	10.281	-27.1929	-12.2846	25.9925	22.3393	-2.2942	3.61714	-15.6341	4.82146	-0.394538	-10.1679	36.7311	18.286	-23.4556	-32.3374	-16.1446	18.4732	-20.2403	37.1477	-40.9353	-10.6411
-12.5433	-2.45511	6.16771	22.249	30.9422	-8.22916	2.63821	22.7093	24.2414	11.076	30.3339	-2.62817	4.75117	19.8042	16.9492	13.4278	0.902321	5.47147	-20.7787	-30.2429	35.6693	6.96653	-6.20126	15.7476	12.7704	-18.0589	17.4657	-13.5475	11.1516	10.6187	-27.3296	-12.4026	26.1622	22.2143	-2.25724	3.63517	-15.4877	4.76935	-0.34323	-10.3098	36.5006	17.938	-23.196	-32.0944	-15.9975	18.1114	-20.1242	37.1642	-40.9926	-10.6663
-12.5439	-2.46233	6.1682	22.1075	30.9422	-8.23154	3.53371	22.8949	24.0045	11.6687	30.2944	-3.13526	4.35326	19.3695	17.0284	13.3819	0.896837	5.52366	-19.8104	-31.5783	35.6717	7.04245	-6.14082	15.687	12.7704	-18.0589	17.4413	-13.5126	11.3425	10.8651	-27.2466	-12.5983	26.121	22.1979	-2.28041	3.66536	-15.4345	4.83842	-0.368884	-10.3753	36.119	17.7065	-22.9238	-31.8314	-15.8003	17.7795	-20.0273	37.1795	-41.0478	-10.5929
-12.5481	-2.47433	6.1728	22.0115	30.9299	-8.23763	4.31624	23.0547	23.7564	12.2878	30.3724	-3.15739	4.00086	18.6466	17.0968	13.3755	0.98727	5.59146	-18.4663	-33.2731	35.6756	7.06436	-6.15271	15.6929	12.7704	-18.0589	17.4177	-13.4767	11.6577	11.178	-27.2274	-12.6397	26.0293	22.3244	-2.24899	3.65806	-15.2709	4.9211	-0.313222	-10.2789	35.9341	17.2943	-22.5429	-31.4508	-15.5684	17.2624	-19.6644	37.2659	-41.0003	-10.4432
-12.549	-2.47472	6.18363	21.8946	30.9308	-8.24962	4.95253	23.4232	23.4212	12.8133	30.3145	-2.81582	3.73181	18.2144	17.1331	13.375	1.02598	5.73879	-16.6421	-35.5494	35.6808	7.09489	-6.17047	15.7082	12.7921	-18.0779	17.3892	-13.4409	11.8308	11.3032	-27.1857	-12.7022	26.3957	21.9797	-2.33649	3.68161	-15.1696	4.96703	-0.24934	-10.289	35.8596	16.6359	-22.2789	-31.3301	-15.309	16.8331	-19.5386	37.2909	-40.9825	-10.2682
-12.5505	-2.47798	6.20703	21.8305	30.9351	-8.26449	5.3185	23.6436	23.179	13.3836	30.3281	-2.71685	3.57706	17.8258	17.1594	13.3812	0.999831	5.79568	-14.0857	-37.5794	35.6808	7.1084	-6.14266	15.6936	12.8192	-18.0346	17.394	-13.4551	11.9452	11.4692	-27.1327	-12.8951	26.3557	21.9899	-2.19937	3.63113	-15.1555	4.89617	-0.205496	-10.2408	35.7979	16.0152	-22.0791	-31.6103	-14.9624	16.3456	-19.4137	37.2953	-40.8918	-9.86696
-12.5642	-2.49011	6.22373	21.797	30.9431	-8.31791	5.65457	23.8368	22.9497	13.8563	30.3504	-2.67543	3.57456	17.5611	17.2009	13.3779	1.05625	5.93438	-11.2914	-39.0044	35.6768	7.05913	-6.15103	15.703	12.7462	-18.0328	17.4694	-13.5817	12.0765	11.6612	-26.9494	-13.0359	26.5763	21.8037	-2.30769	3.64597	-15.0824	4.9042	-0.152743	-10.2436	35.625	15.3558	-22.234	-31.5713	-14.5725	15.6871	-19.385	37.2565	-40.6796	-9.52781
-12.5709	-2.49056	6.35308	21.8773	30.9491	-8.33292	5.98402	24.0324	22.6625	14.2327	30.3496	-2.70644	3.53407	17.4772	17.2157	13.386	1.1559	6.07712	-8.11191	-39.8784	35.6714	7.12687	-6.09799	15.6206	12.6014	-18.0463	17.4939	-13.6094	12.1716	11.7948	-26.9137	-13.065	26.4846	21.9098	-2.29284	3.68236	-14.983	4.99778	-0.132839	-10.2555	35.5043	15.2099	-22.1818	-31.4914	-14.3179	15.0193	-19.292	37.2848	-40.5207	-9.36231
-12.5757	-2.49307	6.56915	22.0364	30.9612	-8.36422	6.23243	24.2586	22.3995	14.5484	30.3851	-2.89314	3.48921	17.4763	17.2233	13.3936	1.33963	6.29169	-4.85316	-40.029	35.6877	7.04397	-6.09014	15.6109	12.5181	-18.0587	17.6984	-13.8517	12.2096	11.845	-26.8553	-13.1064	26.4687	21.8847	-2.32401	3.67481	-14.8902	4.94737	-0.0548277	-10.2206	35.4584	14.7498	-22.0729	-31.2936	-14.0705	14.33	-19.1806	37.3187	-40.4178	-9.05409
-12.555	-2.50438	6.89253	22.3278	30.9756	-8.38616	6.476	24.5156	22.2312	14.8098	30.3179	-2.6536	3.46558	17.5185	17.2314	13.401	1.37978	6.48617	-1.45581	-40.207	35.7096	7.22363	-6.06901	15.5951	12.3439	-17.946	17.8154	-13.9836	12.2546	11.892	-26.8432	-13.1063	26.4111	21.8615	-2.32687	3.66248	-14.7647	5.00022	-0.0257811	-10.1945	35.4275	14.4923	-21.8525	-30.8992	-14.0063	13.9226	-19.0844	37.3436	-40.2895	-8.71319
-12.5458	-2.51709	7.28756	22.5676	30.9695	-8.44452	6.61038	24.6802	22.0863	15.1151	30.28	-2.74983	3.40058	17.6492	17.2323	13.4063	1.42859	6.63589	1.28125	-40.1304	35.7118	7.27775	-6.05001	15.571	12.1889	-17.8412	17.9516	-14.1336	12.2556	11.8956	-26.8202	-13.0888	26.3428	21.8651	-2.23308	3.63308	-14.7146	4.90919	0.041559	-10.1688	35.4284	14.3734	-21.5583	-30.294	-13.9676	13.5696	-18.9845	37.3966	-40.2116	-8.49823
-12.513	-2.53521	7.80002	22.8895	30.9794	-8.52074	6.50748	24.684	21.9944	15.2933	30.2358	-2.89615	3.31134	17.8209	17.2239	13.413	1.44067	6.77353	3.17596	-40.0704	35.6966	7.28478	-5.94631	15.4697	12.0984	-17.7883	18.0332	-14.1681	12.2569	11.9016	-26.8804	-12.954	26.3472	21.7485	-2.27591	3.63312	-14.5853	4.8413	0.0371084	-10.0628	35.4261	14.4468	-21.0811	-29.2742	-14.0371	13.3458	-18.9522	37.3764	-40.1304	-8.36799
-12.4709	-2.58678	8.22113	23.1421	30.9545	-8.57061	6.26366	24.5559	21.9434	15.4607	30.2068	-2.96124	3.07613	17.9406	17.2191	13.4166	1.46253	6.86144	4.57205	-39.9157	35.694	7.30884	-5.90771	15.4054	12.0402	-17.7418	18.1542	-14.0992	12.2593	11.9075	-26.8221	-12.9981	26.354	21.8053	-2.36385	3.62981	-14.3816	4.8777	0.0447159	-10.0296	35.4419	14.3607	-20.394	-28.2207	-14.2173	13.1217	-18.8258	37.4328	-40.0697	-8.33053
-12.4489	-2.65593	8.65415	23.3075	30.9455	-8.60377	5.97474	24.4643	21.7891	15.6682	30.1858	-3.01852	2.88744	17.9643	17.2141	13.419	1.45281	6.89012	5.73519	-39.7869	35.6946	7.34695	-5.87497	15.3609	12.0101	-17.7103	18.1751	-13.8582	12.2666	11.9069	-26.8505	-12.9805	26.2226	21.9348	-2.43169	3.6388	-14.1438	4.81709	0.0450485	-10.0124	35.4402	14.426	-19.4412	-26.6844	-14.428	12.8896	-18.7336	37.4754	-40.0392	-8.31506
-12.4529	-2.72265	9.06091	23.4377	30.9516	-8.64259	5.65842	24.3982	21.6384	16.0373	30.1646	-2.98567	2.7112	17.9907	17.2171	13.4073	1.49249	6.95874	6.59094	-39.4417	35.6871	7.33643	-5.91738	15.4244	11.8458	-17.6638	18.3703	-13.6321	12.2634	11.9021	-26.8467	-13.0323	26.6289	21.8687	-2.34376	3.61279	-13.9165	4.81898	0.0609583	-9.97798	35.448	14.4409	-18.4647	-25.2508	-14.8507	12.6274	-18.6537	37.5143	-40.0637	-8.33
-12.4496	-2.75679	9.37077	23.4873	30.9343	-8.62407	5.4544	24.2648	21.5559	16.3794	30.1322	-2.8802	2.66689	17.971	17.2049	13.4101	1.49774	6.97961	7.227	-38.8408	35.6836	7.33786	-5.95478	15.4657	11.5767	-17.6908	18.4998	-13.2737	12.2817	11.9203	-26.8992	-13.1083	26.8627	21.9107	-2.37117	3.64538	-13.7338	4.83823	0.0762665	-9.99332	35.4775	14.4795	-17.1287	-23.7303	-15.1724	12.4394	-18.5591	37.5842	-40.0822	-8.38451
-12.438	-2.80714	9.59014	23.4926	30.9366	-8.6209	5.33767	24.1643	21.2725	16.7493	30.1348	-2.8899	2.83547	17.9524	17.2134	13.388	1.47202	6.94244	8.19602	-37.7754	35.6687	7.3741	-5.92661	15.4451	11.4445	-17.5737	18.5731	-12.9596	12.3772	12.0201	-27.0076	-13.1856	27.2858	21.8769	-2.33031	3.63307	-13.5482	4.85027	0.0400041	-9.96508	35.4858	14.5224	-15.533	-22.0052	-15.3829	12.3371	-18.3117	37.8022	-40.0657	-8.49244
-12.4351	-2.83906	9.8609	23.4633	30.9342	-8.60334	5.25127	23.9334	21.1259	17.1219	30.1572	-2.96293	2.91809	17.9434	17.2186	13.376	1.4634	6.92664	9.60835	-36.6947	35.6506	7.25309	-5.85436	15.3592	11.3506	-17.5905	18.6158	-12.8401	12.4204	12.0587	-27.0945	-13.1677	27.5583	22.0293	-2.34309	3.65594	-13.462	4.84866	0.0461896	-10.0268	35.4948	14.554	-13.5865	-20.3583	-15.5437	12.2787	-18.1836	37.8681	-40.0432	-8.56302
-12.4329	-2.86122	10.0912	23.5008	30.9345	-8.59008	5.4078	23.6959	21.0008	17.3415	30.1666	-2.99005	3.05411	17.942	17.2339	13.3625	1.47195	6.92061	10.9894	-35.3748	35.6398	7.20392	-5.96631	15.4916	11.2575	-17.5098	18.6397	-12.7075	12.4503	12.0937	-27.0775	-13.2933	27.7178	22.1518	-2.3758	3.67289	-13.4001	4.89009	0.0139104	-9.98038	35.5012	14.5793	-11.5763	-18.8267	-15.6518	12.2563	-18.0352	37.8419	-39.9693	-8.6228
-12.4346	-2.87246	10.2615	23.5041	30.9432	-8.57807	5.66354	23.2708	20.8887	17.4777	30.1144	-2.89786	3.13066	17.9474	17.2672	13.3202	1.48507	6.92632	11.992	-34.59	35.6355	7.20417	-5.95236	15.5135	11.2041	-17.4827	18.6487	-12.6353	12.4907	12.1311	-27.0963	-13.3012	27.5796	22.1406	-2.33402	3.68509	-13.2894	4.93219	0.0374581	-10.0901	35.5071	14.5916	-9.42178	-17.2085	-15.7465	12.2613	-17.7949	37.6767	-39.6939	-8.71264
-12.4375	-2.8785	10.4515	23.524	30.9425	-8.56595	6.07288	22.7637	20.8195	17.5362	30.1257	-2.98138	3.23218	17.9711	17.2695	13.3158	1.45686	6.88724	12.712	-33.7177	35.661	7.30727	-5.99311	15.5643	11.0276	-17.4496	18.6492	-12.5938	12.5128	12.1555	-27.1654	-13.2605	27.5727	22.1955	-2.33347	3.67442	-13.1687	4.85995	0.0299727	-10.0677	35.5175	14.614	-7.24299	-15.2939	-15.8007	12.2748	-17.5699	37.542	-39.4528	-8.66791
-12.4395	-2.87996	10.8574	23.6242	30.9407	-8.54427	6.49325	22.1339	20.7715	17.583	30.0965	-2.89254	3.25707	17.984	17.2752	13.3079	1.48103	6.89812	13.2095	-33.1401	35.6548	7.3345	-5.98209	15.5488	10.9294	-17.3951	18.6459	-12.576	12.5281	12.1714	-27.0746	-13.2484	27.5148	22.2093	-2.36713	3.679	-12.9816	4.89233	0.0278277	-10.0968	35.5212	14.6234	-5.07646	-13.2254	-15.8489	12.3443	-17.2047	37.2125	-38.8988	-8.71468
-12.4467	-2.8937	11.1563	23.7824	30.9393	-8.53671	7.08087	21.4866	20.7289	17.6043	30.1031	-3.00808	3.40455	17.9907	17.2713	13.2997	1.4482	6.8689	13.5425	-32.7293	35.6552	7.35046	-6.00521	15.5949	10.8858	-17.4192	18.6365	-12.5159	12.5496	12.1966	-27.0353	-13.2765	27.4778	22.1714	-2.32444	3.64915	-12.7428	4.90279	-0.0933289	-10.0873	35.5748	14.6238	-3.41369	-10.8881	-15.8727	12.3516	-16.8682	36.6877	-38.3224	-8.55872
-12.4499	-2.89565	11.5824	23.9882	30.9419	-8.52463	7.69084	20.7367	20.7255	17.5855	30.0675	-2.90931	3.46546	18.013	17.3012	13.2778	1.44603	6.8589	13.6323	-32.6281	35.6567	7.33368	-6.00966	15.6048	10.8523	-17.4178	18.6279	-12.4373	12.5576	12.206	-26.8392	-13.2327	27.3663	22.0281	-2.19274	3.62516	-12.5715	4.91515	-0.118991	-10.085	35.5948	14.6226	-2.21873	-8.18463	-15.9546	12.4151	-16.2636	36.1636	-37.3901	-8.46866
-12.457	-2.89478	11.9377	24.2114	30.941	-8.52887	8.2301	19.9537	20.73	17.5519	30.0811	-3.01833	3.43993	18.0922	17.2581	13.3382	1.47263	6.8846	13.6739	-32.5804	35.6812	7.5548	-6.04271	15.6591	10.8203	-17.394	18.6186	-12.2328	12.4798	12.1322	-26.8532	-13.2345	27.4315	21.8129	-2.29764	3.66207	-12.4351	4.75575	-0.13509	-10.0524	35.6367	14.6322	-1.21938	-5.60156	-16.068	12.4237	-15.3553	35.6257	-36.3106	-8.1345
-12.4586	-2.88775	12.2966	24.5289	30.9411	-8.53071	8.82897	19.0028	20.7332	17.5242	30.0797	-3.04288	3.33546	18.1699	17.2304	13.3615	1.47916	6.89047	13.6306	-32.5733	35.7504	7.68982	-6.12257	15.6385	10.8455	-17.4173	18.477	-11.9136	12.4655	12.1152	-26.7507	-13.2783	27.4163	21.6834	-2.34476	3.67127	-12.1719	4.67409	-0.12372	-10.082	35.7761	14.7262	-0.329123	-2.8699	-16.2717	12.4744	-14.6578	35.0768	-35.2239	-7.68235
-12.4607	-2.88457	12.6745	24.7792	30.9409	-8.53227	9.19135	18.216	20.7473	17.4761	30.0269	-2.88614	3.26759	18.3389	17.1929	13.4076	1.48547	6.89687	13.5627	-32.5725	35.5934	7.96624	-5.98927	15.3787	10.8358	-17.3286	18.2894	-11.5698	12.4339	12.0942	-26.7236	-13.1481	27.4277	21.5563	-2.31525	3.6757	-11.8294	4.63917	-0.164549	-10.1086	35.9631	14.8123	0.280929	0.026409	-16.5647	12.5053	-14.2189	34.4603	-33.8862	-7.19593
-12.4641	-2.86229	13.0547	24.9724	30.9418	-8.5342	9.46254	17.3491	20.7391	17.4332	30.0121	-2.92683	3.24255	18.6071	17.1225	13.4252	1.4241	6.89186	13.4821	-32.6293	35.3874	8.30083	-6.05794	15.4768	10.8367	-17.2326	18.2083	-11.0098	12.4228	12.068	-26.5936	-13.1292	27.4763	21.4122	-2.35017	3.66392	-11.5135	4.60933	-0.213411	-10.081	36.1544	14.9896	0.536422	3.05089	-17.0495	12.6861	-13.7038	33.8453	-32.5899	-6.62772
-12.4579	-2.86148	13.4687	25.1555	30.9421	-8.53645	9.70671	16.4899	20.7343	17.4079	29.9932	-2.85554	3.21805	18.7894	17.0872	13.4313	1.44238	6.93485	13.4099	-32.6453	35.4872	8.49457	-6.04764	15.4325	11.0117	-17.1166	18.0175	-10.5208	12.4104	12.0624	-26.539	-13.0977	27.45	21.3276	-2.36884	3.66937	-11.307	4.58317	-0.256603	-10.1113	36.6467	14.9301	0.643336	6.11437	-17.5926	12.681	-13.1821	33.2833	-31.2568	-5.9603
-12.4443	-2.89097	13.8341	25.2933	30.9376	-8.53437	9.80923	16.0314	20.7475	17.3514	29.9925	-2.84933	3.22437	18.912	17.0785	13.4244	1.41657	6.9135	13.4389	-32.5321	35.5356	8.67763	-6.05129	15.4256	11.0977	-16.9841	18.3111	-9.95396	12.3846	12.019	-26.6171	-12.9818	27.4171	21.3383	-2.40061	3.65951	-11.2288	4.59373	-0.237921	-10.1755	37.2193	14.9923	0.588929	9.1343	-18.2178	12.7614	-12.6689	32.9172	-29.8802	-5.24371
-12.4369	-2.90415	14.1269	25.455	30.933	-8.53441	9.85991	15.721	20.7563	17.3141	29.9883	-2.82683	3.31689	18.9511	17.0529	13.4248	1.40662	6.91393	13.3264	-32.6516	35.5297	8.88331	-6.05839	15.4255	11.12	-16.7601	18.4416	-9.62293	12.3719	12.004	-26.619	-12.9995	27.4805	21.2973	-2.33803	3.64737	-11.1509	4.59214	-0.239479	-10.1231	37.7783	14.9764	0.392879	11.7091	-18.8133	12.821	-12.1317	32.7181	-28.489	-4.53915
-12.4312	-2.91345	14.3955	25.6443	30.9315	-8.5429	9.89666	15.505	20.7534	17.2964	29.9997	-2.80305	3.37613	18.9166	17.0462	13.4141	1.39864	6.91286	13.3031	-32.6564	35.5055	9.01964	-6.06079	15.4252	11.1728	-16.5905	18.5999	-9.24295	12.3579	11.9789	-26.6367	-12.9384	27.4542	21.2884	-2.35947	3.66404	-11.133	4.59268	-0.217156	-10.0775	38.366	14.8012	0.100065	14.0342	-19.3924	13.089	-11.6482	32.7917	-27.234	-3.60545
-12.4229	-2.9261	14.6323	25.8008	30.9123	-8.5315	9.91599	15.4589	20.7357	17.2868	29.9295	-2.5724	3.35908	18.8244	17.0316	13.4319	1.41158	6.94019	13.2842	-32.6653	35.3169	9.19478	-6.06565	15.42	10.8833	-16.3269	18.9697	-9.02511	12.3887	11.9768	-26.6492	-12.9027	27.4396	21.3233	-2.43558	3.64068	-11.1325	4.5915	-0.202883	-10.1898	38.7178	14.6016	-0.135856	16.2246	-19.7782	13.3626	-11.1559	33.1205	-26.0485	-2.60486
-12.4105	-2.94239	14.906	25.9135	30.9009	-8.52769	9.85627	15.2681	20.7168	17.2579	29.9051	-2.46922	3.53434	18.7019	17.0317	13.3856	1.41392	6.94757	13.3784	-32.5344	35.2363	9.31383	-6.06821	15.4222	10.9507	-16.2859	19.3908	-8.79791	12.4876	12.0825	-26.702	-12.8652	27.5438	21.4404	-2.60926	3.68026	-11.1568	4.56576	-0.265322	-10.2527	38.976	14.5	-0.170333	18.2436	-20.023	13.5834	-10.7324	33.6217	-24.7994	-1.68122
-12.4081	-2.95311	15.1719	26.0786	30.8964	-8.52223	9.82969	15.2131	20.6841	17.2377	29.887	-2.39488	3.71785	18.5203	16.9012	13.3599	1.42998	6.95821	13.4543	-32.4988	35.2631	9.37568	-6.0702	15.4252	10.9593	-16.2737	19.8671	-8.49417	12.4357	11.9983	-26.6857	-12.9006	27.5679	21.4426	-2.54374	3.62622	-11.1287	4.49369	-0.191794	-10.1999	39.1515	14.4253	-0.0147167	20.2036	-20.2918	13.9928	-10.5877	34.1156	-23.5591	-0.917215
-12.4042	-3.02017	15.4071	26.2084	30.8915	-8.52137	9.81668	15.1344	20.6433	17.2232	29.9841	-2.72257	3.97542	18.1145	16.8313	13.2956	1.44655	6.96904	13.5421	-32.4843	35.2198	9.53255	-6.05778	15.4207	11.0746	-16.3155	20.3887	-8.28353	12.4793	12.1022	-26.6825	-12.9246	27.5636	21.418	-2.38234	3.58305	-11.2352	4.55094	-0.160443	-10.1779	39.3329	14.3381	0.0197028	22.0583	-20.5551	14.3692	-10.2901	34.8658	-22.6236	-0.146199
-12.4423	-3.06435	15.6853	26.266	30.8859	-8.52352	9.80051	15.0004	20.5997	17.2247	30.0161	-2.80684	4.13839	17.8138	16.7409	13.2382	1.45636	6.97525	13.8036	-32.3607	35.1915	9.67712	-6.06368	15.4401	11.1088	-16.2622	20.7511	-8.17158	12.4936	12.131	-26.555	-13.059	27.605	21.2064	-2.48813	3.63395	-11.3383	4.49693	-0.161028	-10.1174	39.1904	14.4338	-0.000253478	24.1582	-20.8331	14.814	-9.73554	35.8849	-21.5058	0.537095
-12.4789	-3.146	15.9804	26.3695	30.8805	-8.51537	9.78128	14.902	20.5934	17.2216	30.0449	-2.91428	4.34557	17.4282	16.6406	13.1403	1.44064	6.95786	13.8886	-32.3085	35.1584	9.80149	-6.06476	15.4444	10.998	-16.0512	20.996	-8.00207	12.5063	12.1599	-26.5598	-13.0183	27.6928	21.0895	-2.48485	3.64428	-11.4224	4.46668	-0.213039	-10.0907	39.5163	14.1123	-0.260491	26.2791	-21.2109	15.4237	-9.25503	36.5856	-20.6297	1.41497
-12.4914	-3.20031	16.2045	26.4265	30.8754	-8.50633	9.77574	14.8279	20.6229	17.2133	30.0689	-2.99648	4.40315	17.2579	16.5837	13.0693	1.43871	6.95357	13.8261	-32.3805	35.1448	9.86714	-6.06512	15.4496	11.1241	-16.0876	21.2783	-7.75451	12.5062	12.18	-26.5254	-13.0553	27.6693	21.1131	-2.55338	3.67678	-11.4725	4.53328	-0.33389	-10.1155	39.5146	14.006	-0.360003	28.4506	-20.5059	15.1811	-8.3541	37.4733	-19.5577	2.42135
-12.5061	-3.24815	16.5292	26.4836	30.8739	-8.49831	9.816	14.6449	20.7047	17.2547	30.0879	-3.06253	4.44025	17.0925	16.5678	13.0759	1.43596	6.9489	13.8633	-32.3509	35.1346	9.91498	-6.05692	15.4393	11.1534	-16.0459	21.5263	-7.80295	12.5161	12.1955	-26.4141	-12.8835	27.7041	21.066	-2.47132	3.62301	-11.5195	4.52611	-0.627525	-10.0863	39.3856	14.0141	-0.673527	30.7958	-21.6476	16.4743	-7.65709	37.9118	-18.4826	3.23052
-12.5418	-3.31363	16.8613	26.5876	30.8738	-8.49663	9.84643	14.4747	20.7526	17.3101	30.1247	-3.11978	4.40039	17.0068	16.4792	13.127	1.43014	6.92337	13.8217	-32.41	35.1289	9.93072	-6.04268	15.4586	11.1785	-16.0525	21.6828	-7.88173	12.4675	12.1283	-26.607	-12.6238	27.6458	20.9741	-2.49209	3.61567	-11.5412	4.53387	-0.822505	-10.115	39.0637	14.3866	-1.12165	33.1577	-21.9848	17.3358	-6.62272	38.4321	-17.2747	4.10384
-12.5956	-3.3769	17.3106	26.6925	30.8782	-8.49888	9.90041	14.3043	20.7851	17.4181	30.1408	-3.15387	4.38499	16.93	16.4606	13.1333	1.42632	6.91272	13.854	-32.4301	35.1141	9.9235	-6.03671	15.4633	11.1818	-16.0659	21.7966	-7.92257	12.5168	12.1911	-26.4635	-12.6331	27.5536	21.0029	-2.50466	3.61662	-11.5006	4.5226	-0.915332	-10.1715	38.7882	14.371	-1.63742	35.7127	-22.405	18.2761	-5.73211	39.031	-16.0668	5.04625
-12.6238	-3.44058	17.7953	26.9252	30.8736	-8.49533	9.91153	14.0793	20.7841	17.464	30.1665	-3.17877	4.39431	17.0458	16.4324	13.144	1.45359	6.94117	13.8099	-32.4508	35.0945	9.91908	-6.02734	15.4419	11.0198	-15.7692	21.8866	-7.97533	12.4716	12.1089	-26.4123	-12.5845	27.6671	20.9982	-2.50347	3.61045	-11.4691	4.56699	-1.00895	-10.1859	38.3705	14.4937	-1.84182	37.5148	-22.8155	19.2094	-5.1291	39.6572	-14.8024	6.19423
-12.6301	-3.50072	18.3239	27.1285	30.8733	-8.49467	9.9737	13.7391	20.7339	17.5118	30.1721	-3.19176	4.37219	17.0085	16.4307	13.1551	1.46114	6.94671	13.7584	-32.4401	35.0867	9.90811	-6.01371	15.4282	10.9451	-15.7115	22.13	-8.12227	12.4644	12.0821	-26.428	-12.5545	27.6818	20.9856	-2.50264	3.61761	-11.4468	4.62845	-1.13033	-10.1902	37.9531	14.7554	-1.8943	38.9238	-23.1206	20.2217	-4.5002	40.2691	-13.5269	7.36964
-12.6019	-3.62273	18.9071	27.325	30.8731	-8.49447	10.1288	13.4298	20.6323	17.542	30.1806	-3.17632	4.36533	17.0044	16.4339	13.1642	1.46822	6.95283	13.7392	-32.4142	35.081	9.8991	-6.0154	15.4285	10.9104	-15.7803	22.1807	-8.17123	12.4451	12.0381	-26.3914	-12.5452	27.687	21.1084	-2.50345	3.61852	-11.4189	4.63219	-1.23051	-10.2251	37.4339	14.6911	-1.53066	40.05	-23.5265	21.3756	-3.94244	40.7321	-12.3086	8.58533
-12.5661	-3.73746	19.5021	27.4515	30.873	-8.49504	10.1967	13.2332	20.5569	17.5041	30.1638	-3.15047	4.36983	17.0728	16.4458	13.1688	1.46416	6.95252	13.6634	-32.4097	35.1285	9.81509	-6.03259	15.4287	10.7383	-15.5911	22.4343	-8.06746	12.4605	12.0431	-26.3937	-12.5173	27.7427	21.1331	-2.50191	3.62051	-11.4387	4.6164	-1.2497	-10.2379	36.851	14.4569	-0.782899	40.9125	-23.7566	22.4713	-3.21628	41.1173	-11.1139	9.73232
-12.5587	-3.86143	20.1796	27.4924	30.8718	-8.49918	10.3638	12.9411	20.531	17.5428	30.1348	-3.10877	4.39318	17.1363	16.4533	13.1768	1.46549	6.95544	13.6403	-32.3914	35.1022	9.80633	-6.0379	15.427	10.7701	-15.7434	22.8134	-8.08717	12.446	11.9967	-26.2542	-12.5767	27.7106	21.2419	-2.48411	3.59565	-11.4295	4.69422	-1.25148	-10.2608	36.3318	13.9004	0.449964	41.5177	-23.8001	23.606	-2.4103	41.6385	-10.1672	10.8848
-12.5474	-3.9691	20.7939	27.4795	30.8714	-8.50087	10.4669	12.7241	20.4705	17.5642	30.1689	-3.1693	4.43803	17.1768	16.4773	13.1678	1.46575	6.95743	13.6123	-32.3773	35.1129	9.80299	-6.04339	15.4262	10.6559	-15.619	22.9286	-8.05545	12.4188	11.9627	-25.9728	-12.4941	27.853	21.196	-2.4719	3.58602	-11.3794	4.64685	-1.16013	-10.3062	36.0416	13.5636	1.99015	41.957	-23.6562	24.4694	-1.94636	41.9195	-9.0557	12.0647
-12.5476	-4.02857	21.3734	27.326	30.8946	-8.52127	10.6011	12.4952	20.4049	17.5486	30.129	-3.10005	4.47888	17.252	16.4972	13.1553	1.46238	6.94931	13.5985	-32.3437	35.1595	9.70791	-6.06342	15.4423	10.5774	-15.3893	23.2247	-8.01163	12.4533	11.9918	-25.9528	-12.4229	28.0505	21.2563	-2.48818	3.55848	-11.3679	4.64771	-1.15836	-10.3291	35.8763	13.052	3.87823	42.0896	-23.4926	25.5183	-1.51074	42.1904	-8.0951	13.1382
-12.5409	-4.07535	21.8841	27.0912	30.9038	-8.52576	10.7161	12.214	20.3387	17.5686	30.0867	-3.04735	4.41545	17.2868	16.4923	13.1628	1.45685	6.93497	13.6731	-32.2172	35.1386	9.7248	-6.07231	15.4479	10.5373	-15.316	23.5384	-7.93106	12.4739	12.0003	-25.8772	-12.3988	28.0909	21.3021	-2.46187	3.56092	-11.3855	4.59659	-1.13063	-10.3399	35.5709	12.1609	6.26315	42.0174	-23.5156	26.6754	-1.11301	42.4113	-7.52336	14.2018
-12.5404	-4.09072	22.4828	26.8206	30.9063	-8.52059	10.834	12.2091	20.2588	17.6006	30.0877	-3.02569	4.33543	17.3944	16.5156	13.1177	1.42515	6.91839	13.593	-32.3645	35.1597	9.70701	-6.06896	15.4474	10.4938	-15.2187	23.9954	-7.87799	12.5122	12.0288	-25.7021	-12.6461	28.1491	21.1722	-2.46465	3.57706	-11.4478	4.69368	-1.13688	-10.3549	35.2966	11.1176	8.63201	41.7595	-23.5339	28.0226	-0.939537	42.5484	-7.11051	15.2267
-12.5369	-4.1072	23.0527	26.5615	30.9087	-8.51779	10.9114	12.0901	20.2303	17.596	30.0861	-3.01244	4.09312	17.3705	16.5231	13.0948	1.41314	6.90929	13.5817	-32.4011	35.1506	9.70266	-6.07078	15.4499	10.4854	-15.2389	24.3754	-7.88475	12.5316	12.0478	-25.6226	-12.5689	28.1943	21.1439	-2.5229	3.60167	-11.364	4.67894	-1.1487	-10.3328	35.1369	10.0364	11.5471	41.0878	-23.5402	29.0781	-0.671332	42.6704	-7.01193	16.2426
-12.5368	-4.11006	23.6558	26.3139	30.911	-8.51646	10.9509	11.9878	20.3458	17.567	30.0775	-2.94334	3.80824	17.364	16.5304	13.0753	1.40289	6.90183	13.6015	-32.4549	35.1086	9.77946	-6.07122	15.4515	10.4399	-15.4539	24.8944	-7.76003	12.5533	12.0611	-25.581	-12.5967	28.208	21.1693	-2.47415	3.60419	-11.2025	4.69259	-1.11245	-10.3535	34.973	9.35751	14.4156	40.2244	-23.6216	29.9458	-0.48042	42.7527	-6.79928	17.0949
-12.5463	-4.09173	24.3044	26.0891	30.9052	-8.48701	10.9907	11.8996	20.3653	17.5712	30.0745	-3.00336	3.6788	17.1918	16.512	13.0655	1.40554	6.89812	13.6228	-32.4928	35.1554	9.74532	-6.06643	15.4351	10.4738	-15.5241	25.2135	-7.61578	12.5543	12.0588	-25.5458	-12.6461	28.2893	21.0789	-2.45001	3.63412	-11.0511	4.64716	-1.07535	-10.3889	34.8073	8.67828	17.16	39.2473	-23.4615	30.5595	-0.469064	42.8055	-6.74341	17.8221
-12.5515	-4.08465	25.0767	25.8754	30.9229	-8.46507	11.0286	11.8086	20.3545	17.537	30.0403	-2.88369	3.4278	17.0105	16.5096	13.0441	1.40343	6.89501	13.6421	-32.5273	35.2151	9.606	-6.06402	15.4297	10.4574	-15.57	25.5738	-7.65144	12.5611	12.0719	-25.5709	-12.4848	28.3095	21.065	-2.48259	3.62428	-10.939	4.40273	-1.13363	-10.4668	34.7219	7.93775	20.1395	37.8959	-23.4225	30.904	-0.393928	42.8444	-6.53145	18.4292
-12.5497	-4.08595	25.9196	25.7102	30.9092	-8.44023	11.1476	11.5529	20.2587	17.5633	30.0364	-2.84921	3.08006	16.8904	16.5164	13.0437	1.39518	6.87828	13.6326	-32.5378	35.2341	9.69406	-6.06858	15.4603	10.4145	-15.6611	25.8265	-7.70401	12.6071	12.1323	-25.7199	-12.2624	28.25	21.0164	-2.51117	3.63558	-10.8445	4.2686	-1.06106	-10.44	34.5254	7.3304	22.6835	36.4437	-23.1928	31.2017	-0.336809	42.881	-6.13897	19.0305
-12.5463	-4.08053	26.8054	25.5427	30.904	-8.43924	11.2662	11.3202	20.0511	17.6228	30.0296	-2.82649	2.82144	16.7971	16.506	13.0355	1.3933	6.87287	13.6686	-32.5364	35.2441	9.65317	-6.0688	15.4677	10.4353	-15.7309	25.8458	-7.6441	12.5728	12.0978	-25.737	-12.2728	28.1828	21.1689	-2.5121	3.63017	-10.6557	4.05767	-0.995887	-10.4479	34.21	6.60561	25.0791	34.8977	-22.7842	31.5411	-0.36045	42.8886	-5.86128	19.1007
-12.5456	-4.07621	27.8521	25.3215	30.8885	-8.40189	11.3598	11.1574	19.7456	17.6427	30.0221	-2.80465	2.67904	16.655	16.5353	13.0183	1.39512	6.88103	13.7834	-32.5168	35.2797	9.76904	-6.0692	15.4519	10.4051	-15.7606	26.0521	-7.72627	12.482	12.0779	-25.7428	-12.1121	28.2044	21.0687	-2.61323	3.58988	-10.4647	3.91552	-0.985962	-10.4332	33.8213	5.98188	27.5245	33.2885	-22.1594	31.7492	-0.3806	42.8861	-5.49683	19.204
-12.5408	-4.06839	28.7553	25.1331	30.8594	-8.34887	11.4883	10.9507	19.2681	17.6947	30.0612	-2.92382	2.66874	16.5132	16.5194	13.0367	1.38888	6.87898	14.0056	-32.488	35.3498	9.71098	-6.05863	15.4249	10.4186	-15.8925	26.1126	-7.81717	12.4668	12.074	-25.5612	-12.2373	28.247	20.9728	-2.62659	3.56008	-10.3311	3.74572	-0.993175	-10.4109	33.2228	5.22579	29.6041	31.6036	-21.3885	32.0535	-0.394829	42.8499	-4.86753	19.2728
-12.5386	-4.06481	29.5817	24.8131	30.8192	-8.27149	11.5985	10.6841	18.6374	17.8546	30.0729	-2.9588	2.65218	16.3918	16.5348	13.0505	1.3832	6.86546	14.3971	-32.2595	35.3311	9.7773	-6.06566	15.4386	10.2515	-15.7722	25.9804	-7.78822	12.3058	12.0849	-25.4757	-12.2342	28.2709	20.9486	-2.53774	3.53806	-10.1837	3.50465	-0.939474	-10.356	32.4623	4.63733	31.6672	29.2961	-20.4344	32.4974	-0.34444	42.8506	-3.93164	19.255
-12.5366	-4.06229	30.3861	24.4637	30.7453	-8.17759	11.6935	10.4864	17.9095	17.9552	30.0866	-3.00124	2.81382	16.4076	16.5725	13.0867	1.35169	6.73851	15.1544	-32.1159	35.3256	9.7943	-6.06619	15.4371	10.2226	-15.7763	26.168	-7.90959	12.0715	12.1399	-25.4225	-12.2803	28.2986	20.9955	-2.52131	3.52468	-10.0336	3.08596	-0.947953	-10.3319	31.6609	4.12199	33.4914	27.529	-19.2381	32.8864	-0.320794	42.8385	-2.73691	19.1503
-12.5394	-4.07033	30.8355	24.1573	30.6509	-8.06675	11.7509	10.2711	17.0674	18.1788	30.0456	-2.88224	2.90139	16.4836	16.5559	13.1587	1.32422	6.58621	16.2446	-31.8959	35.3268	9.76693	-6.06044	15.4317	10.1367	-15.6868	26.1605	-7.92735	11.9633	12.15	-25.3601	-12.2873	28.4229	20.9352	-2.61619	3.55112	-9.8323	2.8984	-0.944426	-10.3173	30.6694	3.64517	34.7944	26.2343	-17.9958	33.2809	-0.469292	42.8357	-1.34087	19.103
-12.5411	-4.07352	31.1344	23.9175	30.6406	-7.92198	11.7911	10.1572	16.1418	18.3247	30.0832	-2.91594	3.04593	16.5625	16.5867	13.2029	1.35832	6.50481	17.5924	-31.58	35.3572	9.71311	-6.05902	15.43	10.124	-15.6371	26.2539	-8.02179	11.8687	12.1109	-25.3376	-12.2402	28.5549	20.8293	-2.56101	3.53857	-9.5973	2.82903	-0.951439	-10.2907	29.543	3.27566	36.2392	24.6351	-16.8903	33.5464	-0.494006	42.8345	0.202494	19.0631
-12.5461	-4.0746	31.2656	23.7604	30.6322	-7.78435	11.85	10.0314	15.3534	18.6781	30.1038	-2.98662	3.20768	16.6377	16.5925	13.2493	1.34503	6.45067	19.2653	-31.2688	35.3364	9.76479	-6.06708	15.4394	10.0794	-15.5552	26.2392	-8.09062	11.7889	12.1025	-24.9431	-12.1553	28.6233	20.7249	-2.53717	3.61912	-9.46161	2.76027	-1.02282	-10.2743	28.3273	2.95028	37.5338	22.7944	-15.6327	33.96	-0.493593	42.8237	1.9766	19.0917
-12.5476	-4.07934	31.3591	23.6352	30.627	-7.64605	11.8928	9.9042	14.5188	18.9737	30.1063	-2.9962	3.29558	16.7096	16.6038	13.2773	1.34582	6.41249	20.4233	-30.8606	35.3038	9.7793	-6.0601	15.4249	10.0961	-15.4877	26.2276	-8.14583	11.7108	12.0502	-24.8145	-12.1646	28.6834	20.6762	-2.51878	3.72104	-9.37239	2.71271	-0.983435	-10.2744	27.1864	2.79072	38.7095	20.5325	-14.3888	34.3733	-0.531535	42.7841	3.7582	19.2539
-12.5494	-4.08183	31.4459	23.5305	30.6313	-7.49297	11.8808	9.5507	13.7081	19.5022	30.0632	-3.01529	3.37851	16.7728	16.5979	13.3162	1.34666	6.38453	21.1886	-30.6718	35.2852	9.81935	-6.06813	15.4393	10.0409	-14.8176	26.2913	-8.19231	11.6334	11.9592	-24.8638	-12.2093	28.6428	20.6638	-2.59813	3.83961	-9.25087	2.74172	-1.03722	-10.2743	26.0101	2.56475	39.8155	18.3686	-13.1058	34.9729	-0.461676	42.7589	5.78173	19.7217
-12.5447	-4.0745	31.6361	23.3822	30.6385	-7.40546	11.8257	9.29134	12.8132	19.9973	30.1183	-2.94568	3.4558	16.8736	16.67	13.3922	1.35095	6.40829	21.7719	-30.2168	35.2879	9.79828	-6.05458	15.4303	9.74841	-14.7201	26.351	-8.23031	11.5958	11.9189	-25.0094	-12.0731	28.6776	20.5771	-2.74941	3.97777	-9.25226	2.70737	-1.05219	-10.2684	24.8567	2.42217	40.8848	16.1034	-11.8812	35.7812	-0.523167	42.739	7.5549	20.3597
-12.5434	-4.08055	31.9164	23.2004	30.647	-7.31405	11.7785	9.06762	11.9156	20.8183	30.1041	-2.9497	3.48776	16.9135	16.7193	13.4702	1.35335	6.41546	22.0678	-29.6869	35.2944	9.75845	-6.05603	15.4137	9.65093	-14.7201	26.3765	-8.25078	11.5895	11.9016	-24.8147	-12.127	28.7672	20.5302	-2.87201	4.16661	-9.14367	2.76546	-1.05842	-10.2638	23.6479	2.42691	41.5822	13.8421	-10.8055	36.756	-0.424743	42.773	9.19008	21.2092
-12.5489	-4.07399	32.2923	23.0908	30.6694	-7.24938	11.7861	8.93718	11.0515	21.5103	30.0569	-2.81831	3.51471	16.9789	16.7324	13.5233	1.35798	6.3958	22.3094	-29.0572	35.2748	9.80488	-6.02849	15.4287	9.61843	-14.8501	26.3989	-8.25907	11.4818	11.8	-24.7878	-12.09	28.7329	20.4745	-2.96633	4.30076	-8.88496	2.80459	-1.0886	-10.241	22.5683	2.46257	42.0547	11.6537	-9.90374	37.932	-0.334825	42.8195	10.7214	22.2615
-12.563	-4.07417	32.9248	23.0327	30.6892	-7.21058	11.7918	8.88273	10.4162	22.2469	30.0418	-2.77042	3.52504	17.0197	16.7329	13.5619	1.36051	6.39936	22.148	-28.4946	35.2717	9.80708	-6.02912	15.4447	9.32598	-14.7526	26.4136	-8.26327	11.4096	11.6888	-24.8709	-12.0186	28.7562	20.4566	-3.14679	4.44914	-8.70675	2.66653	-1.12205	-10.2498	21.683	2.73788	42.7528	9.35744	-9.25352	38.997	-0.171995	42.8567	12.1351	23.3558
-12.5543	-4.08454	33.4042	23.0171	30.7017	-7.19031	11.8676	8.85885	9.67167	22.9337	30.0161	-2.70791	3.54092	17.0561	16.8155	13.5649	1.36241	6.40331	22.0905	-27.8375	35.2688	9.81192	-6.04436	15.4642	9.30973	-14.7688	26.426	-8.26813	11.3607	11.6558	-25.0482	-11.6544	29.0759	20.3753	-3.25459	4.61003	-8.2907	2.6366	-1.11977	-10.272	20.9221	3.03082	43.2985	6.87512	-8.58027	40.1763	-0.00907806	42.8952	13.4762	24.4028
-12.5553	-4.05758	33.9334	23.0468	30.7137	-7.18351	11.8123	8.83539	9.18935	23.7361	30.0385	-2.78122	3.53829	17.1091	16.8078	13.6158	1.37025	6.4108	21.5209	-26.931	35.2729	9.80305	-6.00312	15.3966	9.31515	-14.7959	26.4544	-8.26342	11.3369	11.6553	-24.973	-11.428	29.329	20.3009	-3.36494	4.77015	-7.97346	2.57786	-1.12926	-10.2433	20.2017	3.3629	43.6084	4.23093	-7.80618	41.1941	0.239328	42.9397	14.7271	25.782
-12.5552	-4.05055	34.3956	23.0553	30.7102	-7.1896	11.7813	8.82415	8.61736	24.4773	30.0522	-2.82378	3.53217	17.122	16.8714	13.5674	1.37318	6.41469	21.43	-26.2928	35.2704	9.79827	-5.99225	15.3798	9.22849	-14.7526	26.4641	-8.25926	11.317	11.6595	-24.9581	-11.0351	29.4933	20.2483	-3.46831	4.91271	-7.85103	2.50175	-1.12825	-10.2305	19.5904	3.65063	44.0772	1.35494	-7.0472	41.9515	0.416196	42.9416	15.8903	27.0981
-12.5549	-4.04425	34.7856	23.094	30.7146	-7.18648	11.7424	8.82113	8.04117	25.3111	30.0403	-2.79875	3.53177	17.1437	16.8966	13.5725	1.36218	6.45535	21.285	-25.9277	35.2669	9.83318	-6.00776	15.3895	9.65093	-15.2075	26.4706	-8.25489	11.3016	11.6434	-24.9943	-10.6098	29.6515	20.1182	-3.57504	4.98438	-7.68181	2.51641	-1.13343	-10.2224	19.0892	3.86587	44.3443	-1.29472	-6.27532	42.5588	0.522943	42.9787	17.0188	28.4631
-12.5564	-4.05927	35.0684	23.1643	30.7123	-7.18513	11.7048	8.76857	7.45735	26.178	30.0063	-2.70755	3.52602	17.1653	16.9196	13.6212	1.37283	6.43253	21.1061	-25.6402	35.2619	9.81178	-6.01756	15.4294	9.32598	-14.9476	26.4604	-8.2452	11.2897	11.6261	-24.9018	-10.099	29.6091	20.0681	-3.72081	5.06525	-7.58566	2.45028	-1.16263	-10.2778	18.7173	3.93389	44.3542	-3.94999	-5.39042	43.1074	0.646211	42.9792	18.2226	29.5674
-12.5565	-4.06206	35.3145	23.2107	30.7056	-7.19486	11.6607	8.75198	6.80508	26.9789	30.0423	-2.87093	3.48712	17.155	16.845	13.6085	1.36613	6.42204	21.0383	-25.4449	35.2283	9.79778	-6.02256	15.4412	9.22849	-14.7526	26.439	-8.22963	11.3914	11.7615	-25.0231	-9.64773	29.8782	19.9126	-3.82624	5.21974	-7.52433	2.45651	-1.17499	-10.2997	18.0811	4.00456	44.2121	-6.36986	-4.49625	43.4052	0.764783	42.9965	19.4905	30.521
-12.5528	-4.06822	35.4703	23.2057	30.6998	-7.20935	11.6279	8.60005	6.17678	27.9213	30.0054	-2.7259	3.4957	17.1802	16.8526	13.5837	1.37647	6.41714	20.9838	-25.2905	35.1872	9.84023	-6.04653	15.465	9.25551	-14.7799	26.4067	-8.22862	11.3325	11.6639	-24.9147	-9.48702	29.9504	19.7978	-3.97518	5.31429	-7.69377	2.45672	-1.21768	-10.3489	17.4404	3.85901	43.8242	-8.733	-3.49206	43.1494	0.901434	42.9964	20.7876	31.4332
-12.5518	-4.06309	35.5278	23.2877	30.704	-7.20476	11.5911	8.53166	5.36534	28.8011	29.9937	-2.70752	3.53071	17.2105	16.872	13.5478	1.3788	6.41802	20.9642	-25.2463	35.1497	9.76402	-6.05721	15.4791	9.25808	-14.7643	26.4021	-8.22006	11.3098	11.5601	-24.9668	-8.89271	30.0475	19.8048	-4.06737	5.41404	-7.80759	2.45602	-1.28392	-10.4455	17.0059	3.73929	43.2845	-11.2964	-2.44056	42.9228	0.956892	42.9945	22.1654	32.2727
-12.5477	-4.06998	35.6111	23.3263	30.7007	-7.20765	11.5759	8.48353	4.58472	29.6999	30.0464	-2.86809	3.59663	17.274	16.8946	13.562	1.38106	6.40972	20.9775	-25.2187	35.0623	9.9339	-6.06438	15.4836	9.29792	-14.8354	26.418	-8.22144	11.175	11.4322	-24.88	-8.80793	30.1045	19.6673	-4.16951	5.48272	-7.87378	2.46025	-1.3286	-10.4773	16.3316	3.32042	42.7065	-13.8492	-1.16638	42.7848	1.06699	42.9866	23.4425	32.5814
-12.5459	-4.06487	35.7774	23.394	30.6873	-7.2311	11.5633	8.41642	3.87074	30.6354	30.089	-2.93746	3.63949	17.3362	16.8789	13.5877	1.37866	6.38943	21.0085	-25.3396	34.9493	10.0309	-6.06585	15.4845	9.09344	-14.753	26.3927	-8.21867	11.1831	11.4084	-24.8863	-8.48498	30.1578	19.6263	-4.22146	5.58185	-7.96779	2.44809	-1.46044	-10.4786	15.6327	2.71645	41.9167	-16.2226	0.139106	42.6158	1.19155	42.9736	24.6704	32.6977
-12.5444	-4.0642	35.9585	23.4246	30.6869	-7.23618	11.5603	8.3599	3.06649	31.3706	30.1593	-2.94478	3.66673	17.3577	16.8838	13.5812	1.37862	6.3868	21.0175	-25.4455	34.702	10.2512	-6.08589	15.4772	8.89118	-14.6655	26.2523	-8.21213	11.1713	11.3579	-24.9302	-8.18059	30.2159	19.722	-4.21738	5.64408	-7.96006	2.49007	-1.40226	-10.5956	15.0768	2.10768	40.9818	-18.6779	1.32698	42.4272	1.34105	42.9748	25.7546	32.5215
-12.5451	-4.06953	36.1074	23.3575	30.6803	-7.24858	11.5813	8.25961	2.55795	31.9561	30.1403	-3.01268	3.67709	17.3778	16.9341	13.5302	1.37691	6.38315	21.029	-25.524	34.4861	10.5386	-6.07639	15.5056	8.74695	-14.5347	26.1518	-8.26538	11.1663	11.4006	-24.9131	-8.11384	30.2373	19.7064	-4.26135	5.66649	-7.94011	2.6946	-1.44461	-10.5571	14.4614	1.39279	39.6322	-21.259	2.42497	42.6279	1.47607	42.9185	26.756	32.0317
-12.5489	-4.06656	36.4011	22.9871	30.6886	-7.24966	11.5938	8.15842	2.25417	32.2994	30.1464	-3.02993	3.6652	17.4001	16.9355	13.4929	1.36973	6.3607	21.0348	-25.6868	34.3797	10.7625	-6.07585	15.5118	8.81998	-14.4995	26.0157	-8.18946	11.158	11.3963	-24.8963	-8.02779	30.2355	19.7594	-4.2403	5.68644	-7.73692	2.82156	-1.4672	-10.6163	14.0657	0.64754	38.3162	-23.6583	3.42882	42.6199	1.55442	42.8665	27.7399	31.5233
-12.5584	-4.05963	36.651	22.7338	30.6824	-7.25664	11.6025	8.07829	2.10228	32.5034	30.1485	-3.07765	3.66701	17.3988	16.9633	13.4587	1.37522	6.3612	20.9921	-25.9003	34.3127	10.9661	-6.07437	15.5168	8.65764	-14.4356	25.8402	-8.23322	11.1564	11.3966	-24.8581	-8.03172	30.3231	19.7618	-4.25761	5.69541	-7.82412	2.94267	-1.54234	-10.5863	13.7298	-0.110569	36.8371	-26.0676	4.07059	42.8613	1.80019	42.9042	28.5844	30.9122
-12.5567	-4.05829	36.9603	22.2654	30.6813	-7.25356	11.6323	7.98596	2.09727	32.5377	30.127	-3.09183	3.66505	17.4174	16.9376	13.4047	1.39554	6.35214	20.9728	-25.945	34.2412	11.1902	-6.04967	15.495	8.48876	-14.3765	25.6014	-8.46703	11.1669	11.3573	-24.9034	-7.99693	30.2467	19.7624	-4.23095	5.73015	-7.73227	2.82849	-1.50201	-10.5985	13.4903	-0.870301	35.1308	-28.1828	4.82958	42.8755	2.08573	42.9254	29.2014	30.4684
-12.5541	-4.07316	37.2957	21.7067	30.6782	-7.25394	11.6432	7.91043	2.16433	32.517	30.1175	-3.10273	3.65554	17.3728	16.9135	13.3272	1.40704	6.36091	20.9605	-25.9892	34.1568	11.3274	-6.05533	15.5096	8.3185	-14.3189	25.1939	-8.51132	11.1753	11.3444	-24.8607	-7.96989	30.302	19.8025	-4.22646	5.71981	-7.65247	2.48083	-1.46662	-10.561	13.5376	-1.51811	33.2379	-30.009	5.65757	42.9882	2.2792	42.9347	29.6974	29.9879
-12.5509	-4.08026	37.5562	21.2286	30.6771	-7.2532	11.649	7.70524	2.23553	32.4391	30.1079	-3.10066	3.67065	17.4178	16.9078	13.2709	1.474	6.38671	20.9531	-26.0161	34.0779	11.2975	-6.08131	15.5408	8.25629	-14.3486	24.845	-8.63242	11.1995	11.4281	-24.8867	-8.05025	30.2417	19.8031	-4.20451	5.71715	-7.57988	2.34107	-1.53808	-10.6144	13.603	-1.90467	31.5154	-31.9511	6.4893	43.0065	2.54207	42.918	29.9525	29.5727
-12.5457	-4.06382	37.8363	20.7535	30.6765	-7.24958	11.6635	7.40026	2.298	32.3647	30.1196	-3.1242	3.67853	17.4348	16.8765	13.2471	1.46399	6.39775	20.9932	-26.2899	33.8942	11.4335	-5.98424	15.3763	8.00842	-14.3611	24.6358	-8.73112	11.1138	11.2785	-24.9446	-7.92986	30.2754	19.7858	-4.19946	5.74082	-7.57831	2.10786	-1.57973	-10.5867	13.6572	-2.60945	29.9941	-33.3473	7.34949	42.801	2.77511	42.918	30.1143	29.2382
-12.543	-4.06094	38.0424	20.4232	30.6777	-7.24699	11.6499	7.05348	2.3487	32.2965	30.1166	-3.12727	3.68232	17.4343	16.8727	13.2057	1.5311	6.51961	20.9278	-26.3167	33.8086	11.4911	-6.02856	15.4842	8.05422	-14.4199	24.4323	-8.83712	11.0409	11.1019	-25.0224	-7.87528	30.2919	19.7483	-4.1942	5.79429	-7.73337	1.75003	-1.55843	-10.4991	13.7152	-3.23663	28.4303	-34.851	8.21661	42.6212	3.02583	42.9125	30.4374	28.8024
-12.5421	-4.05802	38.186	20.1371	30.6754	-7.23861	11.5851	6.66067	2.34319	32.2015	29.9756	-2.80574	3.69128	17.4352	16.859	13.1334	1.55883	6.604	20.8507	-26.4166	33.7597	11.5691	-6.04684	15.5582	8.00324	-14.4493	24.4061	-8.90699	10.9642	10.9577	-25.0318	-7.86005	30.2102	19.8339	-4.25578	5.78997	-7.64737	1.21217	-1.53966	-10.5154	13.815	-4.01991	26.6965	-36.1605	9.44801	42.4705	3.15248	42.859	30.6981	28.3142
-12.5426	-4.04894	38.3512	19.8704	30.6768	-7.23102	11.5255	6.41017	2.31735	32.0391	30.0961	-3.15837	3.69275	17.4405	16.8517	13.1045	1.58247	6.68879	20.8266	-26.5287	33.7043	11.7563	-6.06282	15.6182	7.99367	-14.4922	24.3996	-8.97101	10.9387	10.6672	-25.0617	-7.83067	30.131	19.9806	-4.22248	5.77924	-7.47384	0.995221	-1.54673	-10.5096	13.824	-4.84149	24.9015	-37.5596	10.4269	42.3697	3.2781	42.8369	31.1398	27.7461
-12.5436	-4.0472	38.4433	19.6428	30.682	-7.22516	11.5181	6.10577	2.25571	31.9376	30.104	-3.12163	3.69546	17.4301	16.8213	13.1139	1.68588	6.89648	20.752	-26.585	33.6838	11.9021	-6.06727	15.6414	7.99202	-14.5197	24.4475	-9.03053	10.8673	10.459	-24.9949	-8.01905	30.1683	19.9543	-4.19734	5.79503	-7.39671	0.801907	-1.52539	-10.5129	13.8943	-5.63578	23.2671	-38.666	11.3478	42.104	3.4559	42.8489	31.627	27.0225
-12.5398	-4.0511	38.565	19.4019	30.6758	-7.22378	11.5194	5.83654	2.1892	31.8637	29.957	-2.80578	3.68771	17.436	16.8068	13.1135	1.78506	7.02637	20.6907	-26.6726	33.6955	11.9977	-6.10983	15.7418	7.99924	-14.5409	24.4909	-9.1006	10.8426	10.4168	-24.9368	-8.05172	30.0361	20.01	-4.23874	5.82515	-7.52117	0.314155	-1.51344	-10.4968	13.883	-6.68822	21.8605	-39.5264	12.0449	42.0453	3.70086	42.8601	32.1761	26.3804
-12.5471	-4.06126	38.6157	19.229	30.6766	-7.22286	11.4744	5.67055	2.14914	31.8125	29.9112	-2.75308	3.67643	17.4118	16.7387	13.1334	2.01345	7.32696	20.6268	-26.7942	33.6798	12.1924	-6.11534	15.7507	8.02737	-14.552	24.5278	-9.12177	10.8042	10.3913	-24.9489	-8.13445	30.1589	20.0745	-4.24465	5.83035	-7.39504	0.166791	-1.60938	-10.5973	13.7224	-7.76507	20.9935	-40.0448	12.5158	42.0137	3.92573	42.8684	32.9048	25.4498
-12.5474	-4.06141	38.6403	19.1557	30.6794	-7.23154	11.4163	5.47009	2.10521	31.7295	29.9618	-2.89179	3.7148	17.4296	16.7079	13.1121	2.1033	7.55419	20.5965	-26.913	33.6868	12.3486	-6.10439	15.7906	8.07719	-14.564	24.6584	-9.14885	10.7658	10.3754	-24.941	-8.10858	30.2774	20.2225	-4.22836	5.91788	-7.38925	-0.284726	-1.60209	-10.4639	13.4395	-8.81479	20.3503	-40.3666	13.0841	42.0423	4.12521	42.8851	33.6754	24.4798
-12.5472	-4.06629	38.6025	19.2616	30.6767	-7.23613	11.3815	5.37179	2.09722	31.6554	29.8454	-2.87603	3.72407	17.4529	16.6557	13.0994	2.18137	7.64204	20.5945	-27.0074	33.6648	12.3857	-6.0994	15.7579	8.04778	-14.5047	24.7292	-9.15806	10.7451	10.3738	-25.0002	-8.15751	30.4357	20.2524	-4.20152	5.9679	-7.21072	-0.55662	-1.58176	-10.5135	13.0111	-9.89435	19.7944	-40.5762	13.5942	41.921	4.33722	42.8975	34.4097	23.6194
-12.5501	-4.06631	38.586	19.292	30.6762	-7.23962	11.3698	5.24123	2.05906	31.6622	29.9086	-3.1471	3.75062	17.3943	16.6214	13.042	2.2223	7.789	20.7368	-27.0721	33.6636	12.4318	-6.13667	15.8814	8.07588	-14.4972	24.6835	-9.16096	10.7399	10.3665	-24.9876	-8.24792	30.3145	20.0899	-4.18944	5.99938	-7.03717	-0.958519	-1.56114	-10.4982	12.5883	-10.8586	19.5638	-40.6322	14.1331	41.6297	4.43964	42.9027	35.1464	22.5658
-12.5433	-4.06632	38.6119	19.184	30.6834	-7.22551	11.4013	5.11455	2.05132	31.6356	29.9167	-3.33141	3.72782	17.2568	16.6113	12.995	2.2543	7.87933	20.9715	-26.9151	33.5612	12.5404	-6.14699	15.9712	8.06889	-14.4544	24.7291	-9.16338	10.7201	10.3522	-25.0727	-8.3044	30.1913	20.1148	-4.15458	6.03573	-6.841	-1.22616	-1.53652	-10.5122	12.2576	-11.4806	19.4508	-40.6204	14.9273	41.1362	4.57832	42.9308	35.8335	21.6036
-12.5415	-4.06662	38.6057	19.2042	30.6848	-7.21934	11.4104	5.04003	1.96659	31.6508	30.0045	-3.60919	3.80468	17.292	16.6059	12.9614	2.2577	7.93897	21.2661	-26.704	33.4522	12.8739	-6.16455	16.0363	8.30128	-14.5684	24.7022	-9.1575	10.7188	10.3685	-25.1269	-8.33078	30.5352	20.2428	-4.14	6.04855	-6.7049	-1.33895	-1.53074	-10.4943	12.045	-11.8391	19.2714	-40.6308	15.616	40.209	4.68225	42.9555	36.5092	20.4562
-12.5383	-4.06937	38.5985	19.2237	30.684	-7.21563	11.4334	5.00619	1.93176	31.6496	29.9368	-3.60759	3.78211	17.1563	16.6021	12.9377	2.2603	7.96106	21.6799	-26.5458	33.4092	13.0207	-6.1835	16.0614	8.37611	-14.5948	24.7449	-9.16003	10.7112	10.3684	-25.1871	-8.3993	30.2729	20.1179	-4.09222	6.06383	-6.67691	-1.50019	-1.51988	-10.4834	11.8801	-12.0711	19.17	-40.6106	16.5178	39.1594	4.79897	42.9397	37.0877	19.1821
-12.5363	-4.07391	38.6858	19.073	30.6815	-7.21353	11.4479	4.99895	2.26585	31.4709	29.9917	-3.76664	3.82793	17.0897	16.5789	12.9032	2.22859	7.97889	21.9928	-26.3678	33.3521	13.1304	-6.19174	16.0414	8.44039	-14.6202	24.762	-9.15807	10.7216	10.4285	-25.2333	-8.50035	30.139	19.9778	-4.06943	6.08803	-6.29241	-1.55191	-1.51544	-10.5223	11.7478	-12.1606	18.6935	-40.7063	17.397	37.8512	4.74345	42.9651	37.7004	18.2084
-12.5348	-4.07556	38.913	18.373	30.6809	-7.21118	11.4672	4.99037	2.55482	31.3537	30.1195	-4.06277	3.91855	17.0378	16.5738	12.8859	2.21021	7.97869	22.3721	-26.0945	33.2872	13.2117	-6.18588	16.0353	8.49082	-14.6422	24.7536	-9.1587	10.6918	10.3943	-25.3893	-8.36097	30.3025	19.9748	-3.99786	6.10042	-6.09281	-1.78564	-1.46316	-10.4949	11.6806	-12.1786	17.7574	-40.9849	17.9453	36.3639	4.79818	42.9714	38.1609	17.0217
-12.5407	-4.07819	39.0072	18.1845	30.68	-7.21947	11.4085	5.04409	2.87078	31.1407	30.0936	-4.12773	3.99077	16.9884	16.5641	12.8772	2.22678	7.9446	22.8345	-25.9318	32.9691	13.3067	-6.19607	16.0298	8.33471	-14.5155	24.7541	-9.14748	10.698	10.3075	-25.4123	-8.09538	30.1256	19.773	-3.98152	6.19999	-5.83502	-1.91205	-1.49469	-10.5106	11.6696	-12.1706	16.7591	-41.2056	18.6448	34.6768	4.90491	42.9817	38.549	15.8935
-12.5559	-4.08218	39.1486	17.8077	30.6801	-7.21496	11.3354	5.0834	3.36825	30.7144	30.14	-4.29145	4.01615	16.9469	16.5456	12.8887	2.22253	7.92498	23.3474	-25.4659	32.6776	13.3766	-6.18717	15.9985	8.51071	-14.5528	24.7161	-9.14391	10.719	10.3636	-25.4472	-7.91434	30.0185	19.6794	-3.88508	6.20532	-5.72136	-1.94263	-1.45465	-10.5256	11.6761	-12.098	15.5131	-41.3667	19.0756	33.4693	4.99688	42.9871	39.009	14.6023
-12.5607	-4.08562	39.2899	17.525	30.6797	-7.21518	11.3561	5.09056	3.89772	30.4127	30.1525	-4.29433	4.05967	16.9214	16.5465	12.8953	2.2206	7.90615	23.9015	-25.2501	32.4827	13.4842	-6.19912	15.984	8.53782	-14.5426	24.704	-9.14228	10.7407	10.3215	-25.5425	-7.72907	29.9476	19.5892	-3.83221	6.22197	-5.65962	-1.96241	-1.44878	-10.4765	11.6959	-12.0267	13.6858	-41.6547	19.0304	32.2712	5.0156	42.9984	39.2468	13.3223
-12.5619	-4.08154	39.2899	17.0539	30.6787	-7.21238	11.3802	5.06073	4.37159	29.9332	30.1509	-4.38427	3.98239	16.8398	16.5552	12.8716	2.22414	7.88518	24.4204	-25.0683	32.3865	13.4896	-6.21611	15.9824	8.34322	-14.4141	24.7154	-9.148	10.7818	10.3743	-25.7382	-7.40329	29.9103	19.5021	-3.84808	6.30555	-5.63338	-2.03588	-1.42419	-10.4961	11.7164	-11.9517	11.8686	-42.1572	19.1499	31.2193	4.98913	42.9888	39.4008	12.64
-12.5679	-4.08516	39.761	15.1695	30.6783	-7.21167	11.3904	5.04409	4.94285	29.4812	30.1715	-4.43549	3.94347	16.7605	16.5418	12.8359	2.27085	7.85946	24.7775	-24.9083	32.3251	13.4985	-6.22062	15.9711	8.50401	-14.4883	24.7338	-9.14284	10.7439	10.2761	-25.6995	-7.39512	29.865	19.4611	-3.81208	6.31176	-5.50091	-2.071	-1.40905	-10.5057	11.7458	-11.8871	10.1311	-42.6415	19.2014	30.203	4.94035	42.9985	39.517	11.7021
-12.5596	-4.07567	40.0437	14.7926	30.6764	-7.21001	11.4341	4.99425	5.40465	29.0211	30.167	-4.47994	3.78989	16.677	16.5151	12.8516	2.30625	7.82496	25.1539	-24.8108	32.2769	13.5522	-6.19785	15.9337	8.33063	-14.3808	24.731	-9.14327	10.7725	10.1775	-25.8533	-7.23445	29.7686	19.2768	-3.80915	6.26055	-5.3657	-2.16901	-1.3898	-10.4764	11.7536	-11.8115	8.0419	-43.0944	18.9383	29.2488	4.95844	43.0015	39.9314	10.5489
-12.5579	-4.07272	40.2496	14.4855	30.6723	-7.2066	11.4582	4.94891	5.8365	28.6415	30.079	-4.40668	3.71946	16.6318	16.508	12.804	2.33673	7.80494	25.554	-24.6434	32.255	13.5644	-6.19875	15.9235	8.26239	-14.3382	24.7378	-9.13025	10.8541	10.1943	-25.7719	-7.14736	29.6822	19.1653	-3.77275	6.26005	-5.27039	-2.27546	-1.39526	-10.5294	11.7672	-11.7656	5.89037	-43.4748	18.5181	28.3178	4.95756	43.0054	40.3304	9.3463
-12.5563	-4.06826	40.3174	14.501	30.6703	-7.19772	11.5096	4.87896	6.14614	28.3293	30.1658	-4.65008	3.65225	16.5927	16.5076	12.7941	2.35688	7.79154	25.9878	-24.5237	32.146	13.7714	-6.18382	15.8915	8.21642	-14.3346	24.6444	-9.09062	10.878	10.2157	-25.7175	-7.10863	29.5042	18.9187	-3.77203	6.21751	-5.22142	-2.34647	-1.34161	-10.5162	11.7773	-11.7337	3.50649	-43.6023	17.873	27.6686	5.0596	42.9916	40.8772	7.79607
-12.5544	-4.05123	40.4912	13.9446	30.6718	-7.20629	11.5407	4.79379	6.34909	28.1383	30.1385	-4.63161	3.65292	16.577	16.502	12.7936	2.38502	7.77161	26.4837	-24.3121	32.2011	13.6547	-6.18858	15.9002	8.1549	-14.37	24.5915	-9.0901	10.8427	10.1568	-25.6594	-6.98077	29.2777	18.655	-3.7108	6.24324	-5.13624	-2.3494	-1.36467	-10.5104	11.7796	-11.7183	1.10541	-43.243	17.3032	26.8885	5.16305	42.9934	41.2919	6.12159
-12.5534	-4.05064	40.6781	13.8944	30.6716	-7.20728	11.5662	4.7394	6.43553	27.966	30.1275	-4.65347	3.6344	16.5654	16.4482	12.7806	2.40416	7.75615	26.8826	-24.2333	32.2122	13.651	-6.1678	15.8359	7.96337	-14.3309	24.6409	-9.05336	10.8278	10.1455	-25.5969	-6.84255	29.1998	18.6859	-3.72197	6.16787	-5.15339	-2.387	-1.38491	-10.471	11.7712	-11.737	-1.27216	-42.7058	16.4352	26.2362	5.33237	42.9875	41.6702	4.3426
-12.5516	-4.04084	40.7533	13.6315	30.6716	-7.20854	11.5964	4.66899	6.47167	27.7992	30.1887	-4.71205	3.62695	16.5611	16.4375	12.8175	2.38414	7.8121	27.2157	-24.3052	32.2245	13.6403	-6.20833	15.8479	7.85125	-14.2786	24.6634	-9.02704	10.8062	10.1209	-25.6213	-6.61956	28.7493	18.573	-3.75534	6.0752	-5.11304	-2.4101	-1.37261	-10.5182	11.7643	-11.7354	-3.72526	-42.306	16.1173	25.876	5.3905	42.9756	41.8908	2.58244
-12.5471	-4.04546	40.9003	13.5352	30.6727	-7.20749	11.6153	4.63844	6.41368	27.6529	30.2552	-4.85431	3.59466	16.5459	16.3843	12.8355	2.44094	7.77026	27.4987	-24.3348	32.2694	13.623	-6.17246	15.8453	7.81081	-14.3245	24.753	-9.08483	10.8113	10.2123	-25.5237	-6.59664	28.5831	18.3594	-3.74271	6.06771	-5.01533	-2.3672	-1.38196	-10.5169	11.7376	-11.7059	-6.35708	-41.9678	16.2122	25.3786	5.42051	42.943	42.033	0.77476
-12.5426	-4.04178	40.9188	13.4618	30.6698	-7.21204	11.632	4.5779	6.3887	27.5367	30.3128	-4.97334	3.58892	16.5446	16.2631	12.8751	2.45505	7.76726	27.8504	-24.321	32.2911	13.6158	-6.18954	15.8606	7.76005	-14.3391	24.9554	-9.1271	10.7262	10.1116	-25.6497	-6.20109	28.4113	18.0885	-3.75454	6.11208	-5.05097	-2.22338	-1.38609	-10.6262	11.7308	-11.7002	-8.53208	-41.7248	16.59	24.8034	5.41103	42.9075	42.1127	-0.909973
-12.5499	-4.05049	40.8589	13.4499	30.6692	-7.21365	11.647	4.54017	6.1976	27.3878	30.2568	-5.0232	3.60045	16.5623	16.0391	12.9036	2.45957	7.74511	28.1489	-24.3524	32.3682	13.5378	-6.18852	15.8502	7.73064	-14.3495	25.3311	-9.14806	10.6922	10.0637	-25.6653	-5.74422	28.3071	18.0622	-3.77646	6.11861	-5.12294	-2.11321	-1.38047	-10.4794	11.7233	-11.6985	-10.5869	-41.474	17.2669	24.0133	5.47656	42.8728	42.0625	-2.65358
-12.5502	-4.04626	40.6918	13.7157	30.6721	-7.21076	11.656	4.52167	5.97869	27.2368	30.2713	-5.06556	3.63714	16.5898	15.9556	12.8992	2.4734	7.73448	28.5107	-24.3755	32.4201	13.4976	-6.22372	15.8387	7.69052	-14.3351	25.6136	-9.2716	10.6511	10.0189	-25.4104	-5.16097	28.1518	17.5637	-3.80652	6.11068	-5.04289	-2.08667	-1.3678	-10.4978	11.722	-11.7009	-12.7988	-40.895	17.8862	23.1148	5.59243	42.8428	41.8396	-4.4083
-12.5514	-4.0469	40.7123	13.4735	30.6727	-7.21038	11.66	4.49969	5.72471	26.9673	30.2362	-5.11525	3.62275	16.5666	15.9167	12.8943	2.47604	7.72477	28.9345	-24.3244	32.4644	13.4802	-6.16258	15.6741	7.67777	-14.4319	25.88	-9.41543	10.6489	10.0313	-25.326	-4.77899	28.1401	17.3834	-3.80647	6.14862	-5.02598	-1.97739	-1.36067	-10.4543	11.7218	-11.6993	-15.1332	-40.3035	18.1073	22.5023	5.69915	42.8195	41.4417	-6.33169
-12.5517	-4.06224	40.4146	12.9522	30.6715	-7.20835	11.6926	4.4514	5.35936	26.6509	30.2538	-5.22073	3.75774	16.6574	15.8728	12.8679	2.48502	7.75385	29.1724	-24.3224	32.4947	13.456	-6.19947	15.6095	7.50423	-14.3425	26.1025	-9.58043	10.7242	10.1089	-25.3518	-4.37622	28.2922	17.2938	-3.77088	6.20818	-5.1005	-1.88103	-1.30332	-10.492	11.7123	-11.7157	-17.1265	-39.538	18.1638	21.8295	5.80596	42.7984	41.1507	-8.06838
-12.55	-4.06871	39.9481	12.3654	30.6715	-7.20728	11.703	4.42482	4.93648	26.3685	30.2539	-5.2617	3.82647	16.6907	15.8057	12.8499	2.48702	7.76735	29.3317	-24.316	32.5154	13.4422	-5.95814	15.3522	7.25945	-14.1747	26.8739	-9.66169	10.7471	10.1329	-25.27	-4.28657	28.3697	17.2596	-3.8241	6.19227	-5.06938	-1.92922	-1.25093	-10.4778	11.7075	-11.7204	-18.5321	-38.7728	18.1627	21.3161	5.90066	42.7777	40.8153	-9.80335
-12.5492	-4.06691	39.1882	11.5494	30.6698	-7.20529	11.7174	4.37015	4.40594	25.9978	30.3938	-5.27931	3.9301	16.7334	15.741	12.7909	2.50485	7.76198	29.5364	-24.2901	32.5203	13.4476	-5.93694	15.3483	7.3036	-14.4018	27.0368	-9.81639	10.6896	10.0558	-25.3699	-4.10656	28.7089	17.0778	-3.79461	6.18771	-5.03058	-1.99449	-1.13992	-10.5114	11.7124	-11.7256	-19.5703	-38.1422	17.7235	20.8178	6.07868	42.7218	40.3421	-11.4954
-12.5455	-4.0663	38.8558	11.2445	30.6726	-7.20672	11.7492	4.32265	3.85578	25.7363	30.5488	-5.37079	4.02563	16.7873	15.6817	12.5617	2.50394	7.76351	29.7494	-24.3165	32.5222	13.4531	-5.86161	15.2978	7.07323	-14.0559	27.2114	-9.88982	10.6772	10.0344	-25.4552	-3.92541	28.7693	17.033	-3.78296	6.18788	-5.0277	-2.26858	-1.18654	-10.5076	11.7144	-11.7264	-20.7244	-37.2121	17.4648	20.4155	6.1955	42.695	39.8476	-13.0893
-12.546	-4.0763	38.1436	10.5121	30.6732	-7.20669	11.7759	4.28387	3.26232	25.5456	30.6639	-5.62293	4.09907	16.854	15.6254	12.4571	2.49315	7.81192	29.8742	-24.2909	32.5213	13.4577	-5.79248	15.2526	7.07596	-14.1681	27.2956	-9.97685	10.666	10.0367	-25.6188	-3.62952	28.9016	17.0045	-3.77725	6.1714	-5.01127	-2.50564	-1.17113	-10.4911	11.7159	-11.7286	-21.6875	-36.2258	17.1647	19.9363	6.38457	42.6521	39.464	-14.5912
-12.5439	-4.07515	37.3163	9.9001	30.6753	-7.20785	11.7917	4.25711	2.56729	25.18	30.6401	-5.79108	4.19244	17.0271	15.7012	12.2884	2.49844	7.78425	29.9255	-24.2197	32.4761	13.5305	-5.74441	15.1479	7.01928	-14.129	27.4463	-9.96454	10.6913	10.0317	-25.5767	-3.65757	28.9786	16.884	-3.78494	6.11858	-5.10298	-2.71426	-1.19319	-10.4881	11.6111	-11.8079	-22.535	-35.1703	16.7009	19.2091	6.53904	42.6284	38.7632	-16.2025
-12.5429	-4.07603	36.225	9.16899	30.6763	-7.20839	11.7737	4.25821	1.79284	24.9525	30.7236	-5.97334	4.34271	17.2032	15.7621	12.2327	2.50232	7.77381	29.9789	-24.1811	32.4579	13.558	-5.63217	15.0815	6.98764	-14.1093	27.4792	-9.96861	10.6799	9.99484	-25.699	-3.47018	28.9852	16.7581	-3.76889	6.09347	-5.06766	-3.03189	-1.19454	-10.4813	11.3691	-11.8949	-23.5684	-34.0564	16.3198	18.5448	6.79232	42.5836	37.8882	-17.9168
-12.5422	-4.07639	35.0329	8.52065	30.6771	-7.20893	11.7504	4.32621	0.943664	24.5849	30.7239	-6.156	4.53088	17.4624	15.7536	12.0984	2.51778	7.7706	30.0552	-24.147	32.4413	13.5821	-5.58689	15.0476	6.92873	-14.0149	27.5375	-9.9644	10.7041	10.0262	-25.5306	-3.52064	28.9932	16.9456	-3.76929	6.08099	-5.12614	-3.18228	-1.18406	-10.4825	11.0063	-12.0441	-24.6344	-33.2876	16.24	17.8442	7.05089	42.5385	37.0269	-19.6281
-12.5525	-4.08559	33.7776	8.05229	30.6777	-7.20939	11.8301	4.33354	0.0423011	24.423	30.8311	-6.39764	4.77727	17.7233	15.7866	12.0419	2.4884	7.78759	30.169	-24.0336	32.4174	13.6032	-5.5012	15.0009	6.77852	-13.9415	27.4583	-9.95423	10.6854	10.0198	-25.7073	-3.40358	29.0977	17.0089	-3.78053	6.05614	-5.24099	-3.34799	-1.24467	-10.4966	10.5087	-12.2587	-25.7676	-32.5493	16.6904	17.2727	7.16767	42.5045	36.1274	-21.2219
-12.5557	-4.08834	32.6394	7.5227	30.6805	-7.2093	11.9779	4.29489	-0.74101	24.074	30.8467	-6.61008	4.97909	17.9239	15.8929	11.9859	2.49139	7.79052	30.1663	-23.9937	32.404	13.6176	-5.43659	14.9915	6.71861	-13.9023	27.4454	-9.92803	10.679	9.98878	-25.885	-3.27274	29.1106	16.9952	-3.77802	6.05307	-5.4537	-3.50885	-1.26156	-10.5628	9.86011	-12.5403	-27.2022	-31.6121	17.2564	16.5836	7.28149	42.49	35.507	-22.4584
-12.5539	-4.08476	31.496	6.91962	30.6791	-7.20983	12.1616	4.26982	-1.64131	23.835	30.9429	-6.99593	5.15097	18.071	15.9474	11.9754	2.43169	7.87886	30.2	-23.9301	32.397	13.5912	-5.42818	14.9712	6.68228	-13.8741	27.4076	-9.91541	10.6984	10.0395	-25.9113	-3.105	29.1851	17.1461	-3.76958	6.05224	-5.6365	-3.67559	-1.29495	-10.5384	9.22658	-12.9778	-28.6771	-30.3247	18.1696	15.5815	7.38991	42.473	34.6483	-23.7776
-12.545	-4.07259	30.4335	6.3083	30.6799	-7.21311	12.3387	4.24909	-2.41676	23.4043	31.0532	-7.15979	5.24948	18.1597	15.9859	11.964	2.43807	7.93853	30.4429	-23.8217	32.3807	13.5954	-5.41332	14.9648	6.62246	-13.7766	27.3644	-9.89895	10.6891	10.0377	-26.0179	-2.94813	29.2295	17.2427	-3.78003	6.05532	-6.2728	-4.42943	-1.25506	-10.5255	8.71541	-13.5026	-30.0403	-28.862	18.6676	14.7507	7.49659	42.458	33.7336	-24.8638
-12.5422	-4.0682	29.6693	5.68813	30.6795	-7.2203	12.4837	4.21949	-3.31459	23.0626	30.9964	-7.67546	5.38632	18.2584	16.0355	11.9613	2.46392	7.85765	30.5321	-23.6796	32.3681	13.5742	-5.40656	14.9626	6.60027	-13.7437	27.3396	-9.89202	10.7027	10.0593	-26.094	-2.77983	29.0998	17.3669	-3.77005	6.05512	-6.89938	-5.58472	-1.30506	-10.5623	8.16074	-14.1998	-31.1794	-27.4463	19.1253	13.8284	7.70315	42.4245	32.9797	-25.9599
-12.5396	-4.07109	29.2141	5.14843	30.6769	-7.20671	12.5628	4.14666	-4.15568	22.5686	31.036	-8.09079	5.4999	18.3623	16.0987	11.9562	2.45512	7.82728	30.642	-23.4083	32.3606	13.5465	-5.42987	15.0003	6.65757	-13.7422	27.2732	-9.86823	10.6872	10.0262	-26.1346	-2.64683	28.9748	17.4196	-3.77808	6.04187	-7.24826	-5.89437	-1.27147	-10.583	7.61359	-15.0341	-32.4797	-25.9563	19.3558	13.143	7.80631	42.3893	32.1883	-26.9495
-12.5388	-4.06728	28.9888	4.70996	30.676	-7.2038	12.6076	4.11151	-5.1353	22.0745	31.2184	-8.81401	5.61301	18.4722	16.1151	11.9457	2.46858	7.82201	30.9493	-23.1969	32.3465	13.5446	-5.44127	15.0153	6.66294	-13.7027	27.3937	-9.80469	10.6841	10.0204	-26.1947	-2.53412	28.6225	17.614	-3.7847	6.03916	-7.45403	-6.05009	-1.23094	-10.5857	6.95714	-15.8205	-33.8823	-24.0777	19.4771	12.5799	7.94602	42.3499	31.7769	-27.2613
-12.5337	-4.05132	28.9888	4.30032	30.6751	-7.20097	12.7691	4.15442	-6.1162	21.6575	31.2307	-9.10489	5.78804	18.6088	16.1177	11.9802	2.49033	7.75094	31.2368	-22.6266	32.3093	13.5282	-5.51608	15.0529	6.63806	-13.6498	27.4726	-9.7767	10.6827	9.99378	-26.208	-2.54193	28.7962	17.4214	-3.76963	6.026	-7.70566	-6.16342	-1.20819	-10.5577	6.34133	-16.6539	-35.3454	-21.9467	19.86	12.2073	8.26722	42.275	31.7098	-27.2983
-12.5354	-4.05684	29.0081	3.99726	30.6715	-7.2023	12.9008	4.22198	-6.93022	21.3273	31.2437	-9.59925	5.94217	18.6865	16.1146	11.9947	2.48458	7.75377	31.7673	-22.034	32.2866	13.5208	-5.54791	15.0723	6.63759	-13.6095	27.5532	-9.76878	10.6807	9.98128	-26.1558	-2.52932	28.8051	17.3365	-3.7893	6.01831	-7.80008	-6.24336	-1.23328	-10.579	5.69149	-17.3747	-36.5286	-19.9003	20.2956	11.9993	8.46451	42.2284	31.5872	-26.8151
-12.535	-4.05583	29.0945	3.76508	30.67	-7.20161	13.0658	4.21061	-7.71786	21.0658	31.2064	-9.84083	6.07347	18.8068	16.107	12.0106	2.47521	7.73583	32.2099	-21.3414	32.2736	13.5042	-5.57507	15.0881	6.60931	-13.5293	27.5844	-9.7433	10.6791	9.97049	-26.1316	-2.42102	28.5948	17.5099	-3.78009	6.00395	-7.81296	-6.26357	-1.20799	-10.5774	5.21506	-17.7598	-37.4026	-18.1092	20.9657	11.9322	8.6134	42.1806	31.5871	-26.3094
-12.5332	-4.0715	29.2257	3.49113	30.6669	-7.21222	13.1967	4.25947	-8.40955	20.9854	31.1181	-9.67578	6.26642	19.0433	16.1237	11.9758	2.46718	7.7201	32.9332	-20.6005	32.2169	13.5613	-5.51066	15.0405	6.60051	-13.4671	27.5763	-9.74898	10.661	9.95887	-25.8963	-2.37695	28.581	17.6372	-3.74631	5.97696	-8.01137	-6.24552	-1.21921	-10.6449	4.67034	-17.9746	-38.0496	-16.1771	21.7402	11.6615	8.86933	42.1109	31.5645	-25.903
-12.5329	-4.07694	29.29	3.19263	30.6699	-7.2088	13.2923	4.31181	-9.06483	20.8311	31.082	-9.71456	6.49303	19.2702	16.1466	11.9698	2.47752	7.69234	33.4897	-19.6856	32.2073	13.6451	-5.49811	15.042	6.59664	-13.4989	27.6145	-9.74363	10.6548	9.95189	-25.4907	-2.37471	28.8099	17.7108	-3.77143	5.95608	-8.09968	-6.38631	-1.20762	-10.684	4.28225	-18.0844	-38.6483	-14.0515	22.3854	11.2915	9.20378	42.0546	31.6489	-25.4821
-12.5328	-4.08199	29.2721	2.74221	30.6703	-7.20984	13.3975	4.34121	-9.75414	20.8173	31.1033	-9.92455	6.66248	19.4096	16.1273	11.9755	2.44545	7.66416	34.0432	-18.958	32.1901	13.6936	-5.52481	15.0827	6.63498	-13.5995	27.6224	-9.74144	10.662	9.96049	-25.396	-2.39938	28.8441	17.8689	-3.75912	5.96947	-8.60921	-6.40525	-1.17321	-10.7448	3.98652	-18.1315	-39.0278	-11.5364	23.2506	10.7464	9.38246	42.0018	31.7205	-25.1802
-12.5409	-4.07747	29.0609	2.1588	30.6646	-7.21092	13.4543	4.35724	-10.4187	20.7854	31.1454	-10.052	6.74519	19.5281	16.1378	11.9768	2.44978	7.48407	34.3913	-18.3329	32.1735	13.7518	-5.60235	15.1229	6.62953	-13.4978	27.6421	-9.74239	10.6426	9.9443	-25.3801	-2.5229	28.6969	17.987	-3.75597	6.00039	-8.89034	-6.68352	-1.21353	-10.7465	3.82583	-18.0971	-39.2189	-9.14613	23.9026	9.99953	9.55469	41.9334	31.8408	-24.8521
-12.5436	-4.07779	28.8828	1.46297	30.6668	-7.20731	13.5259	4.36064	-11.1295	20.7098	31.0908	-9.64715	6.83258	19.7161	16.145	11.9622	2.44019	7.43418	34.6952	-17.8073	32.1031	13.8316	-5.63555	15.1378	6.65728	-13.5248	27.6471	-9.74438	10.6342	9.93534	-25.4517	-2.52968	28.6111	18.0818	-3.73681	6.01471	-9.0477	-6.79529	-1.23867	-10.7819	3.75589	-18.0409	-39.6008	-6.52729	24.5912	9.18087	9.72588	41.8736	31.7931	-24.5157
-12.5439	-4.08036	28.6965	0.708051	30.6899	-7.17865	13.5734	4.32239	-11.7873	20.6642	31.1002	-9.72502	6.89121	19.849	16.1495	11.9563	2.40238	7.53899	34.8866	-17.4799	32.0958	13.9308	-5.65463	15.1482	6.6144	-13.4852	27.6557	-9.73957	10.7936	10.1016	-25.4083	-2.61112	28.5877	18.2146	-3.71419	6.03425	-9.20426	-6.783	-1.30021	-10.7798	3.68138	-17.9386	-40.1362	-4.05347	25.2513	8.14679	9.90019	41.7647	31.8727	-24.1899
-12.5453	-4.07568	28.4877	-0.164685	30.7181	-7.17299	13.616	4.29701	-12.4523	20.4551	31.0999	-9.70087	6.91137	19.9194	16.1047	11.9563	2.38834	7.55202	35.1412	-17.0826	32.0878	14.011	-5.62829	15.1307	6.58923	-13.4845	27.6725	-9.73768	10.7674	10.1132	-25.385	-2.71016	28.614	18.2771	-3.73288	6.0455	-9.34639	-6.81259	-1.30307	-10.8124	3.67805	-17.854	-40.5181	-1.45069	25.6637	7.18377	10.0772	41.7087	31.9096	-24.0428
-12.5462	-4.07401	28.2798	-1.19631	30.7674	-7.11745	13.6274	4.28478	-13.1905	20.2616	31.1562	-9.92302	6.92437	19.9708	16.0646	11.9727	2.36871	7.56113	35.2841	-16.9887	31.928	14.2242	-5.58823	15.1109	6.5756	-13.4785	27.6427	-9.75163	10.739	10.0683	-25.3916	-2.6553	28.4709	18.4205	-3.75914	6.01672	-9.411	-6.78922	-1.37261	-10.7966	3.70674	-17.7886	-40.6106	1.34401	26.023	6.22025	10.3417	41.683	32.0173	-23.919
-12.5402	-4.07508	27.9437	-2.27452	30.7896	-7.11759	13.5949	4.24423	-13.9329	19.9245	31.1936	-9.99104	6.91202	20.0046	16.1136	11.9767	2.35879	7.59286	35.4033	-16.6282	32.0413	14.1937	-5.61153	15.1253	6.56095	-13.5123	27.5837	-9.76525	10.6789	10.0226	-25.2853	-2.64614	28.3745	18.5909	-3.80621	5.99434	-9.27355	-6.6925	-1.36701	-10.8326	3.75734	-17.7895	-40.5224	3.94827	26.0672	5.18196	10.5885	41.6305	32.2595	-23.8282
-12.5383	-4.07459	27.4381	-3.28656	30.8068	-7.1156	13.5375	4.23012	-14.7386	19.4895	31.2136	-10.0542	6.89364	20.0098	16.0985	11.9599	2.35482	7.6112	35.6564	-16.3245	32.0463	14.2231	-5.62068	15.1145	6.54629	-13.5215	27.5196	-9.75378	10.6573	9.99712	-25.1869	-2.64349	28.3795	18.6188	-3.81284	5.97655	-9.17821	-6.67025	-1.35658	-10.8274	3.81298	-17.7562	-40.1406	6.68774	26.1218	3.96332	10.83	41.623	32.4929	-23.7283
-12.5379	-4.05926	26.8003	-4.28866	30.8102	-7.12282	13.5276	4.21752	-15.5738	18.9584	31.235	-10.2192	6.89318	20.0348	16.0739	11.9412	2.34414	7.63119	35.9019	-16.0549	32.0066	14.246	-5.5062	15.0606	6.53699	-13.5304	27.4814	-9.72128	10.7146	10.0396	-25.0647	-2.5085	28.2308	18.6993	-3.64333	5.9569	-9.15538	-6.53459	-1.34662	-10.8106	3.86459	-17.752	-39.7055	9.11746	26.0627	2.83958	11.3845	41.6048	32.7028	-23.6649
-12.5307	-4.05986	26.0437	-5.30728	30.8174	-7.11819	13.469	4.25193	-16.3351	18.35	31.2518	-10.3157	6.8887	20.0311	16.0668	11.933	2.36087	7.64078	36.0406	-15.6517	32.0202	14.374	-5.46511	15.069	6.58285	-13.502	27.3752	-9.72533	10.7207	10.0365	-25.0523	-2.15106	28.1693	18.6857	-3.73787	5.96263	-9.06086	-6.49627	-1.40035	-10.7257	3.886	-17.7571	-39.1027	11.2826	25.876	1.62414	11.7461	41.5832	32.8486	-23.6304
-12.5279	-4.0574	25.197	-6.11573	30.8387	-7.11143	13.4298	4.26686	-17.2748	17.8022	31.2671	-10.4385	6.87205	20.0097	16.0544	11.9446	2.35825	7.65937	36.3962	-15.266	31.9648	14.4201	-5.4593	15.0244	6.61314	-13.4478	27.3086	-9.6429	10.6092	9.92052	-24.96	-1.96205	28.1472	18.7318	-3.74999	5.95687	-9.02273	-6.44907	-1.40904	-10.7896	3.90536	-17.7623	-38.3042	13.4447	25.8243	0.292818	12.1123	41.5523	33.0464	-23.5871
-12.5275	-4.04684	24.2197	-6.70914	30.8494	-7.1412	13.3726	4.37895	-17.9639	17.1124	31.2888	-10.5096	6.87657	20.0111	16.0576	11.9272	2.3313	7.6865	36.8144	-14.8152	31.7981	14.4208	-5.55581	15.0719	6.65138	-13.4841	27.1285	-9.52554	10.6265	9.96835	-24.9412	-1.96436	27.9789	19.001	-3.77514	5.9794	-9.02519	-6.43369	-1.38471	-10.8014	3.9419	-17.7696	-37.426	15.4865	25.8549	-1.2177	12.4293	41.4942	33.2283	-23.5716
-12.528	-4.04057	23.1172	-7.17552	30.9063	-7.12831	13.3413	4.43764	-18.9114	16.631	31.2039	-10.1973	6.87585	20.0059	16.0522	11.9312	2.35211	7.65095	37.0646	-14.426	31.6734	14.4684	-5.45815	15.0124	6.77742	-13.7989	27.1526	-9.54784	10.6119	9.97842	-24.7188	-1.84392	28.2149	19.1975	-3.77397	5.97874	-8.97303	-6.42918	-1.40913	-10.8202	3.94671	-17.7766	-36.6659	17.0859	26.2719	-2.60811	12.8303	41.3567	33.4237	-23.5695
-12.5279	-4.03674	21.8943	-7.59685	30.9304	-7.13394	13.3715	4.45641	-19.6433	16.0089	31.1788	-10.132	6.89286	20.0008	16.075	11.937	2.34612	7.6668	37.3409	-13.8734	31.5149	14.6249	-5.4315	15.0109	6.76925	-13.8154	27.0983	-9.56152	10.5779	9.97632	-24.6138	-1.68561	28.3579	19.359	-3.77901	5.98664	-8.9004	-6.56807	-1.39379	-10.8287	3.9502	-17.7839	-35.6603	18.9465	26.87	-3.73205	13.1371	41.0794	33.6264	-23.53
-12.5185	-4.02405	20.4868	-7.95362	30.9364	-7.12126	13.4228	4.44328	-20.4738	15.6859	31.2223	-10.3711	6.88907	19.982	16.0194	11.9264	2.3344	7.65727	37.5277	-13.288	31.379	14.7596	-5.42022	15.0037	6.82906	-13.8218	27.2066	-9.54015	10.5551	9.92804	-24.4564	-1.44264	28.6083	19.4813	-3.76869	5.98715	-8.96271	-6.46461	-1.43239	-10.8514	3.95752	-17.7936	-34.5286	20.6986	27.5079	-4.90957	13.396	40.7258	33.8415	-23.5019
-12.5152	-4.07086	19.1543	-8.1483	30.9427	-7.11518	13.4785	4.42483	-21.1095	15.2313	31.217	-10.2797	6.89338	19.9833	16.0181	11.9294	2.3425	7.66243	37.6837	-12.7538	31.2917	14.8352	-5.41373	14.9936	6.86051	-13.9871	27.3284	-9.5202	10.6966	10.2481	-24.368	-1.1942	28.4233	19.5106	-3.79023	5.96646	-8.98596	-6.51028	-1.47723	-10.8732	3.95801	-17.7991	-33.0251	22.4803	28.1557	-5.57821	13.734	40.2677	33.9367	-23.4799
-12.4723	-4.1338	17.8501	-8.10779	30.9458	-7.11501	13.5521	4.39742	-21.7956	14.8654	31.225	-10.2599	6.86322	19.95	16.0187	11.9357	2.35588	7.63519	37.8899	-12.3867	31.1725	14.8443	-5.39116	15.004	6.88341	-13.9656	27.1508	-9.59773	10.507	10.0059	-24.2606	-0.934638	28.5809	19.3903	-3.76941	6.00042	-8.95	-6.6191	-1.4366	-10.8946	3.98499	-17.8103	-31.3395	24.2459	28.8741	-6.17354	14.3005	39.7386	34.0618	-23.4932
-12.4804	-4.19389	16.5917	-7.84362	30.9314	-7.12558	13.6737	4.35914	-22.4872	14.4804	31.2425	-10.154	6.78073	19.8704	15.9987	11.9261	2.35571	7.65681	37.9713	-11.7195	30.9956	14.8542	-5.38535	15.0258	6.88936	-14.1008	27.1016	-9.61535	10.4717	9.97757	-24.2051	-0.291085	28.5053	19.3325	-3.81406	6.04401	-8.87812	-6.65375	-1.49953	-10.8983	3.99229	-17.8154	-30.3172	25.7459	28.6211	-5.7897	14.9549	39.1291	34.0729	-23.4855
-12.4495	-4.25843	15.3849	-7.49925	30.9325	-7.10418	13.8057	4.31084	-23.2401	14.0472	31.2211	-10.1504	6.63063	19.7922	15.9718	11.932	2.33606	7.64442	38.2092	-11.0824	30.9897	14.6742	-5.37725	15.0154	6.79721	-14.1336	27.1338	-9.6248	10.5229	10.0089	-24.1267	-0.247499	28.4638	19.3137	-3.90394	6.06878	-8.95871	-6.70282	-1.48001	-10.9056	3.98669	-17.8253	-29.1407	27.3448	28.9176	-5.80673	15.6154	38.2984	34.0115	-23.566
-12.4173	-4.37171	14.2261	-6.95663	30.9535	-7.10178	13.9678	4.23631	-23.8476	13.4399	31.2539	-10.2747	6.40005	19.6715	15.9274	11.9384	2.33741	7.67605	38.2434	-10.2882	30.8414	14.7737	-5.43514	15.0239	6.84203	-14.1363	27.2126	-9.63855	10.4602	10.1328	-24.1174	0.269698	28.3967	19.224	-4.00751	6.13307	-8.95626	-6.70051	-1.47407	-10.918	3.98063	-17.8097	-27.5608	28.7043	29.0896	-5.78684	16.2628	37.2724	33.9421	-23.6566
-12.3512	-4.56144	12.912	-6.23312	30.9787	-7.06925	14.0646	4.19842	-24.6437	12.845	31.2175	-9.97628	6.24875	19.5369	15.9237	11.938	2.35182	7.66602	38.322	-9.90246	30.7889	14.7707	-5.40115	15.0181	6.8214	-14.1163	27.1501	-9.66864	10.5212	10.1468	-24.014	0.687178	28.2836	19.2856	-4.02306	6.20975	-8.94306	-6.58254	-1.46481	-10.9831	3.9751	-17.8083	-25.7113	29.7405	29.3579	-5.79578	16.9454	36.4359	34.0215	-23.5687
-12.3519	-4.70754	11.6606	-5.47429	31.0169	-7.02291	14.3168	4.12705	-25.283	11.9241	31.2346	-10.1662	6.04904	19.4081	15.8701	11.9156	2.29418	7.6145	38.4466	-9.47501	30.719	14.7824	-5.56908	15.1146	6.78659	-14.1409	27.2008	-9.6721	10.4732	10.216	-24.0262	1.09416	28.2544	19.1619	-4.05912	6.22685	-9.00976	-6.66183	-1.48631	-11.0525	3.92354	-17.8004	-23.6835	30.4012	29.7243	-5.87689	17.6645	35.7734	34.1621	-23.3282
-12.3452	-4.79997	10.3647	-4.69546	31.0364	-6.99427	14.478	4.09895	-25.7082	10.9742	31.2261	-10.0404	5.8877	19.2547	15.8739	11.9183	2.30819	7.62874	38.6694	-9.16614	30.6957	14.7791	-5.42889	15.0417	6.82859	-14.2533	27.2343	-9.67481	10.51	10.322	-23.9251	1.39112	28.1908	19.193	-4.1016	6.2235	-9.06359	-6.63375	-1.45418	-11.0141	3.91521	-17.7898	-21.3986	30.9418	30.2137	-5.94397	18.354	35.5181	34.2664	-22.7001
-12.3312	-4.91089	8.956	-3.8769	31.0519	-6.97439	14.6592	4.05087	-26.2835	10.0432	31.2458	-10.0454	5.7892	19.1533	15.8413	11.8737	2.26925	7.60887	38.813	-8.97828	30.8006	14.6035	-5.49177	15.0614	6.87139	-14.2561	27.325	-9.68307	10.5406	10.5196	-23.7982	1.50933	28.1926	19.1811	-4.09834	6.21712	-8.95503	-6.62408	-1.45905	-11.0039	3.87518	-17.6735	-19.2559	31.2509	32.1573	-6.3171	19.0513	35.5754	34.6059	-21.9279
-12.3262	-5.0316	7.46601	-3.07152	31.058	-6.97314	14.856	3.98648	-26.5274	9.01116	31.2999	-9.85873	5.67183	19.1929	15.8589	11.8793	2.22327	7.50537	38.8503	-8.67706	30.7102	14.7284	-5.45227	15.0552	6.8588	-14.3445	27.3843	-9.69604	10.4988	10.5529	-23.7104	1.64948	28.113	19.1771	-4.01029	6.2114	-9.03054	-6.69344	-1.34521	-11.0372	3.68145	-17.3983	-16.9217	31.7162	31.9822	-6.24949	19.4153	35.7551	35.1785	-20.8315
-12.3629	-5.15796	5.92824	-2.25032	31.0632	-6.94927	15.0669	3.92473	-26.9809	8.05935	31.2994	-9.90127	5.70278	19.3039	15.8529	11.8673	2.19874	7.57018	38.9032	-8.51529	30.5833	14.8846	-5.55589	15.1168	6.79417	-14.2718	27.3976	-9.69801	10.5033	10.5984	-23.6025	1.77408	28.1081	19.2662	-4.01384	6.20596	-8.91603	-6.65624	-1.31571	-11.0134	3.40255	-17.0559	-14.3548	32.1538	34.2386	-6.36556	19.7328	35.9817	35.8508	-19.5191
-12.3715	-5.24255	4.24649	-1.49235	31.0659	-6.94116	15.2728	3.82341	-27.065	7.28508	31.3361	-9.90046	5.74974	19.2847	15.8351	11.856	2.15231	7.47397	38.8855	-8.42119	30.5669	14.9491	-5.4453	15.074	6.77974	-14.2633	27.4215	-9.69496	10.5603	10.7633	-23.5232	2.11472	28.1121	19.3424	-3.91328	6.17338	-8.9018	-6.60762	-1.25769	-11.0138	2.89619	-16.7191	-12.3702	32.4758	34.3255	-6.31974	19.6812	36.1198	36.5665	-18.0087
-12.3924	-5.31246	2.5239	-0.844848	31.0745	-6.9282	15.4844	3.76011	-27.1296	6.83421	31.3074	-10.0143	5.85817	19.3776	15.8536	11.8426	2.17534	7.4003	38.8668	-8.35066	30.6453	14.8279	-5.52921	15.0824	6.74135	-14.1419	27.4011	-9.70658	10.4784	10.5561	-23.2909	2.399	28.0182	19.3965	-3.85733	6.13681	-8.889	-6.51338	-1.24702	-11.0079	2.33655	-16.4484	-10.6885	32.387	36.6094	-6.7274	19.4262	36.4275	37.4322	-16.4458
-12.4059	-5.33978	0.93392	-0.433952	31.0752	-6.93251	15.8319	3.61942	-27.1059	6.53471	31.2579	-10.0744	5.9101	19.4815	15.8492	11.8405	2.13226	7.46886	38.8546	-8.36561	30.6531	14.8424	-5.52977	15.0715	6.71415	-14.0969	27.3711	-9.71966	10.6626	10.9274	-23.1061	2.54989	28.0259	19.4579	-3.80365	6.12044	-8.85287	-6.5532	-1.19704	-10.9807	1.59451	-16.0707	-9.31605	31.9418	37.7222	-7.36662	19.084	36.8332	38.3299	-14.724
-12.4339	-5.36384	-0.633591	-0.255551	31.0694	-6.93797	16.1007	3.50331	-27.0977	6.33776	31.2275	-10.0942	6.00345	19.5514	15.8536	11.8323	2.09555	7.48875	38.8465	-8.38052	30.7091	14.7844	-5.6434	15.1263	6.64923	-13.9473	27.4136	-9.72443	10.7057	11.0141	-22.9102	2.82464	28.0495	19.4151	-3.78039	6.12974	-8.87713	-6.59374	-1.18423	-10.961	0.738189	-15.5155	-8.27272	31.502	38.3148	-8.2803	18.463	37.3955	39.2042	-13.0674
-12.454	-5.37519	-2.12461	-0.272161	31.0646	-6.93403	16.244	3.40945	-27.0925	6.2153	31.1976	-10.1371	6.05332	19.6265	15.8561	11.8293	2.09116	7.55176	38.8294	-8.39634	30.737	14.7586	-5.67075	15.1413	6.66626	-14.0097	27.4201	-9.72826	10.7607	11.0814	-22.7459	3.08363	27.9119	19.5298	-3.7578	6.10648	-8.84032	-6.65167	-1.17601	-10.9665	0.0147824	-15.0318	-7.57287	31.0294	38.4522	-8.93171	17.8036	37.8151	39.9558	-11.2184
-12.48	-5.37221	-3.49068	-0.476964	31.0614	-6.9352	16.4245	3.28511	-27.0719	6.13899	31.1539	-10.1926	6.1084	19.705	15.8478	11.8126	2.14493	7.54856	38.8111	-8.35037	30.7522	14.7583	-5.60556	15.0781	6.87371	-14.0615	27.4216	-9.71552	10.789	11.131	-22.6078	3.27148	27.6713	19.3744	-3.75168	6.07006	-8.81782	-6.66679	-1.1481	-10.91	-0.58112	-14.5163	-7.20315	30.7452	38.2992	-9.48274	17.1472	37.9698	40.4367	-9.41156
-12.4758	-5.35127	-4.45688	-0.749122	31.0638	-6.93733	16.5266	3.2635	-27.0994	6.0877	31.0852	-9.95227	6.19388	19.7028	15.8228	11.794	2.16532	7.60459	38.8027	-8.36871	30.757	14.7706	-5.74295	15.1747	6.91	-14.1157	27.4708	-9.70325	10.7915	11.173	-22.5174	3.56294	27.4934	19.3096	-3.74895	6.08062	-8.77978	-6.80275	-1.16534	-10.957	-1.11752	-13.8275	-7.05894	30.5149	37.8149	-10.0047	16.3385	38.0977	40.7049	-7.37717
-12.4751	-5.33774	-5.0549	-1.02405	31.0657	-6.93267	16.7382	3.17983	-27.104	6.02607	31.03	-10.0108	6.459	19.6152	15.837	11.7889	2.19265	7.63042	38.8031	-8.36021	30.7428	14.7992	-5.77179	15.1568	6.73822	-14.0259	27.4175	-9.72877	10.5492	10.7621	-22.432	3.77637	27.3926	19.3718	-3.74526	6.07526	-8.77931	-6.82423	-1.24471	-11.0848	-1.54855	-13.3476	-6.99159	30.34	36.9851	-10.4529	15.5012	38.2343	40.9295	-5.44526
-12.4857	-5.32696	-5.41643	-1.27881	31.0614	-6.92344	16.8989	3.0657	-27.0978	5.94132	30.9934	-9.87058	6.65985	19.6161	15.7783	11.7552	2.20432	7.6176	38.9354	-8.24209	30.7393	14.8093	-5.80212	15.1482	6.67641	-13.8677	27.4221	-9.71241	10.6503	11.0092	-22.3595	3.91746	27.1439	19.256	-3.74877	6.08429	-8.86807	-6.92195	-1.2459	-11.0743	-1.85017	-12.9587	-6.89232	30.1183	36.1401	-11.2609	14.4572	38.2106	41.1637	-3.32302
-12.4807	-5.31136	-5.52858	-1.51282	31.0537	-6.93702	17.0176	2.97947	-27.0552	5.71674	30.9752	-9.81716	6.93652	19.6037	15.7751	11.7582	2.21981	7.6325	39.0394	-8.08342	30.7331	14.8214	-5.85122	15.1608	6.67618	-14.0141	27.3582	-9.72247	10.6651	10.9721	-22.3034	4.00548	26.8967	19.2451	-3.74994	6.08013	-8.90486	-6.75722	-1.32169	-11.1693	-2.0409	-12.7303	-7.01594	29.8164	35.4114	-12.3105	13.3201	38.4327	41.3808	-1.57001
-12.479	-5.30132	-5.42497	-1.71593	31.0574	-6.95438	17.0919	2.90122	-27.0873	5.39515	30.9737	-9.76801	7.07907	19.5909	15.7658	11.7517	2.20598	7.64303	39.0764	-8.05982	30.7288	14.8276	-5.91451	15.1777	6.67618	-14.0141	27.3777	-9.71515	10.6582	10.9378	-22.3016	4.16911	26.7236	19.3154	-3.7368	6.09198	-8.88236	-6.78665	-1.3489	-11.3991	-2.16144	-12.5778	-7.07946	29.4965	34.8674	-13.464	12.1594	38.9367	41.3888	0.325223
-12.4776	-5.29229	-5.29727	-1.92103	31.0692	-6.99079	17.1446	2.85811	-27.1531	4.88809	30.9387	-9.69047	7.12813	19.5404	15.7706	11.7374	2.24551	7.56781	39.1076	-8.09979	30.7129	14.8273	-5.95645	15.2364	6.67641	-14.0627	27.3807	-9.70776	10.5186	10.8039	-22.2502	4.18409	26.4416	19.4692	-3.74665	6.09674	-8.97992	-6.84872	-1.47171	-11.6713	-2.23838	-12.5123	-7.09895	28.8634	34.2567	-14.8851	11.1211	39.5363	41.1986	2.02772
-12.4756	-5.28935	-5.10869	-2.08262	31.0165	-6.97814	17.1718	2.86753	-27.0152	4.34005	31.0275	-10.2667	7.1719	19.5142	15.7132	11.7319	2.23926	7.60354	39.1135	-8.07595	30.7098	14.8266	-5.86231	15.1598	6.87263	-14.0865	27.3529	-9.71259	10.3178	10.6633	-22.2654	4.1932	26.2726	19.5723	-3.67247	6.12	-8.89243	-6.955	-1.50542	-11.8531	-2.24772	-12.4875	-7.03072	27.8304	33.4142	-16.3633	9.97774	39.7578	40.7319	3.73064
-12.4739	-5.2867	-4.94415	-2.24389	30.9723	-6.96131	17.1552	2.89579	-27.0583	3.68255	31.0272	-10.0693	7.18998	19.4672	15.6885	11.7546	2.30045	7.61151	39.0961	-8.03364	30.7167	14.8157	-5.92977	15.2107	6.8961	-14.1641	27.3892	-9.70204	9.95384	10.3681	-22.2532	4.2274	26.1959	19.6591	-3.69379	6.10522	-8.88135	-6.96689	-1.62443	-12.1058	-2.23299	-12.4922	-7.05181	26.7063	32.411	-17.5665	8.74055	39.9809	40.6016	5.16754
-12.4698	-5.29406	-4.79952	-2.35064	30.9406	-6.96233	17.1444	2.8761	-26.9156	2.98622	31.1193	-10.2991	7.16029	19.4092	15.6764	11.7714	2.28087	7.62881	39.0889	-8.00512	30.7374	14.8128	-5.81246	15.1443	6.90512	-14.2977	27.4121	-9.69656	9.91116	10.3699	-22.2879	4.20078	26.1372	19.756	-3.74455	6.11004	-8.89462	-7.00994	-1.58669	-12.2229	-2.23354	-12.5396	-7.03731	25.7127	31.5695	-19.1923	7.79506	40.4488	40.4332	6.54914
-12.4632	-5.29388	-4.65066	-2.57661	30.8641	-6.9133	17.1302	2.89005	-26.9308	2.2557	31.1447	-10.1032	7.13929	19.3812	15.6405	11.7819	2.30743	7.62152	39.0892	-7.97948	30.6894	14.7964	-5.90718	15.1879	7.05135	-14.1677	27.4364	-9.69464	9.744	10.0405	-22.326	4.1594	25.91	19.8545	-3.6985	6.11469	-8.88239	-6.90303	-1.60325	-12.327	-2.15415	-12.6898	-7.40911	25.5609	30.6254	-20.4834	7.33769	40.78	40.258	7.99632
-12.4648	-5.29738	-4.5722	-2.72234	30.7796	-6.81591	17.1273	2.88665	-26.9537	1.6299	31.1844	-10.3388	7.11629	19.371	15.6305	11.819	2.36878	7.62961	39.0575	-7.9026	30.6619	14.7883	-5.85811	15.1373	7.0204	-14.4154	27.4081	-9.70776	9.60568	9.96514	-22.2445	4.22102	25.5103	19.9997	-3.68618	6.02138	-8.88257	-7.0512	-1.62406	-12.4442	-2.01414	-12.8378	-7.83331	25.7336	29.5424	-21.6257	6.916	41.0157	40.0836	9.48942
-12.4627	-5.29645	-4.51468	-2.88149	30.6638	-6.71493	17.1255	2.87094	-26.9438	1.00732	31.2189	-10.4245	7.08913	19.3596	15.615	11.8326	2.44153	7.62726	38.9933	-7.83577	30.5839	14.8773	-5.82876	15.1128	7.04197	-14.4945	27.3953	-9.71389	9.5031	9.88613	-22.1988	4.22719	25.0287	20.2199	-3.68225	5.98788	-8.87481	-7.06581	-1.62761	-12.5287	-1.87365	-12.9129	-8.38072	26.183	28.5257	-22.5362	6.70253	41.2042	39.9028	10.9525
-12.4619	-5.29747	-4.4541	-3.04446	30.585	-6.6557	17.1323	2.87731	-27.1305	0.410474	31.2226	-10.463	7.05927	19.3603	15.6036	11.8612	2.4273	7.64373	38.9527	-7.93053	30.6345	14.7767	-5.74949	15.0728	7.07046	-14.5421	27.3883	-9.71837	9.45969	9.76849	-22.1527	4.21488	24.152	20.3903	-3.7015	6.01111	-8.81595	-7.02222	-1.62288	-12.5655	-1.65364	-12.9816	-8.86089	26.5574	27.7343	-23.6405	6.66185	41.2316	39.3743	12.3661
-12.4761	-5.30367	-4.43771	-3.20357	30.4949	-6.58638	17.115	2.89728	-27.2637	-0.194394	31.1598	-9.90581	7.0311	19.3625	15.5733	11.8596	2.43559	7.62981	38.9546	-7.90937	30.626	14.7517	-5.82319	15.1108	7.07803	-14.5826	27.3706	-9.72111	9.4798	9.79565	-22.1867	4.43534	23.7558	20.4225	-3.68006	5.99712	-8.82979	-6.96309	-1.64996	-12.5831	-1.25816	-13.179	-9.12798	26.9499	27.4285	-24.6249	6.91475	41.0756	38.9573	13.523
-12.4761	-5.30545	-4.4526	-3.43126	30.4338	-6.55374	17.1698	2.97324	-27.4104	-0.755817	31.1096	-9.92632	7.01882	19.427	15.5916	11.8802	2.44214	7.6213	38.9559	-7.90305	30.5961	14.7452	-5.85015	15.1248	7.07534	-14.557	27.354	-9.72558	9.46536	9.75871	-22.1452	4.59128	23.1904	20.5991	-3.64726	6.00993	-8.77609	-6.95725	-1.66026	-12.6847	-1.13344	-13.1412	-8.97774	27.4098	27.2685	-25.7752	7.0966	40.9568	38.4439	14.6924
-12.4671	-5.31844	-4.46822	-3.43826	30.3859	-6.52928	17.1802	2.99916	-27.6416	-1.35739	31.0782	-9.81776	6.99313	19.4852	15.5784	11.8847	2.43662	7.64679	38.9981	-7.70208	30.5381	14.773	-5.8924	15.1178	7.05867	-14.4665	27.3496	-9.70955	9.49584	9.80895	-22.0605	4.74543	22.8829	20.8671	-3.70041	6.10147	-8.77456	-6.92975	-1.70856	-12.616	-0.857199	-13.3903	-8.67066	27.7865	27.4496	-27.0694	7.26087	40.9252	37.9218	15.9006
-12.4593	-5.32329	-4.34209	-3.5419	30.3477	-6.51009	17.1924	2.97584	-27.6577	-1.93986	31.0156	-9.99222	6.9531	19.6298	15.5742	11.8928	2.4252	7.66279	38.8744	-7.75486	30.5458	14.7359	-5.93985	15.1061	7.04371	-14.4266	27.3407	-9.6904	9.50131	9.81184	-21.9782	4.84111	22.2805	20.9052	-3.68317	6.134	-8.74837	-6.92109	-1.74993	-12.6628	-0.780467	-13.5526	-7.83007	28.3904	27.5693	-26.6574	7.47016	40.9111	37.2972	17.2568
-12.4555	-5.32729	-4.15158	-3.72113	30.3253	-6.49674	17.1941	2.95546	-27.808	-2.55899	30.8692	-9.80971	6.92152	19.7145	15.5693	11.9045	2.42486	7.67853	38.879	-7.59807	30.471	14.73	-5.89777	15.1049	7.03357	-14.3681	27.3291	-9.68021	9.53949	9.8949	-21.9519	4.95481	21.9451	20.8343	-3.69265	6.20413	-8.73852	-6.94608	-1.77878	-12.7006	-0.783744	-13.7296	-6.41422	28.9219	27.8422	-28.725	7.67232	40.9837	36.7211	18.6457
-12.4506	-5.31903	-3.96859	-3.92543	30.3032	-6.49294	17.1856	2.92951	-27.7655	-3.28642	30.7672	-9.81273	6.83936	19.7514	15.5576	11.9088	2.42777	7.70306	39.0085	-7.39147	30.4479	14.6876	-5.9896	15.0953	7.00483	-14.4082	27.2771	-9.63879	9.54322	9.86559	-21.9123	4.97758	21.7134	20.8645	-3.6899	6.28388	-8.76627	-6.94489	-1.80147	-12.7079	-0.874975	-14.0842	-4.48825	29.5062	27.5721	-29.9882	7.80667	41.1412	35.8712	20.0886
-12.4474	-5.31892	-3.70514	-4.17559	30.2869	-6.49356	17.186	2.92554	-27.8886	-4.06879	30.903	-9.93413	6.72136	19.7678	15.5484	11.9367	2.42951	7.71493	39.0538	-7.32948	30.4174	14.6741	-6.01599	15.0913	7.01511	-14.3781	27.1403	-9.64086	9.55697	9.8367	-21.8916	4.98814	21.7368	20.8019	-3.67933	6.33665	-8.76664	-6.9873	-1.81743	-12.7352	-0.927239	-14.3487	-2.15075	29.7136	27.0627	-31.0402	7.97034	41.2577	34.8292	21.4231
-12.4465	-5.31395	-3.4194	-4.53781	30.2814	-6.49928	17.2236	2.81318	-27.8605	-4.95214	30.9978	-10.1663	6.59577	19.796	15.5221	11.9246	2.42821	7.72187	39.121	-7.02408	30.4435	14.6284	-6.04993	15.1015	7.03366	-14.1906	27.0867	-9.63301	9.44505	9.67833	-21.8872	4.99778	21.5626	20.9914	-3.67007	6.37997	-8.7714	-6.99854	-1.82664	-12.7251	-0.840123	-14.4893	-0.545814	29.9015	26.4004	-32.2674	7.96353	41.4034	33.8706	22.6165
-12.4434	-5.33106	-3.10246	-5.04046	30.2855	-6.51703	17.2625	2.70402	-27.8406	-5.75637	31.0682	-10.2911	6.36823	19.7856	15.5028	11.95	2.40964	7.71428	39.1891	-6.68043	30.4126	14.7117	-6.04654	15.0771	7.17805	-13.9927	27.0708	-9.60329	9.6354	9.99732	-21.8765	5.07642	21.63	20.7788	-3.68879	6.44138	-8.84086	-7.02619	-1.80827	-12.7279	-0.781692	-14.6086	1.573	30.1024	25.8324	-33.4727	8.03409	41.5796	33.193	23.8068
-12.4422	-5.33505	-2.82438	-5.64316	30.2856	-6.52591	17.3233	2.57459	-27.7082	-6.40277	31.0489	-10.1227	6.18042	19.7681	15.4889	11.9557	2.39103	7.69115	39.1741	-6.31198	30.3562	14.8039	-6.08862	15.0957	7.19761	-13.9802	27.2017	-9.5756	9.4272	9.70544	-21.9088	5.15005	21.65	20.9767	-3.68536	6.48021	-8.82255	-7.00459	-1.78914	-12.7326	-0.766556	-14.5366	3.88344	29.8616	25.471	-34.2088	7.97374	41.7439	32.4164	25.0425
-12.4487	-5.33797	-2.67176	-6.2139	30.292	-6.55539	17.3788	2.4705	-27.6388	-6.99291	31.166	-10.0935	5.85175	19.739	15.5057	11.9454	2.39368	7.72009	39.1944	-5.81159	30.3791	14.9176	-6.07	15.0835	7.27277	-13.8735	27.1181	-9.61334	9.42322	9.69605	-21.9522	5.08327	21.6777	20.9186	-3.70974	6.50452	-8.85402	-7.06776	-1.82829	-12.7336	-0.710581	-14.3936	5.27961	29.676	25.2546	-34.8376	7.92343	41.8997	31.469	26.4086
-12.4532	-5.33437	-2.56952	-6.78635	30.2761	-6.56212	17.4321	2.36158	-27.5129	-7.52875	31.1364	-10.1238	5.45473	19.7054	15.5076	11.9437	2.38467	7.70028	39.2823	-5.41461	30.3663	14.9428	-6.09933	15.0916	7.35308	-13.7174	27.1347	-9.62246	9.43548	9.76854	-21.9496	5.23608	21.6685	20.9589	-3.71688	6.51944	-8.87862	-7.0917	-1.8313	-12.7039	-0.556673	-14.2584	6.4896	29.3556	25.251	-35.1983	7.84925	42.0123	30.4966	27.9214
-12.4593	-5.33338	-2.59855	-7.32629	30.2738	-6.57085	17.5236	2.22083	-27.3093	-8.11764	31.1595	-9.94892	5.09016	19.5807	15.5112	11.9401	2.39334	7.7031	39.2225	-4.88596	30.3395	15.0394	-6.07625	15.0864	7.35662	-13.7279	27.1956	-9.61291	9.55937	9.96681	-21.9503	5.22126	21.6585	20.8508	-3.72051	6.52201	-8.84222	-7.11141	-1.83462	-12.7211	-0.71988	-14.0092	7.54737	28.9183	25.3563	-35.3332	7.71243	42.1727	29.4708	29.3558
-12.4338	-5.31794	-2.68428	-7.75019	30.2752	-6.57508	17.5723	2.11828	-27.1859	-8.68288	31.1789	-10.0415	4.78803	19.376	15.4751	11.9232	2.38908	7.64406	39.326	-4.29695	30.3258	15.0948	-6.08183	15.0676	7.37573	-13.7031	27.1493	-9.65419	9.53058	9.90662	-21.975	5.2249	21.7822	20.9493	-3.72683	6.49671	-8.84764	-7.12314	-1.81944	-12.6965	-0.713966	-13.8588	8.40485	28.3124	25.34	-35.5003	7.54268	42.3356	28.3667	30.7348
-12.4272	-5.31223	-2.82834	-8.20542	30.2745	-6.57824	17.6268	1.99927	-26.9201	-9.16392	31.2182	-10.0532	4.47703	19.1442	15.4601	11.9168	2.38987	7.68969	39.295	-3.72083	30.3089	15.1436	-6.02632	15.0569	7.39887	-13.6664	27.1625	-9.67105	9.58087	9.99571	-21.9678	5.28544	21.7569	20.8775	-3.73013	6.49163	-8.86269	-7.12323	-1.79596	-12.6964	-0.598722	-13.694	9.079	27.3884	25.3707	-35.5422	7.41344	42.4185	26.9335	31.9959
-12.4297	-5.31789	-2.95726	-8.4252	30.2805	-6.59184	17.6834	1.8636	-26.7041	-9.45772	31.1599	-10.0308	4.2066	18.9008	15.4566	11.9376	2.38179	7.6556	39.2465	-3.10128	30.3685	15.1335	-6.09742	15.0636	7.37934	-13.7113	27.2369	-9.67955	9.56759	9.94828	-21.9911	5.31024	21.8959	20.9474	-3.75723	6.45973	-8.75846	-7.06861	-1.77768	-12.7154	-0.687242	-13.4661	9.99488	26.304	25.4836	-35.5294	7.29451	42.4959	25.3518	32.9652
-12.427	-5.32399	-3.18575	-8.66677	30.2748	-6.59264	17.7542	1.69852	-26.4787	-9.75148	31.1512	-9.95794	4.02489	18.7151	15.4515	11.9492	2.37867	7.64203	39.3675	-2.53451	30.3305	15.1315	-6.11161	15.065	7.39921	-13.6745	27.2606	-9.68828	9.48952	9.73192	-22.0072	5.36632	22.1052	21.045	-3.75749	6.45193	-8.84281	-7.06171	-1.76781	-12.7251	-0.630465	-13.1901	10.697	24.9216	25.6004	-35.4496	7.09663	42.5393	23.7522	33.9138
-12.4254	-5.32616	-3.45765	-8.82182	30.2742	-6.59437	17.8418	1.41974	-26.2244	-9.96717	31.0635	-9.80522	3.91061	18.595	15.4402	11.9532	2.37522	7.63839	39.417	-2.17081	30.4081	15.1209	-6.1275	15.0438	7.38558	-13.7025	27.2865	-9.6876	9.72102	10.0698	-22.0301	5.38666	22.3679	21.0503	-3.73399	6.44269	-8.84159	-7.00048	-1.8049	-12.7156	-0.663661	-12.9129	11.4312	23.1369	25.7558	-35.3568	6.90382	42.5856	22.3828	34.7878
-12.4249	-5.30794	-3.92145	-9.01213	30.2678	-6.59103	17.9164	1.16451	-25.9873	-10.1059	31.1616	-10.038	3.74498	18.3143	15.4447	11.9723	2.39187	7.63855	39.3958	-1.74431	30.3832	15.097	-6.17083	15.0439	7.39304	-13.6866	27.3884	-9.67103	9.60819	9.95757	-22.038	5.42115	22.4173	20.8566	-3.87489	6.41953	-8.80628	-7.03896	-1.83485	-12.7176	-0.668581	-12.575	12.1918	21.1542	26.0361	-35.0786	6.77123	42.5937	21.3341	35.5394
-12.4246	-5.30203	-4.36676	-9.11733	30.2718	-6.5936	17.9744	0.951892	-25.8403	-10.1666	31.1214	-10.0473	3.55912	17.9864	15.4326	11.971	2.38524	7.56682	39.2866	-1.43175	30.3113	15.1167	-6.12637	14.992	7.37844	-13.7148	27.3691	-9.67812	9.67585	10.0462	-22.0671	5.33297	22.4287	20.8752	-3.8256	6.37796	-8.81228	-6.94142	-1.89993	-12.7233	-0.659121	-12.3184	12.9405	19.085	26.1784	-34.9407	6.58329	42.5963	19.9812	36.3753
-12.4249	-5.29901	-4.88777	-9.27798	30.2685	-6.59993	17.9822	0.753645	-25.7832	-10.1937	31.1532	-10.0741	3.46417	17.7732	15.4863	11.9943	2.31953	7.52701	39.2438	-1.20676	30.3579	15.0808	-6.15081	14.9886	7.3438	-13.9727	27.3589	-9.67162	9.66775	10.1467	-22.0977	5.38568	22.3099	20.8828	-3.79879	6.34143	-8.74981	-6.83232	-2.03784	-12.7975	-0.693702	-12.0654	13.5541	16.8762	26.2766	-34.8379	6.25221	42.6267	18.6489	37.1321
-12.4361	-5.30177	-5.35936	-9.30103	30.2464	-6.60338	18.0091	0.520337	-25.6942	-10.2325	31.2492	-10.2162	3.47392	17.707	15.4894	11.9996	2.34875	7.61561	39.2053	-0.933384	30.3124	15.0612	-6.14111	14.9831	7.36005	-14.1352	27.3757	-9.65598	9.47949	9.82763	-22.0313	5.30268	22.2305	20.8318	-3.77913	6.31916	-8.691	-6.78782	-2.14983	-12.806	-0.786643	-11.7861	14.0044	14.4583	26.3427	-34.8429	5.72621	42.6965	17.0873	38.0195
-12.4461	-5.33257	-5.828	-9.42787	30.2426	-6.60728	18.0184	0.270677	-25.6544	-10.2833	31.3242	-10.2414	3.46786	17.6121	15.5158	12.0273	2.35908	7.6582	39.2449	-0.748506	30.2633	15.1607	-6.13836	14.9773	7.40879	-14.1352	27.4049	-9.64421	9.51024	9.973	-22.109	5.35232	22.376	21.1081	-3.76501	6.3105	-8.64061	-6.74562	-2.20326	-12.8546	-0.82942	-11.4448	14.5425	11.9236	26.393	-34.82	5.30721	42.7366	15.4008	38.8467
-12.4824	-5.43543	-6.20834	-9.51533	30.2364	-6.60729	18.0581	0.0728474	-25.5965	-10.3392	31.4179	-10.5158	3.49186	17.5382	15.554	12.0447	2.35928	7.68164	39.3124	-0.463889	30.4258	14.8888	-6.15617	15.0017	7.31131	-14.0377	27.399	-9.58426	9.43818	9.82844	-22.1574	5.50617	22.2766	21.126	-3.74364	6.31599	-8.49747	-6.61489	-2.27918	-12.9591	-0.959474	-11.0497	14.8213	9.42886	26.4292	-34.815	4.7841	42.7461	13.6392	39.5367
-12.5197	-5.50091	-6.56533	-9.47642	30.2144	-6.60228	18.0394	-0.0445367	-25.5025	-10.3587	31.5266	-10.793	3.51267	17.5093	15.5799	12.059	2.37168	7.7056	39.3554	-0.352481	30.256	15.1878	-6.15967	15.0094	7.40879	-13.9402	27.4457	-9.57355	9.36628	9.75229	-22.171	5.57652	22.4034	21.3152	-3.74365	6.31286	-8.47665	-6.60293	-2.31474	-12.9579	-1.30008	-10.5904	14.9431	6.87666	26.4347	-34.8274	4.39257	42.776	11.8369	40.3426
-12.607	-5.59124	-6.91138	-9.4718	30.2041	-6.59877	18.0233	-0.0981532	-25.3144	-10.4246	31.5664	-10.9498	3.55788	17.4853	15.6018	12.0772	2.3879	7.75999	39.267	-0.0773232	30.3057	15.0811	-6.1418	15.0054	7.31131	-14.1352	27.4707	-9.55645	9.44292	9.70089	-22.1543	5.61306	22.2119	21.2966	-3.82557	6.32148	-8.44329	-6.59698	-2.32207	-12.9716	-1.81023	-10.1547	15.0124	4.40741	26.4276	-34.856	3.95503	42.7906	9.87365	40.9518
-12.8369	-5.69692	-7.1743	-9.50462	30.201	-6.59092	18.0597	-0.109774	-25.0639	-10.5262	31.5296	-10.6467	3.59304	17.4791	15.5838	12.0693	2.42703	7.82896	39.321	0.256279	30.4084	14.9229	-6.1047	14.991	7.45573	-13.9655	27.5088	-9.55194	9.42712	9.72855	-22.2094	5.61916	21.9689	21.1456	-3.74578	6.35539	-8.41356	-6.56726	-2.31785	-13.062	-2.36079	-9.712	15.0995	1.75153	26.41	-34.907	3.74348	42.7889	8.04106	41.2415
-12.9958	-5.78164	-7.36133	-9.39183	30.1884	-6.58633	18.0778	-0.0512652	-24.7708	-10.7994	31.5233	-10.8438	3.62565	17.4882	15.598	12.0737	2.44631	7.84507	39.4743	0.684647	30.4847	14.8547	-6.15992	15.0116	7.40879	-13.989	27.516	-9.56814	9.44214	9.66683	-22.1897	5.64654	21.8152	21.1715	-3.67265	6.37386	-8.37608	-6.54152	-2.31798	-13.0486	-3.04729	-9.14875	15.1674	-0.880828	26.3946	-34.9368	3.58815	42.7972	6.45252	41.4713
-13.1639	-5.89231	-7.51917	-9.25907	30.2039	-6.58426	18.0552	-0.0216691	-24.3184	-11.0247	31.5438	-11.1669	3.65371	17.501	15.5964	12.0781	2.483	8.00494	39.39	1.21143	30.4937	14.8048	-6.1251	14.9933	7.38442	-13.8427	27.6096	-9.60461	9.67191	9.94549	-22.1932	5.627	21.717	21.1047	-3.63839	6.35916	-8.35781	-6.55854	-2.31884	-13.0247	-3.73311	-8.76215	15.1959	-2.8285	26.4048	-34.9407	3.27391	42.8187	5.40012	41.4216
-13.3182	-5.96441	-7.67146	-9.13865	30.2027	-6.57881	18.0286	-0.0215841	-23.9648	-11.401	31.4667	-11.0886	3.67166	17.5131	15.5923	12.0794	2.47223	8.0024	39.5479	1.88302	30.3871	14.9401	-6.11471	14.9835	7.31131	-13.794	27.6171	-9.62699	9.74362	10.0207	-22.1648	5.65269	21.7686	21.2588	-3.66105	6.36941	-8.34896	-6.56358	-2.32439	-13.0175	-4.39139	-8.39099	15.0806	-4.30153	26.4004	-34.9523	3.08731	42.8156	4.502	41.2398
-13.4357	-6.01284	-7.77224	-8.94137	30.211	-6.58499	17.9911	-0.0033927	-23.5453	-11.7951	31.4582	-11.4199	3.6857	17.524	15.6307	12.074	2.49863	8.05923	39.26	2.72494	30.3775	14.9367	-6.10848	14.9777	7.40879	-13.5503	27.6193	-9.63824	9.7999	10.1148	-22.1648	5.60709	21.6127	20.9968	-3.64891	6.34062	-8.36805	-6.57571	-2.28141	-13.0277	-5.04011	-7.99121	14.6366	-5.94883	26.3974	-34.9593	3.04152	42.8078	3.85102	41.0639
-13.5366	-6.06407	-8.11001	-8.79675	30.2084	-6.57852	17.9689	-0.0263049	-23.1677	-12.2224	31.3935	-11.5736	3.70077	17.5502	15.6253	12.0706	2.45399	8.11229	39.3767	3.45137	30.4346	14.9224	-6.06702	14.9309	7.44129	-13.7128	27.6187	-9.62509	9.90644	10.1218	-22.1167	5.52726	21.5964	20.6157	-3.62481	6.29541	-8.39825	-6.57292	-2.18046	-13.0511	-5.5645	-7.69336	14.0068	-7.49989	26.3881	-34.9812	2.96106	42.8285	3.4947	40.9051
-13.5945	-6.09259	-8.33079	-8.68502	30.1901	-6.57554	17.9406	-0.0541744	-22.9835	-12.5806	31.2807	-11.7611	3.71044	17.5518	15.5997	12.0674	2.45086	8.17463	39.1291	4.25823	30.3971	14.937	-6.16638	14.9642	7.37165	-13.6153	27.6152	-9.63616	9.73106	10.0369	-22.0931	5.49444	21.518	20.5235	-3.61927	6.21527	-8.41417	-6.57724	-2.20195	-12.977	-5.79936	-7.61682	13.1428	-8.94344	26.3848	-34.9881	2.90393	42.8445	3.18261	40.7617
-13.6171	-6.10309	-8.7638	-8.46586	30.1141	-6.57083	17.9492	-0.189725	-22.8425	-12.7933	31.2731	-12.1419	3.71717	17.5576	15.5991	12.0728	2.42712	8.2141	39.0821	5.01134	30.3532	15.0188	-6.09468	14.9536	7.3438	-13.7453	27.5886	-9.61974	9.69006	9.999	-22.0375	5.57416	21.5695	20.3516	-3.59853	6.18177	-8.48942	-6.58048	-2.02467	-13.0045	-6.08042	-7.51801	11.9819	-10.6054	26.3825	-34.9924	2.86543	42.8589	2.7889	40.7074
-13.6106	-6.10723	-9.12155	-8.36262	30.0032	-6.57994	17.962	-0.297141	-22.7281	-12.953	31.2446	-12.3221	3.72651	17.5788	15.6045	12.0927	2.39323	8.27076	38.8785	5.69913	30.3845	15.0161	-6.13188	14.9556	7.3438	-13.7453	27.5525	-9.59851	9.66874	9.98297	-22.0912	5.51958	21.5495	20.1619	-3.57285	6.19156	-8.51412	-6.65716	-1.80044	-13.0472	-6.23784	-7.49631	10.7452	-12.2845	26.3574	-35.0208	2.77276	42.8507	2.27186	40.7594
-13.6415	-6.09514	-9.57151	-8.20772	29.9408	-6.57779	18.0172	-0.456031	-22.6541	-13.0106	31.1003	-12.3009	3.72157	17.5607	15.6226	12.1197	2.32369	8.408	38.6489	6.45823	30.3651	15.0455	-6.12021	14.914	7.34839	-13.7044	27.577	-9.59177	9.65927	9.94711	-22.03	5.5367	21.4958	20.344	-3.57835	6.26515	-8.51287	-6.61933	-1.55732	-13.0796	-6.30733	-7.49656	9.26856	-13.9385	26.3462	-35.0391	2.67938	42.8612	1.64339	40.9826
-13.7125	-6.12878	-9.88895	-8.11405	29.7657	-6.623	18.05	-0.605787	-22.5712	-13.0653	31.0007	-12.2678	3.74328	17.5298	15.648	12.1653	2.44687	8.26055	38.3351	7.30548	30.4882	15.0422	-6.1593	14.9434	7.34573	-13.7072	27.5213	-9.57724	9.67802	9.88741	-22.0467	5.64563	21.4998	20.3709	-3.51166	6.27591	-8.51295	-6.65826	-1.39328	-12.9965	-6.28326	-7.50747	7.86646	-15.5901	26.3287	-35.0434	2.62086	42.8948	0.757549	40.9537
-13.8191	-6.2473	-10.1395	-8.04127	29.6139	-6.64928	18.0674	-0.7798	-22.4351	-13.1455	30.8708	-12.2678	3.83776	17.4802	15.7024	12.2081	2.47737	8.21332	37.964	8.3369	30.4381	15.0326	-6.16155	14.9242	7.32532	-13.5871	27.5132	-9.5688	9.66305	9.89526	-22.0397	5.60539	21.4938	20.427	-3.49472	6.28479	-8.54833	-6.64015	-1.28048	-12.8885	-6.25903	-7.52618	6.55659	-17.3735	26.3194	-35.0494	2.58214	42.8888	-0.335429	40.7495
-13.9982	-6.31126	-10.317	-7.94064	29.4945	-6.66781	18.0457	-0.959736	-22.3597	-13.1914	30.9254	-12.8178	3.88803	17.4549	15.717	12.261	2.52039	8.09055	37.2938	9.01098	30.4657	15.0412	-6.24535	14.9655	7.29497	-13.6429	27.4926	-9.56238	9.60311	9.90802	-21.9995	5.59467	21.5097	20.3598	-3.48772	6.33975	-8.55426	-6.67452	-1.22507	-12.8337	-6.22859	-7.55574	5.33279	-19.0255	26.3023	-35.0577	2.58422	42.8734	-1.59085	40.4616
-14.0775	-6.36714	-10.452	-7.90031	29.3562	-6.7419	18.0671	-1.07788	-22.1742	-13.3142	30.8758	-13.0333	3.92508	17.4682	15.6829	12.3182	2.51465	8.14526	36.6072	9.88794	30.4088	15.0503	-6.19512	14.9596	7.30626	-13.5895	27.4898	-9.55929	9.63923	9.89977	-22.023	5.55657	21.4448	20.3012	-3.56585	6.4419	-8.56634	-6.62618	-1.21027	-12.7024	-6.19004	-7.6007	4.23578	-20.293	26.2397	-35.0472	2.56293	42.8589	-2.90668	40.1551
-14.288	-6.3613	-10.503	-7.84507	29.228	-6.8223	18.0894	-1.16342	-22.0065	-13.368	30.8526	-13.1511	4.03588	17.1995	15.7223	12.3772	2.5391	8.05372	35.958	10.4176	30.3534	15.1498	-6.27125	14.9761	7.31984	-13.614	27.485	-9.55727	9.64669	9.90398	-22.0591	5.57953	21.4687	20.342	-3.51131	6.53466	-8.5734	-6.70111	-1.1382	-12.6496	-6.15104	-7.61019	3.28252	-21.2913	26.1558	-35.1083	2.53577	42.8683	-4.59287	39.6971
-14.4883	-6.33428	-10.6542	-7.78132	29.1263	-6.92952	18.1429	-1.30601	-21.8659	-13.4367	30.8592	-13.1395	4.15112	17.0744	15.7676	12.4346	2.55129	8.14754	35.5408	10.8325	30.3776	15.1469	-6.15175	14.9578	7.34088	-13.491	27.4942	-9.55956	9.60575	9.88469	-22.1147	5.67944	21.5591	20.188	-3.52088	6.54624	-8.5343	-6.81399	-1.1562	-12.5735	-6.08539	-7.67787	2.44136	-21.9765	26.0173	-35.1923	2.51318	42.899	-6.30641	39.1544
-14.6193	-6.32961	-10.7039	-7.77236	29.0624	-6.98421	18.1653	-1.36801	-21.7257	-13.6105	30.8374	-13.1193	4.23308	17.0187	15.8325	12.4575	2.57617	8.04753	35.2358	11.1567	30.3818	15.1345	-6.15188	14.9498	7.39137	-13.5103	27.4976	-9.56068	9.64714	9.92905	-22.1636	5.72548	21.5501	20.1846	-3.35612	6.81072	-8.59136	-6.81647	-1.1635	-12.5315	-6.04377	-7.70623	1.7319	-22.6187	25.9548	-35.2367	2.49276	42.8929	-8.07552	38.6587
-14.7436	-6.3193	-10.7322	-7.76509	29.0099	-7.0294	18.1827	-1.43545	-21.5156	-13.7526	30.8781	-13.1211	4.3082	16.9414	15.8318	12.532	2.58093	8.0151	35.0189	11.3766	30.44	15.1369	-6.21479	14.9573	7.40559	-13.4897	27.4976	-9.56465	9.63558	9.90828	-22.1853	5.88677	21.4968	20.1237	-3.30487	7.01371	-8.60272	-6.89249	-1.1652	-12.5229	-5.9813	-7.72782	0.983576	-23.4582	25.9015	-35.2722	2.42846	42.9202	-9.92157	38.2156
-14.8727	-6.31906	-10.8614	-7.79047	28.9709	-7.06868	18.199	-1.58422	-21.3577	-13.8564	30.8876	-13.1805	4.37196	16.8005	15.8041	12.5615	2.58535	8.09325	34.8216	11.5714	30.4256	15.1476	-6.12771	14.9519	7.40599	-13.5364	27.4947	-9.55298	9.6128	9.91631	-22.2256	5.94588	21.6063	20.0665	-3.3255	7.37414	-8.58005	-6.95824	-1.25241	-12.4524	-5.94327	-7.76886	0.250911	-24.5462	25.8175	-35.3371	2.3646	42.934	-11.7344	37.9629
-15.0684	-6.24891	-10.9792	-7.81416	28.9554	-7.08715	18.2119	-1.63764	-21.1915	-13.9321	30.8894	-13.171	4.40807	16.6608	15.8399	12.6165	2.46263	8.30012	34.7652	11.6448	30.4027	15.188	-5.93304	14.8127	7.4373	-13.5253	27.4952	-9.55048	9.61129	9.91634	-22.2407	5.97261	21.5848	20.0055	-3.41617	7.60805	-8.58574	-7.08584	-1.3115	-12.4282	-5.86126	-7.78486	-0.190168	-25.3392	25.7103	-35.4607	2.31576	42.9398	-13.5076	37.9428
-15.2483	-6.15957	-11.2575	-7.93997	28.9516	-7.09721	18.2251	-1.69142	-21.0746	-13.9948	30.8842	-13.193	4.44869	16.6237	15.8019	12.7081	2.4935	8.2764	34.6944	11.6807	30.5158	15.1037	-5.95871	14.824	7.44911	-13.4833	27.4861	-9.55293	9.60806	9.91208	-22.2082	6.08653	21.5547	19.9589	-3.44828	7.83285	-8.6171	-7.13107	-1.33403	-12.3797	-5.8153	-7.80228	-0.537206	-26.5931	25.6055	-35.5556	2.30025	42.9715	-15.1992	37.8464
-15.4035	-6.09634	-11.5238	-8.11171	28.9749	-7.0879	18.2214	-1.70207	-21.0095	-14.091	30.8602	-13.0294	4.62885	16.5859	15.8598	12.7614	2.55108	8.13493	34.6654	11.6792	30.4705	15.0759	-5.90989	14.7648	7.43333	-13.3297	27.5585	-9.56232	9.62171	9.90422	-22.2148	6.1675	21.5791	19.8324	-3.41478	7.97238	-8.81866	-7.09389	-1.35561	-12.3735	-5.78818	-7.81863	-0.89845	-28.1736	25.5424	-35.652	2.27893	42.9854	-16.6431	37.9056
-15.5619	-6.02926	-11.7516	-8.27775	28.9864	-7.08484	18.1159	-1.65067	-20.9417	-14.0856	30.817	-12.6061	4.72572	16.542	15.8491	12.8049	2.55514	8.23213	34.7052	11.6328	30.4427	15.0684	-5.96582	14.8172	7.43047	-13.3462	27.5803	-9.56538	9.61357	9.91285	-22.2068	6.16774	21.579	19.8031	-3.38226	8.15313	-9.03043	-7.15534	-1.39905	-12.3904	-5.73544	-7.83309	-1.21831	-30.0086	25.4574	-35.7187	2.24263	42.996	-17.4954	37.9041
-15.696	-5.98626	-11.8933	-8.49928	29.0002	-7.08882	18.0073	-1.60077	-20.9116	-14.114	30.7676	-12.9571	4.81766	16.5457	15.8793	12.854	2.55386	8.22949	34.6392	11.6132	30.4585	15.0113	-5.97055	14.7557	7.42599	-13.2981	27.5308	-9.56193	9.62987	9.89618	-22.1608	6.20957	21.6758	19.9357	-3.2894	8.3327	-9.07124	-7.19387	-1.35669	-12.3751	-5.72908	-7.85372	-1.48181	-31.9831	25.3905	-35.7701	2.22479	42.9951	-18.09	37.9541
-15.7814	-5.96012	-12.0162	-8.73391	29.0118	-7.08514	17.9403	-1.5769	-20.8885	-14.1498	30.8104	-12.94	4.8831	16.5318	15.8605	12.86	2.56728	8.2343	34.6339	11.5936	30.3574	15.056	-6.00224	14.7579	7.42119	-13.2253	27.5237	-9.56655	9.64014	9.9109	-22.1435	6.24203	21.7696	19.9261	-3.25215	8.53439	-9.25383	-7.21963	-1.44512	-12.4393	-5.72059	-7.86373	-1.52376	-33.8469	25.3017	-35.8195	2.20344	42.9964	-18.5644	37.9661
-15.8054	-5.94959	-12.0566	-8.91059	29.0317	-7.08855	17.922	-1.5484	-20.9163	-14.1047	30.7869	-12.466	4.87569	16.5444	15.8454	12.8692	2.57675	8.20816	34.6348	11.5982	30.3373	15.1526	-6.13304	14.8095	7.41142	-13.1871	27.5172	-9.58497	9.64035	9.89023	-22.1135	6.19205	21.9649	20.1171	-3.16907	8.71902	-9.24493	-7.31534	-1.53899	-12.6715	-5.72592	-7.87164	-1.45697	-35.7246	25.155	-35.8807	2.18959	42.9972	-19.0301	37.9251
-15.8073	-5.94461	-12.038	-9.08679	29.0343	-7.08837	17.9322	-1.57389	-20.9748	-14.066	30.7612	-12.7986	4.94698	16.494	15.8668	12.8844	2.55411	8.20979	34.8161	11.5826	30.3543	15.1583	-6.28385	14.8978	7.41139	-13.1423	27.58	-9.59568	9.63344	9.86182	-22.0984	6.26008	22.0176	20.1303	-3.17249	8.76876	-9.40639	-7.41059	-1.55971	-12.6358	-5.7568	-7.87911	-1.32334	-37.656	25.0153	-35.999	2.14773	43.0025	-19.4838	37.5842
-15.7833	-5.94966	-12.0809	-9.22153	29.0407	-7.08983	17.9325	-1.58815	-21.1499	-13.9859	30.7572	-12.8599	5.0084	16.4517	15.8517	12.8622	2.56485	8.21319	34.4941	11.7044	30.3637	15.1659	-6.10127	14.8412	7.37699	-13.127	27.5962	-9.60257	9.64473	9.87187	-22.0846	6.27156	22.0292	20.172	-3.03798	8.81351	-9.61037	-7.53377	-1.49782	-12.674	-5.78866	-7.87476	-1.14009	-39.627	24.835	-36.081	2.155	43.0046	-19.9989	37.3127
-15.753	-5.96398	-12.0643	-9.2163	29.0469	-7.09218	17.973	-1.62046	-21.172	-14.1054	30.7757	-12.8976	5.06982	16.4203	15.8066	12.8197	2.51473	8.20645	34.2838	11.8147	30.4146	15.0813	-6.08728	14.7937	7.35794	-13.1748	27.5902	-9.61594	9.61754	9.84819	-22.0629	6.27114	22.1946	20.1598	-3.08879	8.90098	-9.76096	-7.92417	-1.44242	-12.6977	-5.77191	-7.84509	-0.836054	-41.088	24.6385	-36.2021	2.16343	42.9892	-20.5507	36.6615
-15.7364	-5.96509	-12.1096	-9.34258	29.0518	-7.09342	18.0044	-1.66691	-21.1741	-14.1321	30.7839	-12.9387	5.09537	16.4034	15.7757	12.7957	2.40334	8.22879	34.1412	11.9477	30.351	15.1018	-5.99309	14.7636	7.34753	-13.1656	27.5949	-9.61208	9.59845	9.84218	-22.0442	6.25924	22.1598	20.349	-3.0828	8.94655	-9.79461	-8.02372	-1.57593	-12.7528	-5.75834	-7.83997	-0.494702	-42.1172	24.5342	-36.2814	2.18143	42.9858	-21.2882	35.9208
-15.7382	-5.88443	-12.1606	-9.38446	29.0582	-7.09473	18.0462	-1.72365	-21.031	-14.2976	30.7786	-12.9784	5.11914	16.3922	15.7065	12.7559	2.33606	8.12476	34.0315	12.1516	30.4134	15.1991	-6.02397	14.7835	7.31208	-13.3126	27.569	-9.61335	9.61317	9.85918	-22.0429	6.26933	22.1689	20.1898	-3.10134	8.94319	-9.84614	-8.13484	-1.47834	-12.6739	-5.77318	-7.83095	-0.14419	-42.8067	24.4866	-36.3229	2.18213	42.9816	-22.0905	35.0481
-15.7869	-5.86626	-12.2431	-9.4635	29.0615	-7.09166	18.0933	-1.82283	-20.8747	-14.3521	30.7825	-13.0237	5.16587	16.3944	15.7182	12.7387	2.23745	8.2366	33.8105	12.4264	30.3806	15.1797	-5.94612	14.7327	7.15767	-13.1729	27.5824	-9.63882	9.66538	9.90404	-22.0284	6.23967	22.1098	20.1514	-3.18905	8.99723	-9.75088	-8.17198	-1.51155	-12.649	-5.74699	-7.84542	0.244427	-43.2201	24.1694	-36.4453	2.18524	42.9771	-22.8243	33.8419
-15.875	-5.82594	-12.4003	-9.56585	29.0643	-7.09263	18.1374	-1.88079	-20.6621	-14.4158	30.7847	-13.0484	5.18267	16.3867	15.6552	12.7206	2.21717	8.17726	33.5807	12.628	30.3607	15.1963	-5.92662	14.7296	7.08848	-13.0825	27.6028	-9.655	9.68468	9.93827	-22.0178	6.23828	22.1277	20.3421	-3.25101	9.04585	-9.75463	-8.21312	-1.54958	-12.6724	-5.73596	-7.84798	0.588619	-43.4335	24.0165	-36.4827	2.18967	42.9699	-23.4441	32.5531
-15.9611	-5.75702	-12.4781	-9.61359	29.0654	-7.09693	18.1607	-1.94048	-20.351	-14.4609	30.7862	-13.0642	5.17689	16.4038	15.6192	12.6436	2.18021	8.20755	33.319	12.8832	30.3145	15.174	-6.01364	14.7771	7.03679	-13.077	27.634	-9.66188	9.68772	9.93073	-22.0114	6.23363	22.0878	20.3674	-3.2287	9.07547	-9.74526	-8.32359	-1.48637	-12.6427	-5.71979	-7.84042	0.808328	-43.4569	23.9874	-36.4247	2.17173	42.962	-24.1122	31.5639
-16.0656	-5.63289	-12.5356	-9.63622	29.0613	-7.09967	18.1917	-2.00641	-19.9089	-14.5298	30.7928	-13.0621	5.16146	16.4284	15.5268	12.5637	2.15748	8.22181	32.9825	13.0994	30.3639	15.1657	-6.03189	14.752	6.99117	-13.0567	27.653	-9.66054	9.68905	9.94712	-21.9993	6.26137	22.0462	20.4883	-3.29806	9.14462	-9.74142	-8.33035	-1.47078	-12.6038	-5.73495	-7.8316	0.59836	-43.0523	24.0113	-36.3263	2.12853	42.9651	-24.7753	30.4524
-16.1441	-5.51371	-12.5857	-9.65829	29.0604	-7.09977	18.184	-2.01635	-19.3045	-14.5968	30.7954	-13.0615	5.15352	16.4412	15.4515	12.4764	2.1247	8.22308	32.662	13.2273	30.2736	15.18	-6.0698	14.8003	6.96832	-12.9486	27.6893	-9.66692	9.71699	10.0319	-21.9807	6.26303	22.3292	20.8288	-3.32004	9.2018	-9.83214	-8.25161	-1.46263	-12.5851	-5.74259	-7.83488	0.485372	-42.6702	24.0263	-36.3489	2.09915	42.9666	-25.6258	29.6175
-16.2064	-5.44511	-12.6132	-9.67534	29.0619	-7.09908	18.2058	-2.07669	-18.6115	-14.8728	30.7697	-13.0945	5.14259	16.4326	15.3902	12.4638	2.17632	8.21209	32.3686	13.4504	30.3653	15.0377	-6.0069	14.7142	6.92677	-12.8697	27.6798	-9.67024	9.73019	10.0469	-21.9995	6.18575	22.3176	20.5611	-3.31294	9.26727	-9.68296	-8.4059	-1.59913	-12.6115	-5.73442	-7.82479	0.25459	-42.4449	23.8528	-36.421	2.03184	42.9676	-26.5816	28.6891
-16.2496	-5.38198	-12.66	-9.68976	29.054	-7.10029	18.2119	-2.10691	-17.757	-14.9979	30.7619	-13.1026	5.14294	16.4514	15.2803	12.4378	2.15289	8.18799	32.0871	13.7043	30.2181	15.1398	-6.00082	14.6978	6.91635	-12.7975	27.6764	-9.66926	9.7605	10.1279	-22.0004	6.16248	22.4656	20.5557	-3.34549	9.31004	-9.68945	-8.40279	-1.62491	-12.5552	-5.74697	-7.80645	-0.193436	-42.4283	23.7666	-36.4528	2.00394	42.9679	-27.493	27.8484
-16.2803	-5.33989	-12.6993	-9.7478	29.0496	-7.10347	18.2132	-2.11956	-16.8938	-15.3524	30.7781	-13.0958	5.14693	16.4452	15.247	12.4826	2.15446	8.22444	32.0391	13.854	30.2747	14.9989	-6.03839	14.7085	6.88303	-12.8184	27.6586	-9.69554	9.77771	10.1497	-22.0037	6.14121	22.3183	20.3667	-3.34378	9.32932	-9.87893	-8.4438	-1.54201	-12.5835	-5.76105	-7.80861	-0.926013	-42.4891	23.5342	-36.5963	1.96838	42.9758	-28.5965	27.2549
-16.3076	-5.31699	-12.7384	-9.70443	29.0557	-7.10363	18.2225	-2.14666	-15.9195	-15.5859	30.8011	-13.0975	5.15955	16.4263	15.0616	12.4886	2.11971	8.30238	31.1414	14.6075	30.0586	15.3672	-6.12074	14.7063	6.7459	-12.659	27.7025	-9.67711	9.7637	10.1239	-22.0259	6.14428	22.2334	20.1605	-3.35312	9.33707	-9.74542	-8.52713	-1.45938	-12.5676	-5.78536	-7.84767	-2.10634	-42.6429	23.1507	-36.8388	1.96949	42.9845	-29.5652	26.685
-16.3211	-5.30324	-12.7429	-9.80056	29.0563	-7.10418	18.2185	-2.13584	-14.9796	-16.108	30.8012	-13.0824	5.16684	16.4266	15.0239	12.5014	2.14177	8.34485	28.5274	16.784	30.0676	15.3208	-5.98532	14.6126	6.67964	-12.529	27.7114	-9.66795	9.77673	10.1603	-22.0299	6.09087	22.1572	19.9994	-3.35574	9.34426	-9.65241	-8.59278	-1.4854	-12.4797	-5.79742	-7.88025	-3.61301	-42.7627	22.8061	-37.0601	1.99052	42.9885	-30.6397	26.1016
-16.3314	-5.29825	-12.7725	-9.84819	29.0536	-7.09222	18.251	-2.19346	-14.0836	-16.5413	30.7939	-13.0967	5.17609	16.4254	14.9502	12.4425	2.13627	8.24262	28.1661	17.1564	29.9372	15.5553	-6.21769	14.7254	6.66195	-12.5286	27.6721	-9.65764	9.77907	10.1641	-22.0474	6.14524	21.827	19.6797	-3.31108	9.34547	-9.59009	-8.59238	-1.43682	-12.366	-5.76404	-7.91348	-4.83773	-42.9533	22.5625	-37.203	2.01521	42.984	-31.6643	25.3002
-16.3368	-5.28805	-12.8384	-9.92152	29.0534	-7.08838	18.2577	-2.22252	-13.5983	-16.9266	30.808	-13.0965	5.18223	16.4227	14.8954	12.3026	2.06842	8.26283	28.0497	17.3036	29.8844	15.627	-6.28391	14.794	6.62689	-12.453	27.7084	-9.64361	9.78189	10.1646	-22.0397	6.1165	21.4179	19.2948	-3.29603	9.34307	-9.54986	-8.59841	-1.3492	-12.1941	-5.75998	-7.93349	-5.84862	-43.2532	22.3927	-37.3329	2.03	42.9841	-32.5945	24.1347
-16.3367	-5.28924	-12.937	-10.046	29.0465	-7.08517	18.2671	-2.24572	-13.4334	-17.119	30.8121	-13.0971	5.18708	16.4208	14.892	12.1734	2.15995	8.20742	27.9842	17.4262	29.9662	15.4912	-6.39409	14.8283	6.61698	-12.3712	27.7221	-9.63791	9.7804	10.1658	-22.0394	6.07926	21.0247	19.046	-3.26063	9.34037	-9.37114	-8.70063	-1.41737	-12.0489	-5.77564	-7.95058	-6.63652	-43.5752	22.1417	-37.4893	2.05852	42.9803	-33.291	22.7229
-16.3164	-5.30265	-13.0165	-10.2325	29.0449	-7.09359	18.2931	-2.31629	-13.2328	-17.2579	30.8256	-12.9339	5.19524	16.4049	14.9128	12.0623	2.21113	8.09802	27.9428	17.493	30.0028	15.334	-6.19302	14.7787	6.62733	-12.2817	27.6996	-9.64026	9.74295	10.1021	-22.0514	6.19685	20.4025	18.4069	-3.26503	9.33583	-9.29711	-8.67206	-1.37722	-12.1112	-5.80626	-7.94354	-7.352	-43.7853	21.8084	-37.6395	2.11598	42.9706	-33.8229	21.1208
-16.3076	-5.30966	-13.1601	-10.4037	29.0421	-7.09348	18.3268	-2.39226	-13.1352	-17.3223	30.8368	-12.6593	5.1991	16.4096	14.9647	11.8584	2.22187	8.16244	27.5116	17.6069	29.9917	15.406	-6.05353	14.7671	6.58628	-12.181	27.6823	-9.6528	9.73498	10.1105	-22.0348	6.20899	20.0892	18.2035	-3.29552	9.34552	-9.3056	-8.57021	-1.35746	-12.0839	-5.80369	-7.94372	-7.80486	-43.9666	21.5823	-37.814	2.1519	42.9405	-34.1881	19.3451
-16.3	-5.31203	-13.2595	-10.6036	29.0435	-7.09338	18.3256	-2.47548	-13.1071	-17.3691	30.8451	-12.6131	5.2548	16.3386	15.0228	11.7223	2.2267	8.1951	27.4173	17.723	30.044	15.2512	-6.18626	14.8091	6.70444	-12.2065	27.6413	-9.68445	9.7295	10.0902	-22.0509	6.21245	19.8331	18.0681	-3.31004	9.34123	-9.28698	-8.5245	-1.44086	-12.0016	-5.81151	-7.94334	-8.34422	-44.0573	21.2738	-38.0014	2.16069	42.9044	-34.6389	17.7174
-16.307	-5.32472	-13.3564	-10.7101	29.0388	-7.09892	18.3384	-2.59853	-13.1318	-17.3564	30.8462	-12.5011	5.19346	16.3773	15.0901	11.5974	2.24551	8.17278	27.0528	18.2849	30.1108	15.185	-6.08466	14.8411	6.80767	-12.1686	27.6057	-9.70915	9.73496	10.0973	-22.0455	6.24252	19.5912	17.9415	-3.30913	9.30559	-9.34576	-8.44832	-1.49258	-12.0988	-5.81326	-7.91767	-8.36357	-44.1387	20.8842	-38.2097	2.15782	42.8838	-35.1409	16.4772
-16.308	-5.33808	-13.4148	-10.8077	29.0374	-7.10121	18.3325	-2.68735	-13.1423	-17.3378	30.8466	-12.542	5.15926	16.3873	15.1046	11.4918	2.24856	8.14685	26.4747	18.3315	30.0927	15.16	-6.16361	14.875	6.88263	-12.1217	27.5407	-9.73926	9.72992	10.0848	-22.0289	6.22833	19.3708	17.8218	-3.28795	9.26186	-9.24757	-8.52326	-1.39129	-11.9986	-5.79616	-7.85592	-8.6766	-44.2558	20.2505	-38.63	2.16386	42.8651	-35.5175	15.5817
-16.3036	-5.34184	-13.4697	-10.8518	29.0436	-7.1021	18.3146	-2.92979	-13.1664	-17.309	30.8785	-12.4892	5.13869	16.3526	15.1121	11.43	2.24798	8.17145	25.809	18.4164	30.1557	14.8563	-6.07486	14.8997	6.90443	-12.0954	27.5194	-9.76522	9.69618	10.0309	-22.0267	6.219	19.1493	17.9114	-3.29855	9.21263	-9.37824	-8.35594	-1.27963	-12.0125	-5.79344	-7.7681	-8.99941	-44.3569	19.7619	-38.8665	2.12182	42.8713	-35.8514	15.0161
-16.3051	-5.31477	-13.4938	-10.9485	29.0472	-7.10187	18.2895	-3.0734	-13.1991	-17.2753	30.8843	-12.8074	5.11481	16.3351	15.1519	11.3117	2.24731	8.17718	25.7357	18.699	30.0379	14.9829	-6.03754	14.9144	6.9475	-12.1306	27.5784	-9.85358	9.70617	9.98074	-22.0175	6.21565	19.0558	17.9418	-3.28806	9.17897	-9.4104	-8.4319	-1.09575	-12.0161	-5.77712	-7.72155	-8.55745	-44.2666	19.3551	-39.1003	2.17773	42.8673	-36.2077	14.6659
-16.2998	-5.31637	-13.4875	-11.0679	29.0502	-7.10069	18.2808	-3.18666	-13.2228	-17.2409	30.8655	-12.9446	5.11845	16.3505	15.2346	11.2717	2.25172	8.21456	25.5553	18.8994	30.0579	14.9398	-5.93069	14.8344	6.97979	-12.1229	27.872	-10.1023	9.72323	10.0001	-22.031	6.20989	19.0959	17.8983	-3.32843	9.15629	-9.39529	-8.59863	-1.08723	-12.1016	-5.76685	-7.64598	-8.58142	-44.2802	18.6869	-39.4432	2.17834	42.8479	-36.6875	14.5079
-16.3024	-5.32227	-13.4902	-11.1309	29.0375	-7.10105	18.2607	-3.27091	-13.2337	-17.2122	30.8831	-13.0365	5.14387	16.3601	15.2423	11.2158	2.24366	8.20304	25.071	19.142	30.0643	14.8393	-5.91177	14.8608	6.9891	-12.0726	28.1927	-10.2479	9.77056	9.9633	-21.9905	6.02722	19.0409	18.0534	-3.33875	9.14401	-9.30166	-8.67063	-0.971666	-12.0057	-5.72368	-7.61975	-8.4391	-44.2732	18.0099	-39.7716	2.19107	42.8495	-37.4051	14.5066
-16.3073	-5.32056	-13.523	-11.3203	29.0374	-7.09932	18.2483	-3.30591	-13.2511	-17.1888	30.9403	-12.9222	5.15076	16.3855	15.2188	11.1754	2.23287	8.17931	24.6811	19.4909	30.0224	14.7259	-5.84535	14.8016	6.98232	-12.1059	28.7704	-10.2789	9.75923	9.90019	-21.8848	5.79731	19.4811	18.5302	-3.34291	9.11182	-9.24884	-8.78241	-0.933015	-11.9934	-5.71112	-7.59304	-8.36738	-44.2742	17.6157	-39.9551	2.20624	42.8401	-37.9665	14.4138
-16.3117	-5.30891	-13.5738	-11.477	29.0412	-7.09852	18.2366	-3.36171	-13.2513	-17.1525	31.0249	-12.8993	5.22397	16.3706	15.1598	11.1453	2.24194	8.1706	24.0694	19.6799	30.0778	14.6812	-5.81028	14.804	6.95612	-12.0892	29.2286	-10.2091	9.74961	9.78641	-21.7287	5.59677	19.2473	18.4897	-3.41749	9.10666	-9.21906	-8.92272	-0.93393	-11.992	-5.72467	-7.57355	-8.30674	-44.2734	17.1886	-40.1526	2.19457	42.8168	-38.6571	14.4274
-16.3142	-5.30368	-13.6528	-11.7034	29.0449	-7.09665	18.2684	-3.29803	-13.2579	-17.1352	31.0687	-12.9073	5.24865	16.3779	15.1345	11.076	2.25916	8.13027	23.4474	20.0188	30.0668	14.6043	-5.76702	14.7567	7.0021	-12.2313	29.6066	-10.1418	9.91313	9.63315	-21.7363	5.4689	19.2347	18.5916	-3.43318	9.09584	-9.19153	-8.96943	-0.869782	-11.9718	-5.72703	-7.56397	-8.24554	-44.3274	16.9605	-40.2418	2.15681	42.8174	-39.2354	14.4183
-16.3163	-5.30007	-13.7257	-11.8423	29.048	-7.07883	18.3054	-3.26528	-13.2633	-17.1204	31.0922	-12.8421	5.2864	16.3862	15.1057	11.0233	2.28497	8.02531	22.6523	20.1173	30.0362	14.5304	-5.8507	14.8092	6.95625	-12.165	30.0001	-10.0409	9.92767	9.41928	-21.6774	5.29813	19.2573	18.7549	-3.39873	9.10176	-9.12342	-9.03026	-0.964468	-11.9674	-5.73142	-7.55872	-8.28686	-44.3292	16.6445	-40.3476	2.08821	42.8217	-39.5468	14.4004
-16.2989	-5.31409	-13.7219	-12.0005	29.0456	-7.08405	18.2772	-3.25947	-13.2482	-17.1591	31.2252	-12.9258	5.25773	16.3758	15.0978	10.9622	2.30708	8.09885	21.8056	20.4687	30.0435	14.5383	-5.79955	14.7857	6.79326	-12.052	30.3056	-9.84862	10.0318	9.29294	-21.724	5.28204	19.2034	18.9721	-3.34499	9.1364	-8.94773	-9.2374	-0.922093	-11.981	-5.7254	-7.57555	-7.84504	-44.2045	16.2553	-40.4232	1.90176	42.8369	-39.7222	14.5016
-16.2921	-5.30214	-13.7708	-12.0618	29.0522	-7.05639	18.2671	-3.22824	-13.2069	-17.1978	31.2765	-12.9392	5.26754	16.3796	15.1235	10.8993	2.34388	7.98327	21.1495	20.6185	30.021	14.4477	-5.89032	14.8181	6.87212	-12.1636	30.4679	-9.73986	10.1046	9.1519	-21.7162	5.03401	18.9698	19.4007	-3.30658	9.16502	-9.08043	-9.07387	-1.0018	-11.9624	-5.72078	-7.58227	-7.81136	-44.2103	15.9878	-40.4326	1.86067	42.8319	-39.9782	14.6705
-16.2869	-5.29606	-13.8065	-12.177	29.0792	-7.05771	18.2605	-3.24281	-13.1723	-17.2264	31.2686	-12.899	5.24015	16.3688	15.1274	10.8267	2.29537	8.06902	20.7208	20.6862	29.977	14.3715	-5.93388	14.8554	6.73341	-11.993	30.4576	-9.70398	10.1522	9.09189	-21.6635	5.10392	18.7864	19.6666	-3.34602	9.22814	-9.02323	-9.09425	-0.966731	-11.9158	-5.72449	-7.59668	-7.78691	-44.1664	15.8639	-40.4486	1.84211	42.8224	-39.8822	14.7409
-16.3065	-5.27959	-13.799	-12.3086	29.1065	-7.04727	18.2433	-3.22923	-13.106	-17.2697	31.247	-12.6869	5.30503	16.3964	15.1453	10.7824	2.27006	8.14801	20.2296	20.6995	29.7868	14.2902	-5.96022	14.9037	6.70105	-12.0502	30.5733	-9.559	10.191	8.93959	-21.6681	5.13343	18.6371	19.3526	-3.39035	9.23737	-9.04388	-9.04326	-0.973834	-11.9186	-5.71427	-7.60864	-8.04833	-44.1134	15.571	-40.3797	1.86696	42.8245	-39.9057	14.8191
-16.2792	-5.27203	-13.7795	-12.323	29.1205	-7.03933	18.2021	-3.37786	-12.9679	-17.3738	31.3526	-12.9249	5.35634	16.4099	15.2104	10.7335	2.26084	8.09798	19.9763	20.7081	29.6997	14.3473	-5.93905	14.8974	6.67758	-12.0499	30.5919	-9.48276	10.2141	8.89391	-21.7083	5.22494	18.5124	19.5483	-3.38151	9.28884	-8.91193	-9.06033	-0.971747	-11.8944	-5.71116	-7.6079	-8.61475	-43.9602	15.4444	-40.3293	1.84843	42.8202	-40.0533	14.5641
-16.2921	-5.26188	-13.6657	-12.4641	29.1186	-7.03687	18.1691	-3.5191	-12.832	-17.5235	31.3238	-12.7395	5.42013	16.3903	15.2583	10.6908	2.23984	8.14766	19.7223	20.6979	29.5784	14.2891	-6.0114	14.9413	6.72546	-12.0493	30.4033	-9.69391	10.2447	8.94777	-21.7367	5.27539	18.3479	19.3913	-3.51821	9.26378	-8.9082	-9.10982	-0.957013	-11.8954	-5.72061	-7.63414	-9.05612	-43.8627	15.3591	-40.3317	1.76257	42.8178	-40.0841	14.3468
-16.3711	-5.18307	-13.7351	-12.4808	29.1107	-7.03585	18.1289	-3.65086	-12.6362	-17.7351	31.3945	-12.8623	5.45332	16.3882	15.2874	10.6688	2.20621	8.08792	19.6319	20.7499	29.4321	14.271	-6.02754	14.9173	6.8122	-12.14	30.305	-9.71451	10.256	8.95827	-21.748	5.49109	18.2395	19.3374	-3.56339	9.25299	-8.90155	-9.13003	-0.943995	-11.8838	-5.71332	-7.64264	-9.5126	-43.7657	15.2145	-40.3521	1.63173	42.8276	-39.9411	13.72
-16.3965	-5.12216	-13.7006	-12.4995	29.1076	-7.03679	18.1011	-3.75482	-12.4074	-17.9384	31.4016	-12.868	5.48007	16.3856	15.3004	10.6684	2.23126	8.13933	19.4722	20.7104	29.2338	14.4433	-6.04342	14.9109	6.85102	-12.1726	30.1571	-9.84649	10.2437	8.9977	-21.6895	5.69112	18.1766	19.2718	-3.55368	9.23232	-8.92205	-9.11263	-0.930982	-11.88	-5.7123	-7.64958	-9.93463	-43.754	15.1915	-40.3419	1.49462	42.8208	-39.6955	12.9382
-16.4131	-5.05557	-13.6879	-12.471	29.1146	-7.0545	18.0673	-3.84788	-12.0931	-18.1908	31.3806	-12.7081	5.5801	16.3995	15.3503	10.6507	2.20483	8.15043	19.3105	20.621	29.1037	14.4378	-6.15598	14.936	6.91942	-12.2181	30.0328	-10.1094	10.224	9.00397	-21.6947	5.6949	18.1274	19.3059	-3.56881	9.22273	-8.97746	-9.15238	-0.925668	-11.8616	-5.73516	-7.63728	-10.419	-43.5547	15.1182	-40.3369	1.30853	42.8707	-39.3358	11.8791
-16.4333	-5.02521	-13.5606	-12.55	29.1141	-7.0611	18.0407	-3.90413	-11.7169	-18.5271	31.5577	-13.1116	5.62785	16.4149	15.364	10.6289	2.22319	8.15744	19.2084	20.5638	28.9577	14.4624	-6.16383	14.9578	6.93387	-12.1146	29.9127	-10.247	10.1985	9.00457	-21.6624	5.78085	17.9959	18.995	-3.57284	9.19285	-9.009	-9.12108	-0.920215	-11.8603	-5.72712	-7.51296	-11.8552	-43.0318	15.0625	-40.3351	1.12503	42.9021	-38.9631	10.606
-16.4467	-4.95612	-13.316	-12.6862	29.1065	-7.06024	18.0296	-4.05994	-11.2065	-18.8771	31.6337	-13.1016	5.69106	16.3917	15.3673	10.6305	2.20182	8.18707	19.054	20.5443	28.7923	14.428	-6.15936	14.9204	7.19192	-12.3546	29.8334	-10.3191	10.1724	9.04316	-21.6212	5.94064	17.9279	18.9504	-3.53234	9.12736	-8.93331	-9.04368	-0.896388	-11.8666	-5.78455	-7.33031	-11.8171	-43.0343	14.9069	-40.4421	1.03577	42.9242	-38.5538	9.30891
-16.4581	-4.871	-12.9952	-12.835	29.1094	-7.05172	18.0123	-4.15567	-10.7604	-19.3479	31.6696	-13.2343	5.63107	16.3472	15.3869	10.6614	2.21421	8.18455	18.7935	20.4488	28.6322	14.3695	-6.21429	14.8959	7.2593	-12.3606	29.7538	-10.3909	10.1677	8.96885	-21.5316	5.92948	17.8388	18.9538	-3.5348	9.07932	-8.89519	-8.98681	-0.895467	-11.8687	-5.79859	-7.16649	-12.7579	-42.5398	14.8313	-40.4804	0.92445	42.9443	-38.4463	7.82735
-16.4684	-4.81991	-12.7001	-13.0168	29.106	-7.0503	17.9973	-4.2263	-10.2456	-19.7629	31.7533	-13.2968	5.7014	16.4265	15.3766	10.6365	2.17126	8.24688	18.7207	20.401	28.5295	14.3326	-6.20956	14.8724	7.30297	-12.356	29.7129	-10.3903	10.1325	8.9596	-21.4558	5.98721	17.8304	18.9501	-3.45816	9.05032	-8.92868	-9.03273	-0.914654	-11.8726	-5.81556	-7.10996	-13.4768	-42.202	14.8529	-40.5187	0.836783	42.9531	-38.3417	6.27028
-16.4755	-4.77602	-12.3569	-13.2106	29.0958	-7.05703	18.0129	-4.27699	-9.92557	-20.0983	31.7581	-13.1818	5.72778	16.4522	15.3786	10.646	2.1992	8.23	18.6803	20.3959	28.4271	14.2852	-6.06807	14.8175	7.36415	-12.3841	29.6776	-10.3682	10.0704	8.95283	-21.346	5.97152	17.8273	19.0573	-3.39984	8.96428	-9.00152	-8.99594	-0.910445	-11.8865	-5.90769	-6.94751	-14.33	-41.9263	14.6536	-40.623	0.788501	42.9518	-38.3349	5.27386
-16.4758	-4.74498	-12.1196	-13.4664	29.0905	-7.06505	18.0104	-4.29955	-9.70717	-20.365	31.7646	-13.1704	5.77753	16.5452	15.3988	10.6471	2.1988	8.3641	18.4782	20.2801	28.3573	14.2867	-5.92847	14.7649	7.38399	-12.4187	29.6785	-10.3565	10.1104	8.80492	-21.3552	6.09086	17.6837	19.2452	-3.35382	8.95087	-9.05342	-8.99261	-0.98257	-11.8785	-5.94289	-6.86708	-14.7737	-41.7786	14.4294	-40.752	0.721841	42.9607	-38.2613	4.79133
-16.4666	-4.72382	-11.741	-13.8703	29.0896	-7.06768	18.0515	-4.33502	-9.56833	-20.6072	31.7602	-13.3444	5.85289	16.5904	15.371	10.6333	2.22161	8.28299	18.383	20.2418	28.3099	14.2628	-5.8431	14.7362	7.4222	-12.4072	29.4788	-10.5206	10.0821	8.79492	-21.3599	6.07534	17.4955	19.5061	-3.35714	8.92699	-9.28767	-9.04159	-1.00776	-11.879	-5.97167	-6.81007	-15.1166	-41.6304	14.2538	-40.8836	0.64881	42.9573	-38.2297	4.62593
-16.4572	-4.67602	-11.3744	-14.3859	29.0739	-7.07622	18.0801	-4.37053	-9.4451	-20.7076	31.7237	-13.5266	5.87465	16.5863	15.3561	10.5964	2.23428	8.28767	18.1451	20.1396	28.347	14.2686	-5.91816	14.7649	7.43426	-12.3109	29.3782	-10.6208	10.0807	8.76748	-21.3553	6.04127	17.1883	19.5397	-3.3254	8.92188	-9.41455	-9.0261	-1.04757	-11.8977	-5.99394	-6.79065	-16.1005	-41.3991	13.8785	-41.0741	0.597914	42.9745	-38.2161	4.76608
-16.4336	-4.6026	-11.0616	-14.9586	29.0579	-7.09459	18.1243	-4.48644	-9.24661	-20.8503	31.7092	-13.3534	5.91348	16.695	15.3438	10.5959	2.2321	8.26265	17.8355	20.1761	28.3341	14.2443	-5.91727	14.8035	7.42264	-12.1966	29.3548	-10.6488	10.0866	8.72249	-21.3795	6.01374	16.9385	19.5839	-3.32345	8.93766	-9.59655	-9.11001	-1.07536	-11.8806	-6.01768	-6.75967	-15.7518	-41.4508	13.5594	-41.2853	0.583315	42.9778	-38.0368	4.90965
-16.4132	-4.52647	-10.7626	-15.6002	29.0701	-7.08084	18.1651	-4.62416	-9.02213	-21.0249	31.854	-13.3604	5.85289	16.7149	15.3411	10.5764	2.23913	8.21376	17.4797	20.0363	28.4067	14.2717	-5.94177	14.7941	7.43237	-12.1223	29.3377	-10.719	10.0579	8.68688	-21.4308	5.87925	16.658	19.5454	-3.31106	8.906	-9.73268	-9.15294	-1.11557	-11.9095	-6.03241	-6.76264	-16.0079	-41.4116	13.006	-41.4979	0.494895	42.9777	-37.7539	4.97976
-16.3937	-4.43091	-10.4325	-16.2408	29.0771	-7.06568	18.269	-4.91089	-8.64559	-21.1368	31.8208	-12.9176	5.82834	16.7022	15.3335	10.5705	2.23841	8.17037	16.9365	19.9677	28.583	14.3083	-6.06934	14.8287	7.39296	-12.0193	29.3209	-10.7536	10.072	8.7026	-21.4197	5.73843	16.5733	19.5981	-3.30867	8.90213	-9.78713	-9.09521	-1.13667	-11.9205	-6.03523	-6.78394	-16.0235	-41.4208	12.5881	-41.6692	0.46655	42.9791	-37.2482	4.74651
-16.3801	-4.38552	-10.275	-16.7682	29.0749	-7.06247	18.3573	-5.25201	-8.19762	-21.322	31.8431	-12.7748	5.82618	16.7291	15.3356	10.5655	2.21811	8.12901	16.3395	19.7426	28.7095	14.163	-6.11232	14.8383	7.32753	-11.9336	29.4243	-10.6181	10.065	8.6545	-21.4271	5.50778	16.536	19.5834	-3.32568	8.90791	-9.84085	-9.01181	-1.10646	-11.9443	-6.02396	-6.79433	-16.0247	-41.422	11.8234	-41.9162	0.437793	42.9827	-36.3724	4.55085
-16.3632	-4.38607	-10.1022	-17.16	29.0668	-7.07608	18.4722	-5.60894	-7.64206	-21.5409	31.9143	-13.275	5.80101	16.6961	15.3182	10.58	2.23492	8.11784	15.3525	19.3272	28.8937	14.1761	-6.10113	14.8497	7.16675	-11.788	29.4685	-10.6519	10.0438	8.66221	-21.4397	5.46543	16.3706	19.5293	-3.33033	8.94124	-9.87261	-9.00026	-1.20322	-11.9385	-6.05197	-6.78821	-15.535	-41.6322	11.229	-42.092	0.388874	42.9857	-35.5165	4.13773
-16.358	-4.38399	-10.0361	-17.5416	29.0663	-7.07956	18.5884	-5.97398	-7.08633	-21.7888	31.9474	-13.2654	5.78563	16.6848	15.2908	10.6114	2.22771	8.08901	14.7527	19.1782	29.0238	14.1749	-6.08822	14.8499	7.09812	-11.7201	29.4911	-10.6542	10.0422	8.64746	-21.4486	5.42731	16.1997	19.4474	-3.32846	8.95032	-9.91426	-8.85476	-1.15839	-11.9704	-6.05366	-6.79516	-15.3457	-41.6931	10.6459	-42.2264	0.377685	42.9843	-34.2712	3.51561
-16.3056	-4.30546	-10.0707	-17.9002	29.0808	-7.08413	18.7327	-6.35747	-6.42947	-22.0876	31.9552	-13.3043	5.76403	16.6774	15.2549	10.6627	2.25702	8.0507	13.9328	18.698	29.2596	14.1076	-6.13831	14.8602	7.01653	-11.7058	29.5068	-10.6672	10.0286	8.69555	-21.4332	5.41014	16.4322	19.3654	-3.37538	8.98757	-9.90046	-8.87394	-1.1415	-11.9727	-6.03055	-6.8238	-15.1554	-41.7445	10.0575	-42.3116	0.326208	42.9801	-32.712	2.92463
-16.3056	-4.23581	-10.2152	-18.3442	29.0855	-7.07998	18.8631	-6.74348	-6.00597	-22.5264	32.0376	-13.3216	5.75235	16.6678	15.2499	10.6626	2.3253	7.98105	13.1666	18.4261	29.3856	14.0216	-6.14896	14.8632	6.95285	-11.6724	29.5417	-10.6418	10.0225	8.71096	-21.4229	5.32833	16.7185	19.3893	-3.49226	9.14542	-9.73003	-8.79488	-1.10974	-11.9669	-6.02187	-6.83927	-15.013	-41.7745	9.63739	-42.4271	0.309982	42.98	-31.2223	2.3799
-16.288	-4.18533	-10.4038	-18.8619	29.0894	-7.08028	18.9938	-7.004	-5.45532	-22.9789	32.0127	-13.6657	5.75995	16.6692	15.2703	10.6391	2.25299	8.1534	12.5979	17.9056	29.5803	14.0253	-6.15383	14.8626	6.7959	-11.5481	29.5449	-10.6423	10.0172	8.66971	-21.4242	5.2975	17.0773	19.2963	-3.55287	9.153	-9.6747	-8.76368	-1.03905	-11.9468	-6.01733	-6.84084	-14.9438	-41.8344	9.20021	-42.5762	0.284376	42.9753	-29.5559	1.82818
-16.2898	-4.15978	-10.6551	-19.4972	29.0847	-7.08995	19.0537	-7.2027	-5.20558	-23.5772	32.0036	-13.6682	5.78422	16.6907	15.237	10.7004	2.3013	8.12175	12.0139	17.6525	29.7376	14.0687	-6.07996	14.8371	6.83525	-11.5727	29.4984	-10.6649	10.027	8.64112	-21.3728	5.37963	17.3458	19.2784	-3.63532	9.17981	-9.58967	-8.6916	-1.08464	-11.9267	-6.03001	-6.85219	-15.3552	-41.6123	8.76987	-42.6267	0.243647	42.9728	-27.9484	1.06349
-16.2891	-4.14299	-10.9837	-20.0982	29.0844	-7.09293	19.0907	-7.32496	-4.82435	-24.1835	31.8685	-13.4618	5.78678	16.6888	15.2215	10.7221	2.28261	8.12598	11.5362	17.4464	29.9385	13.9833	-6.10013	14.8601	6.67705	-11.4925	29.4749	-10.6858	10.0139	8.61787	-21.4032	5.27327	17.7387	19.2771	-3.68701	9.20134	-9.52052	-8.80299	-1.04058	-11.9425	-6.03174	-6.85718	-15.6391	-41.5315	8.63581	-42.6673	0.230839	42.9716	-26.4699	0.055368
-16.2891	-4.12801	-11.3944	-20.8259	29.0837	-7.09541	19.0965	-7.39304	-4.62329	-24.9896	31.7668	-13.3121	5.77592	16.6924	15.2052	10.7408	2.28481	8.10394	11.0575	17.0469	30.042	13.9023	-6.03967	14.8493	6.60373	-11.4682	29.5625	-10.6016	10.0377	8.70663	-21.4056	5.27138	18.0658	19.3623	-3.78117	9.21709	-9.46792	-8.74154	-1.00734	-11.8804	-6.02966	-6.85538	-16.0777	-41.4034	8.42024	-42.749	0.205679	42.9748	-25.3702	-0.603076
-16.2866	-4.12879	-11.792	-21.5843	29.0791	-7.10039	19.0575	-7.37962	-4.26312	-25.7323	31.5914	-13.2488	5.80066	16.7143	15.2056	10.678	2.23926	8.30125	10.8558	16.8516	30.0701	13.8139	-6.08132	14.8588	6.56006	-11.3435	29.5527	-10.6292	10.0665	8.65196	-21.4095	5.35941	18.4998	19.3799	-3.78323	9.25706	-9.52091	-8.72975	-0.966927	-11.9578	-6.04126	-6.86816	-17.0598	-41.0643	8.35803	-42.7561	0.194239	42.9753	-24.4011	-1.42594
-16.2944	-4.1351	-12.1078	-22.437	29.0802	-7.10088	19.0347	-7.37114	-4.09966	-26.6663	31.4942	-13.1438	5.84827	16.7151	15.2024	10.6619	2.27969	8.23835	10.6905	16.7318	30.1174	13.6926	-6.31481	14.8977	6.50566	-11.2382	29.5299	-10.6349	10.0171	8.6652	-21.3443	5.35355	18.756	19.409	-3.8398	9.32622	-9.5228	-8.82616	-0.935344	-11.9942	-6.04359	-6.87347	-18.0567	-40.6422	8.30104	-42.778	0.170645	42.9765	-23.6599	-2.10373
-16.2956	-4.12803	-12.4543	-23.2742	29.073	-7.10275	19.0575	-7.39303	-3.79054	-27.6063	31.4114	-13.1577	5.94387	16.8085	15.2421	10.6375	2.24085	8.24025	10.5204	16.5826	30.0746	13.6271	-6.35935	14.8989	6.26606	-11.1998	29.4604	-10.6976	10.0235	8.78265	-21.254	5.22514	19.0399	19.4343	-3.91969	9.3841	-9.6096	-8.8859	-0.981337	-11.9505	-6.06282	-6.87332	-19.0464	-40.1084	8.23231	-42.7942	0.196343	42.9696	-23.1862	-2.77365
-16.3023	-4.12769	-12.7534	-23.9009	29.0758	-7.10483	19.0709	-7.40063	-3.69368	-28.6149	31.3515	-13.1527	6.02516	16.8431	15.2583	10.6241	2.24765	8.15154	10.4733	16.4866	30.076	13.568	-6.23828	14.8587	5.84905	-11.0157	29.5513	-10.5483	10.0387	8.69764	-21.1756	5.21196	19.2357	19.4518	-3.95347	9.38981	-9.69703	-8.95687	-1.02991	-11.9653	-6.07079	-6.87678	-19.8991	-39.6948	8.14089	-42.7997	0.206178	42.9644	-23.0041	-3.11002
-16.3104	-4.13374	-12.9905	-24.577	29.0755	-7.10565	19.0645	-7.41721	-3.49227	-29.5879	31.2448	-13.1831	6.19059	17.1826	15.2534	10.6695	2.24343	8.14569	10.3162	16.1051	30.0797	13.5195	-6.15436	14.8602	5.71907	-11.2432	29.5689	-10.4799	10.015	8.7591	-21.1266	5.12614	19.1867	19.3434	-3.92645	9.39416	-9.75114	-8.91043	-1.06978	-11.992	-6.07624	-6.87924	-20.5349	-39.3485	8.00655	-42.8135	0.205862	42.9694	-23.0537	-2.91839
-16.2995	-4.13072	-13.2499	-25.186	29.0804	-7.09871	19.0474	-7.43949	-3.45639	-30.5623	31.4205	-13.7286	6.46931	17.49	15.2969	10.5759	2.22255	8.18189	10.3108	15.9474	30.0597	13.4688	-6.14858	14.8587	5.41037	-11.0644	29.619	-10.3849	9.97467	8.68957	-21.0878	5.14246	19.4199	19.4717	-3.90274	9.39517	-9.74934	-8.91323	-1.11473	-12.0211	-6.09716	-6.88209	-21.1873	-38.9721	7.93453	-42.846	0.246067	42.9672	-23.3009	-2.76323
-16.298	-4.13135	-13.3472	-25.6739	29.0793	-7.09676	19.0723	-7.48918	-3.24409	-31.4074	31.3197	-13.4823	6.70933	17.8645	15.2992	10.5714	2.17515	8.19777	10.1056	15.6321	30.0403	13.4562	-5.9781	14.7848	5.31288	-11.0157	29.5818	-10.3955	9.92512	8.6042	-21.0118	5.17733	19.5463	19.5205	-3.86631	9.40686	-9.5584	-8.78288	-1.16643	-12.0472	-6.09835	-6.88733	-21.7394	-38.6446	7.78976	-42.8506	0.262037	42.9668	-23.5523	-2.66897
-16.2996	-4.14398	-13.3687	-26.0654	29.0834	-7.09754	19.1434	-7.58945	-3.22597	-32.3136	31.4729	-13.7398	7.03289	18.3005	15.2666	10.5807	2.164	8.29441	10.0382	15.4975	30.0426	13.4526	-6.07961	14.8399	5.42661	-11.2432	29.5467	-10.4601	9.91243	8.67225	-20.9722	5.14444	19.8678	19.7212	-3.87185	9.39823	-9.53205	-8.69367	-1.12577	-12.0106	-6.07467	-6.89244	-22.4399	-38.1053	7.56198	-42.7468	0.297645	42.9692	-23.7401	-2.36166
-16.2992	-4.158	-13.2993	-26.5604	29.0852	-7.09677	19.1867	-7.66552	-3.02406	-33.0008	31.6222	-14.0827	7.36049	18.7369	15.2585	10.5786	2.11765	8.32515	10.1976	15.8243	29.9957	13.4651	-6.0778	14.8467	5.36163	-11.2107	29.6305	-10.1666	9.94323	8.78453	-20.95	5.15612	20.2349	19.9315	-3.83419	9.34601	-9.36609	-8.50495	-1.18856	-11.9448	-6.06392	-6.89577	-22.9138	-37.599	7.26407	-42.6978	0.319853	42.9726	-23.5359	-1.92983
-16.3014	-4.16655	-13.1028	-27.0295	29.0866	-7.09626	19.19	-7.72657	-2.89601	-33.4378	31.7474	-14.4558	7.60884	19.1246	15.2427	10.5899	2.09937	8.34672	10.0261	15.4643	30.0201	13.4528	-6.261	14.8913	5.06917	-10.8207	29.7936	-9.82229	9.94453	8.90242	-20.9055	5.19033	20.8131	20.2102	-3.76346	9.32964	-9.40662	-8.35406	-1.2055	-11.9932	-6.0578	-6.89803	-23.6472	-37.0663	6.97387	-42.7	0.338692	42.9735	-23.1177	-1.25924
-16.3041	-4.14968	-12.9235	-27.629	29.0884	-7.08561	19.2227	-7.85636	-2.76427	-33.8052	31.6838	-14.6002	7.96999	19.5216	15.1974	10.5744	2.09431	8.30352	9.99073	15.39	29.9805	13.4977	-6.32163	14.9185	5.36163	-11.0157	29.7307	-9.66352	10.0148	9.26822	-20.8234	5.42209	21.268	20.334	-3.78383	9.28613	-9.34754	-8.30154	-1.19253	-11.9986	-6.04592	-6.91815	-24.0081	-36.6623	6.85728	-42.6925	0.311871	42.9635	-22.3234	-0.259986
-16.3047	-4.15291	-12.8607	-28.2748	29.0931	-7.08369	19.1999	-7.99073	-2.50104	-34.2751	31.5672	-14.9839	8.21308	19.8928	15.1549	10.5465	2.04787	8.27087	10.1859	15.7004	29.952	13.502	-6.25186	14.8915	5.02043	-10.7233	29.8289	-9.39787	10.1349	9.39241	-20.7643	5.59505	21.7881	20.471	-3.77655	9.26347	-9.34485	-8.27082	-1.22422	-11.9604	-6.04713	-6.92562	-24.3252	-36.349	6.69092	-42.6909	0.297595	42.9525	-21.2041	0.816103
-16.3057	-4.15159	-12.7681	-28.972	29.095	-7.08126	19.2074	-8.04615	-2.20449	-34.7767	31.4672	-15.2517	8.45796	20.2131	15.1325	10.5776	2.02364	8.25151	10.1016	15.5746	29.9472	13.5109	-6.22243	14.8633	5.10167	-10.7882	29.9483	-9.15196	10.1092	9.66248	-20.7797	5.89923	22.0989	20.6575	-3.7829	9.25514	-9.25115	-8.3051	-1.17856	-11.9218	-6.04448	-6.93155	-24.6441	-36.1122	6.54198	-42.7227	0.293356	42.9481	-19.9166	1.96166
-16.311	-4.15517	-12.7953	-29.5926	29.0813	-7.08268	19.1918	-8.10985	-1.85246	-35.3399	31.2652	-15.6231	8.58473	20.3598	15.1252	10.5764	2.02886	8.29747	10.1035	15.559	29.9375	13.525	-6.12216	14.8692	4.99606	-10.7233	30.2253	-8.91866	10.0984	9.85616	-20.599	6.00618	22.3144	20.7626	-3.8393	9.22192	-9.10297	-8.30215	-1.20407	-11.9596	-6.05219	-6.92364	-24.8328	-35.9406	6.43214	-42.7504	0.269118	42.9376	-18.5827	3.35643
-16.3218	-4.16032	-12.8045	-29.9737	29.0774	-7.08252	19.1507	-8.15909	-1.48823	-35.8573	30.9888	-16.0074	8.70107	20.4571	15.1084	10.5948	2.07129	8.22602	10.042	15.4871	29.8183	13.5158	-5.9405	14.7881	4.97169	-10.8695	30.3323	-8.73129	10.0521	10.1775	-20.6047	6.02281	22.434	20.8072	-3.85724	9.2145	-8.86058	-8.24538	-1.18619	-11.9627	-6.05456	-6.92464	-25.2604	-35.4868	6.32407	-42.7757	0.265974	42.9211	-17.0606	4.86951
-16.3219	-4.1534	-12.8853	-30.2098	29.0774	-7.08518	19.1518	-8.18779	-1.23378	-36.4129	30.8598	-16.1855	8.72387	20.484	15.105	10.5872	2.08527	8.23425	10.0422	15.446	29.783	13.5601	-6.04411	14.822	4.53301	-10.6258	30.4253	-8.63112	10.0476	10.4563	-20.5906	6.18409	22.4475	20.8601	-3.79541	9.24949	-8.72987	-8.23546	-1.20501	-11.9775	-6.06441	-6.91992	-25.8895	-34.7305	6.34016	-42.813	0.368811	42.9113	-15.4954	6.71106
-16.3287	-4.16778	-12.9114	-30.3354	29.0781	-7.08687	19.173	-8.19339	-0.958787	-36.7872	30.5886	-16.6828	8.73872	20.4903	15.0975	10.5835	2.09431	8.20821	9.96193	15.3041	29.6247	13.6203	-6.0324	14.8169	4.54926	-10.7557	30.4191	-8.63782	10.0938	10.5466	-20.562	6.24046	22.4789	20.8676	-3.7785	9.26473	-8.65292	-8.09313	-1.21283	-11.9749	-6.06148	-6.92137	-26.6723	-33.7143	6.38571	-42.8927	0.442933	42.882	-13.9739	8.38481
-16.3257	-4.16625	-13.0115	-30.4265	29.0781	-7.08674	19.1335	-8.23732	-0.730005	-36.9997	30.4144	-16.6451	8.74048	20.4734	15.0959	10.5827	2.10403	8.21641	9.91005	15.2166	29.4978	13.6717	-6.03044	14.8031	4.54693	-10.6176	30.3967	-8.64387	10.1013	10.7354	-20.5646	6.24924	22.4713	20.8499	-3.75672	9.28243	-8.48382	-8.03697	-1.13972	-11.9355	-6.05981	-6.91267	-27.936	-32.3478	6.60495	-42.8737	0.680053	42.8643	-12.5623	10.2433
-16.318	-4.16579	-12.985	-30.3392	29.0746	-7.08017	19.1141	-8.23473	-0.444942	-37.3024	30.1656	-16.7196	8.712	20.4429	15.1425	10.5292	2.12323	8.204	9.7036	15.0217	29.3955	13.6379	-5.85619	14.7482	4.49727	-10.6346	30.4352	-8.63395	10.0958	10.8074	-20.5492	6.29794	22.3715	20.808	-3.74266	9.28207	-8.48	-8.01467	-0.939629	-12.1173	-6.06684	-6.92223	-29.1054	-30.9285	6.64436	-42.899	0.854866	42.8667	-11.284	12.0673
-16.3157	-4.15959	-12.9877	-30.2802	29.0765	-7.07777	19.0516	-8.22373	-0.00593307	-37.5557	30.0572	-16.7333	8.66918	20.3817	15.212	10.4676	2.12898	8.20739	9.62195	14.9333	29.3271	13.6106	-5.79401	14.7291	4.36037	-10.4555	30.4591	-8.61032	10.1237	10.8295	-20.5544	6.3223	22.3233	20.7594	-3.73917	9.28428	-8.45035	-8.04407	-0.974812	-12.0251	-6.06381	-6.92641	-30.5344	-29.318	6.64338	-42.9175	0.959112	42.8638	-10.3067	13.8796
-16.3232	-4.15119	-12.9933	-30.1999	29.0814	-7.09914	18.9511	-8.26693	0.420731	-37.9087	30.0524	-16.9187	8.66545	20.3622	15.2703	10.4681	2.12532	8.22971	9.57921	14.9009	29.1596	13.4648	-5.73641	14.7133	4.22089	-10.3332	30.4426	-8.70018	10.1011	10.9191	-20.5414	6.32687	22.345	20.7326	-3.70481	9.2935	-8.41887	-8.06888	-0.93265	-12.0009	-6.07733	-6.93293	-31.8929	-27.4147	6.67425	-42.9658	1.0217	42.8456	-9.48749	15.8422
-16.3229	-4.14391	-12.9822	-30.1766	29.0885	-7.11922	18.8676	-8.32767	1.04926	-38.3476	30.0032	-16.7672	8.59564	20.3045	15.3385	10.4921	2.12458	8.2428	9.52246	14.898	29.1116	13.417	-6.13023	14.81	4.08613	-10.2137	30.4467	-8.67962	10.1213	10.9007	-20.4835	6.41587	22.3386	20.6805	-3.70753	9.2968	-8.44109	-8.11065	-0.933661	-11.9801	-6.08328	-6.93607	-33.4086	-25.1767	6.75852	-42.9574	1.04552	42.8437	-8.90028	17.7574
-16.3244	-4.13675	-13.0067	-30.1688	29.0952	-7.1385	18.7619	-8.36589	1.71226	-38.9127	29.9958	-16.8265	8.48987	20.2621	15.5431	10.4852	2.13982	8.25131	9.47104	14.8843	29.002	13.2711	-6.23732	14.8408	3.99449	-10.0587	30.5202	-8.62055	10.1279	10.9302	-20.4101	6.5183	22.2918	20.7442	-3.70547	9.30328	-8.40064	-8.11182	-0.928067	-11.9189	-6.08729	-6.93897	-34.8799	-22.8462	6.78651	-42.9707	1.02744	42.814	-8.46605	19.6646
-16.3246	-4.14072	-13.0661	-30.2834	29.093	-7.15278	18.6669	-8.44207	2.27526	-39.3309	29.8546	-17.2782	8.40019	20.2697	15.8252	10.4267	2.1352	8.24571	9.43354	14.8644	28.8121	13.1307	-6.18689	14.823	3.91221	-9.9542	30.515	-8.62458	10.1342	10.9988	-20.2735	6.62765	22.1847	20.8415	-3.70231	9.28609	-8.40054	-8.09906	-0.804497	-11.9127	-6.09052	-6.93671	-36.3794	-20.5349	6.76373	-43.0087	0.963473	42.8228	-8.11691	21.4294
-16.3212	-4.14293	-13.1099	-30.4259	29.0695	-7.17408	18.4582	-8.60974	2.72924	-39.6244	29.7492	-17.5889	8.38368	20.3678	16.1215	10.4703	2.13037	8.27236	9.44934	14.8772	28.545	13.1462	-6.38581	14.875	3.88761	-9.93463	30.5693	-8.56074	10.1838	11.0194	-20.2494	6.66143	22.085	20.959	-3.7055	9.28735	-8.30281	-8.17423	-0.768571	-12.0068	-6.09747	-6.93257	-37.5829	-17.9949	6.82598	-42.9973	0.851438	42.8212	-7.83063	23.035
-16.3111	-4.1449	-13.126	-30.6316	29.0256	-7.25449	18.2595	-8.81438	3.20939	-39.9681	29.7747	-17.6636	8.31711	20.6044	16.3149	10.3974	2.13195	8.26097	9.4655	14.8598	28.2536	13.0237	-6.29813	14.851	3.86355	-9.9281	30.5526	-8.58692	10.1908	11.0463	-20.0952	6.92783	22.1606	20.9331	-3.70295	9.29054	-8.32326	-8.1301	-0.356045	-12.1946	-6.11477	-6.92035	-38.3758	-15.2428	6.7775	-43.0059	0.794938	42.8128	-7.95226	24.523
-16.297	-4.16165	-13.1187	-30.9814	28.969	-7.33074	18.0403	-9.07171	3.54082	-40.4442	29.7788	-17.6894	8.21875	20.9128	16.4495	10.252	2.12203	8.27464	9.46476	14.8487	27.8084	13.0705	-6.29012	14.8528	3.85189	-9.84919	30.5465	-8.57583	10.1926	11.0624	-19.8426	6.86036	22.3178	21.0371	-3.70373	9.30867	-8.38555	-8.13381	-0.173078	-12.0437	-6.11364	-6.92991	-39.224	-12.6196	6.73179	-43.0087	0.597609	42.7886	-8.37918	26.0313
-16.2978	-4.1751	-13.0825	-31.4306	28.9435	-7.3625	17.7031	-9.43672	3.78192	-40.7334	29.6524	-17.8863	8.09247	21.2069	16.5681	10.131	2.12729	8.26445	9.47529	14.844	27.4553	13.1406	-6.15141	14.8503	3.85126	-9.97482	30.5373	-8.59242	10.1808	11.0757	-19.636	6.69028	22.2599	21.0231	-3.71288	9.32236	-8.43661	-8.02251	-0.142701	-12.0858	-6.10366	-6.94088	-39.8036	-9.88455	6.78276	-42.7853	0.420642	42.7696	-8.93122	27.7093
-16.2994	-4.17644	-13.0931	-31.9771	28.9136	-7.4323	17.3959	-9.76775	4.02513	-41.009	29.5423	-18.3558	7.96563	21.5983	16.741	10.0207	2.12017	8.26632	9.48376	14.8441	27.1167	13.0055	-6.23867	14.8723	3.79287	-9.83598	30.566	-8.59022	10.1612	11.0732	-19.5521	6.95793	22.3732	21.1211	-3.74114	9.31752	-8.46914	-8.08171	0.1159	-12.068	-6.08839	-6.93532	-40.2906	-7.40004	6.71247	-42.7586	0.136358	42.7338	-9.52495	29.1696
-16.2912	-4.16308	-13.1301	-32.4542	28.8891	-7.50658	17.0859	-10.1669	4.11347	-41.2018	29.5071	-18.8702	7.76134	22.0587	16.7507	9.94332	2.12616	8.25572	9.48607	14.8361	26.7468	12.9746	-6.24366	14.8504	3.7752	-9.79037	30.5556	-8.58891	10.1536	11.0685	-19.4833	6.79743	22.5879	21.1969	-3.77453	9.32506	-8.44604	-8.10646	0.181732	-12.0379	-6.07934	-6.93545	-40.8412	-4.88701	6.55487	-42.7894	-0.0536966	42.7134	-10.2548	30.2378
-16.2914	-4.16204	-13.2524	-32.9372	28.8708	-7.60568	16.7994	-10.5551	4.11946	-41.3977	29.2518	-19.4727	7.62598	22.4765	16.7382	9.79921	2.12643	8.24183	9.50039	14.8519	26.3342	12.95	-6.18437	14.8803	3.80949	-9.8239	30.517	-8.55449	10.084	11.2007	-19.3277	6.9687	22.8206	21.2403	-3.75127	9.3244	-8.54008	-8.08527	0.209671	-12.0469	-6.0609	-6.94926	-41.0638	-2.54578	6.48521	-42.8444	-0.299482	42.7163	-10.701	30.8633
-16.3021	-4.14304	-13.3087	-33.2069	28.841	-7.69505	16.4994	-10.9558	4.09402	-41.5498	29.1501	-19.9961	7.49365	22.8314	16.7374	9.69317	2.12661	8.24984	9.49985	14.9014	26.0743	12.9782	-6.21361	14.9162	3.98439	-9.91866	30.5637	-8.56431	10.0207	11.3164	-19.2926	7.13322	23.0573	21.3222	-3.79205	9.3053	-8.51766	-8.10885	0.0486595	-11.9263	-6.08453	-6.93454	-41.2322	-0.403575	6.40765	-42.8495	-0.521265	42.7177	-11.0424	31.2497
-16.297	-4.10923	-13.471	-33.4827	28.8272	-7.78546	16.2637	-11.4505	4.07415	-41.6311	28.9322	-20.3692	7.38839	22.9953	16.6501	9.58391	2.12748	8.24114	9.4351	14.8554	25.8628	12.9096	-6.17648	14.9064	3.90313	-9.78356	30.5142	-8.54926	9.9125	11.459	-19.224	7.04938	22.9819	21.3852	-3.80414	9.2918	-8.59098	-8.10247	0.0423864	-12.292	-6.08369	-6.93149	-41.2123	1.91635	6.37181	-42.8733	-0.657077	42.7201	-11.282	31.4603
-16.3064	-4.04922	-13.612	-33.6571	28.8119	-7.84927	16.0815	-11.7832	4.03516	-41.7454	28.8347	-21.043	7.32302	23.1702	16.5246	9.50745	2.13771	8.22264	9.42667	14.8514	25.6545	12.763	-6.23621	14.9361	3.9281	-9.81541	30.574	-8.47854	9.67489	11.5404	-19.2381	7.21799	22.9092	21.4786	-3.77408	9.30304	-8.53553	-7.99372	0.0356045	-12.0767	-6.07719	-6.9461	-41.0568	3.91037	6.3371	-42.9222	-0.8019	42.6932	-11.5817	31.7869
-16.2813	-4.00396	-13.8839	-33.8969	28.8038	-7.90653	15.8883	-12.1176	4.02632	-41.8005	28.4811	-22.0648	7.28245	23.2575	16.4275	9.41664	2.13245	8.21649	8.79538	14.88	25.486	12.6155	-6.24445	14.9263	4.06526	-9.9715	30.5834	-8.47508	9.7102	11.6737	-19.2516	6.98906	22.8592	21.5822	-3.77093	9.29323	-8.63413	-7.97556	0.163948	-11.9678	-6.08759	-6.94759	-40.9012	5.51064	6.17231	-42.9414	-0.88531	42.6978	-12.1161	31.978
-16.2761	-3.97267	-14.1316	-34.1389	28.7893	-7.966	15.8761	-12.2782	4.06167	-41.8849	28.3629	-22.3315	7.26097	23.2997	16.3537	9.37347	2.14007	8.2063	7.30933	14.9601	25.2205	12.5704	-6.26529	14.9303	4.11197	-9.97348	30.6214	-8.46868	9.48566	11.8616	-19.2054	7.17575	22.9602	21.7715	-3.75376	9.29554	-8.64923	-7.98562	0.140333	-12.0362	-6.08053	-6.95158	-40.5413	7.01139	6.10088	-42.9617	-1.00072	42.676	-12.6133	32.359
-16.258	-3.86917	-14.4751	-34.4737	28.7809	-8.03176	15.842	-12.3441	4.16582	-41.9695	28.2952	-23.1628	7.24804	23.3078	16.3061	9.40255	2.10838	8.22213	5.45266	15.4913	24.8733	12.5178	-6.203	14.9349	4.15026	-9.95465	30.6497	-8.55256	9.34339	11.9419	-19.2651	7.23592	22.9019	21.8677	-3.7521	9.32938	-8.57221	-7.98209	0.141159	-12.191	-6.08298	-6.94969	-40.2268	8.59361	6.03589	-42.9569	-1.21939	42.6713	-13.263	32.7474
-16.2674	-3.81523	-14.8078	-34.8867	28.7708	-8.07146	15.8029	-12.4294	4.2239	-42.0346	28.1946	-23.7747	7.24357	23.3068	16.2686	9.39956	2.10276	8.23226	3.71249	16.4443	24.6022	12.2525	-6.26977	14.9929	4.02284	-9.76961	30.6021	-8.65885	9.05732	12.1897	-19.2036	7.24457	22.9089	21.9521	-3.75894	9.3371	-8.47831	-8.13255	0.152221	-12.1375	-6.08334	-6.95052	-39.8297	10.2324	5.98586	-42.9277	-1.44303	42.6676	-13.6825	33.2558
-16.2399	-3.76403	-15.156	-35.3578	28.7836	-8.07821	15.7793	-12.4577	4.29904	-42.1431	28.1759	-23.6537	7.25627	23.2702	16.2464	9.40808	2.09283	8.2219	2.44361	17.1112	24.3256	12.0224	-6.0566	15.0021	3.97912	-9.70958	30.8001	-8.64763	8.73349	12.3174	-19.2457	7.08497	22.9583	21.9783	-3.60357	9.40618	-8.38103	-8.25873	0.195755	-12.152	-6.08349	-6.95077	-39.1753	11.8534	5.82521	-42.9439	-1.53564	42.6591	-13.9449	33.5212
-16.2114	-3.70471	-15.5465	-35.7907	28.7871	-8.09653	15.775	-12.4864	4.32992	-42.2272	28.0308	-23.9455	7.27107	23.1558	16.2396	9.43448	2.08884	8.22927	1.02309	17.7819	24.0906	11.9255	-6.05952	15.0487	3.94146	-9.62922	30.8547	-8.49307	8.45719	12.4007	-19.2496	7.0267	23.0298	22.0244	-3.67346	9.39482	-8.43014	-8.18013	0.19892	-12.1845	-6.08575	-6.94743	-38.1399	13.5697	5.64926	-42.942	-1.75333	42.6163	-14.1209	33.849
-16.1718	-3.67665	-15.9575	-36.1772	28.7891	-8.104	15.7481	-12.5125	4.37024	-42.3177	27.9064	-24.2473	7.20424	22.8957	16.2296	9.44691	2.08194	8.22448	-0.335352	18.2104	23.9148	11.841	-5.8774	15.0226	3.86728	-9.56662	30.8853	-8.37469	8.06586	12.5289	-19.1936	7.43772	23.056	22.1515	-3.66956	9.45093	-8.46993	-8.11623	0.269809	-12.2055	-6.0835	-6.95926	-36.8163	15.5643	5.64007	-42.9367	-2.0132	42.6057	-14.2369	34.0386
-16.1332	-3.63166	-16.2012	-36.4204	28.7923	-8.10529	15.6639	-12.6201	4.38009	-42.3963	27.8973	-24.27	7.07994	22.5742	16.2154	9.47739	2.08517	8.22726	-2.06801	18.4814	23.7844	11.7769	-5.86334	15.039	3.71987	-9.42072	31.0518	-8.23848	7.77591	12.6296	-19.1333	7.38043	23.3183	22.0399	-3.6966	9.47819	-8.18438	-8.28161	0.203474	-12.2844	-6.07816	-6.95543	-35.5917	17.7892	5.57157	-42.922	-2.23821	42.6084	-14.2914	34.168
-16.1122	-3.59083	-16.3983	-36.6274	28.7961	-8.09356	15.6189	-12.6505	4.41311	-42.4315	27.7597	-24.6962	6.75861	22.378	16.2081	9.51895	2.08524	8.22771	-3.79423	18.7129	23.617	11.6744	-5.74416	15.1472	3.61077	-9.28691	31.0805	-8.37204	7.6039	12.7083	-19.0443	7.37922	23.4465	22.0047	-3.69456	9.5399	-8.09092	-8.32513	0.243441	-12.3172	-6.07625	-6.95581	-34.4323	20.1194	5.65057	-42.9066	-2.4343	42.6145	-14.0904	34.6417
-16.0959	-3.57184	-16.5953	-36.7793	28.7987	-8.08691	15.5514	-12.815	4.42248	-42.5103	27.8145	-24.6761	6.51747	22.1535	16.2027	9.57179	2.09774	8.20151	-5.36123	18.8367	23.6132	11.6188	-5.61486	15.1981	3.54073	-9.25002	31.2269	-7.96304	7.42097	12.7282	-18.9897	7.41662	23.4284	21.9369	-3.75648	9.63975	-7.96793	-8.26161	0.315545	-12.3813	-6.09061	-6.9538	-32.8488	22.5411	5.69216	-42.9123	-2.53609	42.6216	-13.6035	35.5733
-16.0994	-3.55516	-16.7174	-36.9493	28.8024	-8.07291	15.4907	-12.9509	4.47334	-42.5257	27.752	-24.6666	6.21998	22.1237	16.0463	9.68364	2.08414	8.20569	-6.91637	18.6742	23.5721	11.4861	-5.50538	15.2348	3.49942	-9.22095	31.2393	-7.96483	7.22979	12.7129	-18.7896	7.42547	23.586	21.8477	-3.77586	9.70429	-7.9122	-8.24674	0.327075	-12.4297	-6.07933	-6.96	-31.0399	24.993	5.69856	-42.9536	-2.61877	42.6185	-13.0672	36.7409
-16.0849	-3.54542	-16.821	-37.0359	28.8043	-8.06438	15.3837	-13.1647	4.49774	-42.5713	27.742	-24.6776	5.88303	22.4074	15.8891	9.79062	2.06978	8.2119	-8.4714	18.9142	23.524	11.3184	-5.55257	15.2572	3.45813	-9.14057	31.2682	-7.90385	7.11047	12.7048	-18.7717	7.5295	23.5474	21.826	-3.77563	9.80778	-7.87209	-8.18797	0.383808	-12.4689	-6.07488	-6.96175	-29.1767	27.5872	5.69724	-42.9475	-2.6739	42.6274	-12.331	38.1398
-16.0864	-3.55044	-16.8434	-37.0694	28.8072	-8.0683	15.3068	-13.3632	4.50366	-42.5973	27.7344	-24.6703	5.77151	22.5416	15.8233	9.87242	2.04434	8.20948	-9.76392	19.0129	23.1528	11.182	-5.38291	15.257	3.46445	-9.08556	31.3246	-7.77642	7.07458	12.6537	-18.5458	7.63218	23.518	21.9654	-3.77853	9.87355	-8.15012	-7.98035	0.346072	-12.4588	-6.07589	-6.9486	-27.0536	29.952	5.77116	-42.972	-2.84949	42.6912	-11.5324	39.3117
-16.0908	-3.55146	-16.9524	-37.136	28.8085	-8.06647	15.2289	-13.59	4.50723	-42.6004	27.7491	-24.6104	5.72376	22.6602	15.7372	9.91321	1.96602	8.21775	-10.885	19.0706	22.9038	11.0828	-5.4316	15.2528	3.43456	-8.95419	31.3599	-7.7074	6.89389	12.61	-18.5278	7.76113	23.9916	21.6638	-3.73343	9.98254	-8.28583	-8.02105	0.329168	-12.4329	-6.07131	-6.94445	-24.8424	32.0511	5.86979	-42.9641	-2.91672	42.7125	-10.4127	40.419
-16.0958	-3.56773	-16.9361	-37.1501	28.8106	-8.0609	15.1835	-13.8239	4.55592	-42.67	27.7422	-24.8271	5.81917	22.7965	15.6694	9.95236	1.92843	8.17841	-11.7656	19.4152	22.7575	10.9261	-5.27035	15.2619	3.38577	-8.88111	31.3655	-7.70476	6.47425	12.6162	-18.5187	7.85753	23.8463	21.7155	-3.71792	10.0265	-8.07288	-8.09065	0.284103	-12.4405	-6.07311	-6.9414	-22.3476	34.0726	5.83468	-43.0354	-2.97771	42.7324	-9.0154	41.2525
-16.0916	-3.55425	-16.936	-37.1636	28.8127	-8.05375	15.085	-14.0266	4.62488	-42.7336	27.8063	-24.8763	5.86291	22.8579	15.6696	9.95749	1.89043	8.15739	-12.2628	19.6854	22.6775	10.9039	-5.20957	15.3239	3.41591	-8.88159	31.3475	-7.73668	6.29464	12.4422	-18.503	7.98376	23.8832	21.6868	-3.69092	10.0269	-8.37113	-7.95497	0.246512	-12.3876	-6.05971	-6.95052	-19.8248	35.7719	5.91037	-43.0413	-3.01438	42.7533	-7.56207	42.0366
-16.0736	-3.55074	-16.9525	-37.1677	28.8109	-8.04855	14.9792	-14.202	4.68748	-42.8191	27.8489	-24.6306	5.98806	22.869	15.6247	10.0062	1.86536	8.14447	-12.7927	19.9033	22.7055	10.986	-5.25183	15.407	3.37739	-8.81821	31.3504	-7.7431	6.00124	12.2756	-18.4504	7.91987	23.9043	21.6685	-3.66676	10.0338	-8.26301	-7.97641	0.132836	-12.3227	-6.05049	-6.95531	-17.2307	37.3191	5.98567	-43.0018	-2.97718	42.7477	-5.90404	42.5765
-16.0844	-3.55649	-16.8957	-37.0932	28.8099	-8.04822	14.9258	-14.3392	4.76025	-42.876	27.8826	-24.8114	6.16833	22.8605	15.6524	10.064	1.84734	8.13385	-12.9788	20.0012	22.6758	10.9391	-5.09398	15.4093	3.37127	-8.72427	31.3254	-7.75836	5.74124	12.2134	-18.4964	7.9512	23.9127	21.6499	-3.6112	9.99175	-8.22369	-8.08257	-0.207139	-12.2929	-6.04299	-6.95025	-15.0368	38.6284	6.0403	-42.9931	-2.92033	42.7658	-4.12964	42.8689
-16.0972	-3.57341	-16.8812	-37.0487	28.8081	-8.04723	14.8988	-14.4468	4.85322	-43.0158	27.8551	-24.8124	6.51882	22.7537	15.6211	10.0174	1.83712	8.18157	-13.1415	20.0854	22.6222	10.8854	-5.15648	15.4876	3.36632	-8.68722	31.3409	-7.70171	5.58944	12.1883	-18.3967	7.99423	24.0935	21.4981	-3.60824	9.98462	-8.4393	-7.9932	-0.370098	-12.2106	-6.00526	-6.90115	-11.8909	39.7281	6.10372	-42.9994	-2.89385	42.8158	-2.23357	43.0192
-16.1027	-3.58176	-16.8543	-37.014	28.8071	-8.04664	14.8608	-14.4863	5.00898	-43.1233	27.8857	-24.7773	6.80364	22.6785	15.5915	10.0143	1.82976	8.16532	-13.2168	20.122	22.606	10.8742	-5.05596	15.4835	3.38112	-8.68345	31.339	-7.70725	5.41676	12.1218	-18.4716	7.93418	23.9532	21.5975	-3.5545	10.0589	-8.22652	-8.19042	-0.382491	-12.2134	-5.95808	-6.85877	-8.76455	40.5177	6.0857	-43.0028	-2.90164	42.8181	-0.352963	43.0618
-16.1195	-3.57813	-16.8357	-36.9996	28.8052	-8.06108	14.9031	-14.6185	5.21684	-43.3744	27.8733	-24.7578	6.98158	22.5933	15.577	9.94529	1.75836	8.24713	-13.3498	20.1155	22.5743	10.8803	-5.02027	15.4815	3.30598	-8.61983	31.3243	-7.75024	5.25509	12.0666	-18.5056	7.91583	24.3219	21.485	-3.52247	10.0409	-8.2264	-8.27796	-0.301055	-12.0204	-5.90906	-6.81337	-5.68386	41.1464	6.116	-43.0236	-2.92907	42.8434	1.77163	43.0278
-16.0957	-3.57403	-16.7794	-36.9795	28.8053	-8.06469	14.9263	-14.7066	5.57957	-43.4643	27.8787	-24.9325	7.16351	22.5469	15.588	9.91829	1.57359	8.29447	-13.2399	20.135	22.5818	10.8751	-5.0027	15.4791	3.18483	-8.53351	31.3191	-7.7627	5.10193	12.0234	-18.523	7.91353	24.3998	21.5092	-3.51876	10.0418	-8.35446	-8.2358	-0.246494	-11.972	-5.89151	-6.7782	-2.53624	41.3357	6.1974	-43.0237	-3.0036	42.8501	3.76099	42.7858
-16.1004	-3.55604	-16.7124	-36.9245	28.8049	-8.06876	14.9553	-14.7883	5.64772	-43.5674	27.8681	-24.9331	7.31913	22.5119	15.6155	9.8437	1.48362	8.34815	-13.2716	20.1958	22.6326	10.9114	-4.98613	15.5194	3.15044	-8.47379	31.3215	-7.77165	5.03654	11.946	-18.5592	7.85023	24.6398	21.2924	-3.41988	10.0161	-8.43957	-8.24089	-0.132577	-11.9551	-5.87317	-6.74812	0.720957	41.2422	6.20611	-42.9759	-3.08987	42.8529	5.01651	42.3605
-16.0991	-3.5108	-16.7807	-36.8364	28.8041	-8.06877	14.9842	-14.8182	5.84278	-43.6071	27.8269	-25.077	7.39695	22.5554	15.6159	9.77195	1.33833	8.39657	-13.3646	20.2639	22.652	10.9026	-4.99201	15.5069	3.11246	-8.45146	31.2631	-7.84959	4.93487	11.8696	-18.5706	7.83552	24.8604	21.1602	-3.40061	9.98774	-8.54446	-8.2671	-0.172069	-12.0271	-5.88469	-6.7465	3.5157	41.2368	6.19836	-42.9884	-3.20079	42.8267	6.14825	42.1523
-16.0647	-3.43899	-16.9396	-36.7742	28.8038	-8.07017	15.0891	-14.9636	5.96522	-43.6169	27.9328	-24.8997	7.43376	22.5719	15.6676	9.79919	1.10548	8.53659	-13.6124	20.0117	22.5942	10.7177	-4.85055	15.5327	3.08414	-8.42995	31.2443	-7.87849	4.8577	11.8367	-18.5928	7.82301	25.0639	20.9888	-3.36875	9.98267	-8.74292	-8.24851	-0.0345238	-11.9677	-5.89135	-6.73851	6.28945	41.3983	6.2056	-42.9878	-3.36491	42.8015	7.26232	41.9992
-16.0337	-3.39261	-17.2671	-36.6536	28.8087	-8.06178	15.2297	-15.0983	6.13825	-43.6255	28.0352	-25.0299	7.39668	22.7576	15.6602	9.71819	1.02072	8.69092	-14.0373	20.1332	22.7412	10.8874	-4.81017	15.4325	3.0177	-8.40462	31.2699	-7.84778	4.83976	11.838	-18.6365	7.73974	25.1849	20.845	-3.36815	9.96574	-8.91418	-8.20327	0.0140253	-12.1663	-5.89469	-6.7573	8.73842	40.9196	6.34871	-42.9153	-3.6014	42.765	8.44315	41.6959
-16.0125	-3.34704	-17.6525	-36.4642	28.8103	-8.05897	15.3186	-15.1819	6.43055	-43.5524	27.9704	-25.0005	7.38065	22.833	15.655	9.68618	1.00086	8.763	-14.4519	20.2704	22.7858	10.9177	-5.20723	15.5107	2.99062	-8.3829	31.2697	-7.8569	4.82656	11.83	-18.5541	7.73134	25.1851	20.6906	-3.40431	10.0071	-9.02544	-8.37923	0.111951	-12.2775	-5.89532	-6.76971	11.2034	40.4516	6.3527	-42.8594	-3.79689	42.7368	9.44462	41.5246
-15.9504	-3.31832	-17.9844	-36.3074	28.8117	-8.05619	15.3984	-15.228	7.0801	-43.39	28.0078	-25.1463	7.33764	22.9021	15.65	9.73478	0.950307	8.78347	-14.9988	20.2122	22.8964	10.9181	-4.81214	15.4825	2.9721	-8.27827	31.2796	-7.85061	4.82513	11.8223	-18.5803	7.67114	25.1213	20.7729	-3.40722	9.96854	-9.25034	-8.43881	0.201313	-12.4367	-5.90027	-6.77693	13.6296	40.172	6.38838	-42.8483	-3.96521	42.7166	10.3417	41.2764
-15.9101	-3.3054	-18.1975	-36.1382	28.8084	-8.07191	15.4907	-15.3314	7.21001	-43.4062	27.9186	-25.1932	7.37656	22.9375	15.6473	9.69884	0.980059	8.84837	-15.5675	20.3059	22.9262	10.9274	-4.8057	15.4499	2.961	-8.33868	31.2672	-7.84614	4.83497	11.8282	-18.4313	7.616	25.1534	20.7989	-3.43077	9.94223	-9.37326	-8.43081	0.198051	-12.4935	-5.91628	-6.78323	16.0908	39.2674	6.3732	-42.8734	-4.25751	42.6809	10.9705	41.1084
-15.8834	-3.29701	-18.3304	-36.0304	28.8095	-8.07361	15.5572	-15.4096	7.74589	-43.3575	27.9728	-25.2598	7.37138	22.9708	15.6712	9.70986	0.999436	8.86574	-16.7859	20.5968	22.9745	10.8278	-4.70426	15.4676	2.97129	-8.36234	31.2656	-7.83344	4.84528	11.8373	-18.3604	7.5475	25.0395	20.9365	-3.46038	9.9056	-9.46792	-8.41529	0.223009	-12.5414	-5.919	-6.79521	18.6342	38.2586	6.29625	-42.9034	-4.46906	42.6554	11.7139	40.9087
-15.864	-3.29293	-18.3682	-35.9718	28.8111	-8.07777	15.6015	-15.4569	8.63903	-43.0977	28.0137	-25.0441	7.36776	22.9819	15.7084	9.69286	1.0149	8.88014	-17.3769	20.6822	23.0345	10.7907	-4.62786	15.4796	2.95611	-8.34069	31.2646	-7.8305	4.86802	11.8354	-18.3198	7.4748	24.9945	21.1298	-3.42886	9.88063	-9.37868	-8.44585	0.224795	-12.6631	-5.92475	-6.78937	21.4324	36.9868	6.28193	-42.9337	-4.79746	42.6088	12.6183	40.5435
-15.8263	-3.28583	-18.3384	-35.9383	28.8099	-8.07382	15.6202	-15.462	8.62279	-43.2601	28.1038	-24.6457	7.32265	22.9936	15.6767	9.65866	1.05085	8.89436	-17.7748	20.7776	23.0264	10.7615	-4.48899	15.4655	2.92337	-8.44911	31.2726	-7.88187	4.905	11.8496	-18.3063	7.51406	25.0967	21.1044	-3.40459	9.86148	-9.38815	-8.34544	0.240039	-12.7947	-5.91832	-6.79696	24.0776	35.582	6.21849	-42.9647	-5.09474	42.5571	13.7318	40.2101
-15.8119	-3.28454	-18.3251	-35.9198	28.8079	-8.07287	15.7417	-15.5555	9.12619	-43.2276	28.1203	-24.6364	7.30566	22.9943	15.6914	9.66078	1.06071	8.91067	-18.2279	20.8949	23.0113	10.5933	-4.58039	15.4634	2.85344	-8.61101	31.2578	-7.84325	4.94974	11.8344	-18.3734	7.40946	25.0186	21.3128	-3.32104	9.78806	-9.41347	-8.32815	0.287119	-12.9427	-5.91818	-6.80462	26.983	33.9852	6.20257	-42.98	-5.46897	42.5074	15.0205	39.6609
-15.805	-3.28548	-18.2705	-35.9554	28.8053	-8.07397	15.8238	-15.6153	9.39323	-43.1193	27.9745	-24.8247	7.28922	22.9921	15.6787	9.70387	1.06703	8.9555	-18.5687	21.0149	22.94	10.5365	-4.27868	15.3661	2.92908	-8.41555	31.2514	-7.86809	5.02247	11.8712	-18.342	7.60754	25.0483	21.3837	-3.30919	9.75646	-9.51731	-8.29605	0.320088	-13.1279	-5.92842	-6.82443	29.5304	32.0178	6.16083	-42.9946	-5.86282	42.4609	16.2627	39.0121
-15.772	-3.25151	-18.1609	-36.0957	28.8031	-8.0553	15.8983	-15.7123	9.51592	-43.2276	28.0614	-24.5658	7.25403	23.0146	15.6793	9.66049	1.11537	9.04326	-18.8859	21.1633	22.791	10.5039	-4.21636	15.3287	2.94121	-8.28285	31.247	-7.87382	5.05183	11.8751	-18.3058	7.60828	25.1469	21.3944	-3.3175	9.69802	-9.54799	-8.22807	0.354447	-13.2007	-5.9367	-6.83032	31.9771	29.8202	6.10848	-43.0132	-6.1887	42.413	17.7011	38.304
-15.7366	-3.23556	-17.9967	-36.2648	28.8018	-8.05369	15.9646	-15.8846	9.90565	-43.0003	27.8749	-24.8746	7.20122	23.0321	15.6364	9.70096	1.12916	9.14418	-19.0861	21.2612	22.6992	10.3797	-4.09261	15.1919	2.94671	-8.24707	31.2279	-7.92812	5.14103	11.8918	-18.3452	7.62191	25.6275	21.3278	-3.29472	9.74333	-9.53712	-8.19781	0.422854	-13.2324	-5.94055	-6.83583	34.3644	27.4506	6.0356	-43.0186	-6.43755	42.3749	19.2178	37.5387
-15.6604	-3.19368	-17.9446	-36.4148	28.7998	-8.06563	16.023	-16.0297	10.0356	-43.0896	27.8965	-24.7536	7.15291	23.0593	15.4485	10.0083	1.12163	9.20126	-19.0877	21.3124	22.6353	10.344	-4.09019	15.174	2.96339	-8.18894	31.2369	-7.89036	5.20128	11.9666	-18.4191	7.78544	25.5129	21.2125	-3.28423	9.69329	-9.53071	-8.17099	0.415775	-13.3246	-5.9648	-6.83934	36.3951	25.0507	6.05945	-42.9907	-6.71274	42.3247	20.8514	36.649
-15.5956	-3.17006	-17.93	-36.5298	28.7988	-8.06769	16.1161	-16.1501	10.2954	-43.0327	27.8408	-24.7813	7.09709	23.0767	15.3518	10.2088	1.13767	9.35619	-18.986	21.3642	22.4951	10.1963	-3.97715	15.1036	3.03788	-8.30944	31.1956	-7.83361	5.29484	12.0308	-18.5231	7.85081	25.5475	21.2529	-3.30486	9.69255	-9.62087	-8.07295	0.470592	-13.3544	-5.97398	-6.84178	37.9797	22.7615	6.06424	-42.99	-7.09683	42.2384	22.5785	35.5148
-15.5104	-3.08964	-18.06	-36.6842	28.7998	-8.06764	16.204	-16.1265	10.4469	-43.0219	27.8283	-24.5892	7.06442	23.0681	15.1434	10.3003	1.06821	9.44961	-18.7975	21.3888	22.4166	10.1403	-4.06266	15.2324	3.13907	-8.25806	31.0671	-7.96811	5.3702	12.0722	-18.667	7.91817	25.5309	21.2826	-3.28545	9.73635	-9.57299	-8.07221	0.494112	-13.3644	-5.98487	-6.84532	39.0899	20.8064	6.10243	-43.0178	-7.42301	42.1558	24.3	34.2597
-15.4427	-3.04577	-18.3266	-36.8438	28.8029	-8.05244	16.2134	-16.1216	10.6689	-42.9873	27.7441	-24.838	7.0692	23.0437	15.0201	10.3669	1.04433	9.58298	-18.7255	21.3294	22.3977	10.4107	-4.0702	15.2174	3.13084	-8.35581	30.9611	-8.00117	5.42696	12.0778	-18.8683	7.93058	25.5766	21.111	-3.33666	9.73873	-9.5032	-8.05404	0.476555	-13.379	-5.99684	-6.84492	40.2119	18.6892	6.0165	-43.022	-7.70117	42.0764	25.8396	33.1024
-15.3623	-2.99103	-18.5721	-36.9954	28.8039	-8.0451	16.2201	-16.173	10.8637	-42.9678	27.7227	-24.8953	7.02367	22.9728	14.8968	10.4251	1.00497	9.63658	-18.478	21.3724	22.402	10.4658	-3.99176	15.1941	3.21954	-8.33746	30.7865	-8.27121	5.45539	12.0791	-18.9515	7.88461	25.5905	21.0909	-3.29434	9.76992	-9.47609	-8.08407	0.535936	-13.385	-6.00354	-6.8445	41.2372	16.2556	5.83373	-43.1368	-8.11119	42.0073	27.1213	32.0729
-15.3021	-2.95696	-18.7845	-37.1314	28.8	-8.06291	16.2145	-16.2492	11.1559	-42.7956	27.6903	-25.0185	6.92215	22.8618	14.7773	10.3917	0.995455	9.7522	-18.4118	21.4289	22.1591	10.3873	-4.14143	15.3035	3.2735	-8.30737	30.6847	-8.26636	5.49017	12.1087	-19.3529	8.09459	25.7759	20.9636	-3.27225	9.76978	-9.41284	-8.11622	0.491944	-13.379	-5.99498	-6.8456	42.028	13.444	5.70308	-43.1782	-8.4543	41.9084	28.3788	30.998
-15.2519	-2.93757	-18.8139	-37.1715	28.8034	-8.06466	16.2011	-16.2903	11.3314	-42.7608	27.7627	-24.6449	6.87993	22.7799	14.6642	10.3369	0.968831	9.79905	-18.3117	21.4113	22.2889	10.3396	-4.09078	15.2656	3.30529	-8.30504	30.4341	-8.20554	5.5095	12.1271	-19.6267	8.35101	25.6374	20.9404	-3.25401	9.85017	-9.48603	-8.1172	0.486248	-13.3419	-5.99617	-6.83853	43.0604	10.4582	5.62157	-43.2136	-8.73205	41.8346	29.3875	29.9338
-15.2524	-2.9255	-18.9493	-37.2005	28.8045	-8.07057	16.197	-16.3311	13.0073	-41.896	27.6178	-24.9396	6.84943	22.694	14.5517	10.335	1.04096	9.92461	-18.1242	21.3962	22.3334	10.239	-4.06819	15.1935	3.30156	-8.29406	30.3692	-8.26385	5.52202	12.1347	-19.773	8.30451	25.5727	20.9774	-3.32613	9.88828	-9.43591	-8.0942	0.480049	-13.3267	-5.99181	-6.84289	43.8361	7.44559	5.60792	-43.2052	-9.09048	41.7612	30.4818	28.9634
-15.2699	-2.96074	-19.0964	-37.2695	28.8061	-8.07733	16.1896	-16.3933	13.3483	-41.7986	27.6587	-24.9914	6.80591	22.6322	14.4676	10.1941	1.05809	10.0383	-17.971	21.4601	22.4691	10.364	-4.16492	15.2253	3.32384	-8.27292	30.3178	-8.48703	5.49865	12.1588	-19.9288	8.22128	25.7324	21.0706	-3.32141	9.93873	-9.43906	-8.10235	0.456632	-13.2983	-6.00197	-6.83886	44.2777	4.41	5.55922	-43.2305	-9.53081	41.6473	31.4608	27.7954
-15.2613	-2.98316	-19.2296	-37.3383	28.8087	-8.08487	16.1821	-16.5268	14.3984	-41.5496	27.5832	-25.0197	6.77921	22.5919	14.3157	10.0731	1.08627	10.1266	-17.8342	21.5348	22.5245	10.3673	-4.28455	15.1746	3.36111	-8.2237	30.2562	-8.38871	5.46991	12.1775	-20.0311	8.24288	25.5178	21.1839	-3.34568	9.95681	-9.45953	-8.07578	0.3432	-13.214	-6.00349	-6.83769	44.5544	1.26404	5.54346	-43.2518	-9.80387	41.5927	32.3738	26.6194
-15.2424	-3.02308	-19.4071	-37.4193	28.8138	-8.09659	16.1839	-16.6191	14.42	-41.6037	27.7037	-24.7047	6.76363	22.5373	14.1822	9.96874	1.11157	10.219	-17.6402	21.7386	22.5202	10.4304	-4.25159	15.0964	3.39714	-8.22042	30.2066	-8.31498	5.45021	12.2184	-20.0766	8.53799	25.5177	21.2425	-3.33988	10.001	-9.21291	-7.90752	0.311981	-13.0655	-5.98638	-6.84649	44.5638	-1.97821	5.69937	-43.1395	-9.9782	41.5451	32.8918	25.8799
-15.199	-3.05486	-19.4812	-37.4527	28.8149	-8.11154	16.1845	-16.8149	14.6149	-41.6037	27.797	-24.5184	6.76643	22.4966	14.0579	9.87415	1.11872	10.345	-17.5406	21.8708	22.5444	10.4615	-4.29695	15.0075	3.39925	-8.28471	30.1879	-8.28433	5.44419	12.2477	-20.3069	8.89234	25.4844	21.4575	-3.3549	10.0001	-9.26468	-7.72623	0.310316	-12.9909	-5.9818	-6.84766	44.4135	-4.92094	5.70113	-43.1659	-10.0911	41.5174	33.3538	25.1622
-15.1515	-3.11637	-19.6601	-37.527	28.8164	-8.1189	16.1777	-16.8084	15.1237	-41.463	27.7952	-24.3483	6.79159	22.4599	13.8692	9.75184	1.09319	10.3997	-17.4398	21.9452	22.5588	10.4772	-4.14936	14.9635	3.42862	-8.09069	30.1772	-8.25247	5.42597	12.264	-20.4547	9.16906	25.7385	21.6872	-3.33879	10.0233	-9.16651	-7.58395	0.26352	-12.9383	-5.99183	-6.84119	43.9377	-7.7666	5.66857	-43.2316	-10.3629	41.4788	33.7751	24.2255
-15.0884	-3.16024	-19.7715	-37.5311	28.8147	-8.11684	16.1903	-16.9613	15.0046	-41.5063	27.6828	-24.6402	6.83383	22.3729	13.7859	9.67467	1.08815	10.4553	-17.3151	21.91	22.5302	10.4505	-4.07523	14.8506	3.40112	-8.2022	30.1551	-8.24469	5.43186	12.2819	-20.6205	9.25665	25.967	21.8106	-3.31003	10.068	-9.19035	-7.69619	0.344104	-12.8857	-5.95381	-6.85418	43.2501	-10.5172	5.7066	-43.2346	-10.5048	41.4439	34.2512	23.0311
-15.0082	-3.18627	-19.9404	-37.4784	28.8163	-8.1159	16.212	-17.1071	15.5405	-41.4576	27.7598	-24.2404	6.88158	22.3002	13.622	9.46613	1.0412	10.3952	-17.3768	21.9116	22.5186	10.4542	-4.11677	14.8685	3.29559	-8.16481	30.1851	-8.21427	5.35874	12.2245	-20.6935	9.40374	26.047	21.963	-3.25946	10.1004	-9.24488	-7.55551	0.354263	-12.8878	-5.94591	-6.8601	42.3094	-13.3674	5.65911	-43.2643	-10.6712	41.4136	34.7536	21.6554
-14.9191	-3.23165	-20.0737	-37.4511	28.8152	-8.11286	16.2664	-17.3143	15.7597	-41.5063	27.7578	-24.1817	6.93689	22.1812	13.488	9.27756	0.991808	10.4258	-17.3728	21.7983	22.5013	10.4675	-3.84009	14.7054	3.25117	-8.13948	30.1526	-8.12647	5.43235	12.2996	-20.6857	9.48392	26.2257	21.9617	-3.24292	10.1113	-9.17688	-7.55387	0.393682	-12.9079	-5.95736	-6.8595	41.2766	-16.4516	5.66185	-43.2881	-10.7872	41.4044	35.4313	20.1729
-14.8306	-3.25438	-20.2079	-37.406	28.8117	-8.11072	16.2931	-17.4802	15.9573	-41.4522	27.8013	-24.1426	6.94782	22.1039	13.3987	9.14206	0.968512	10.4354	-17.4742	21.5919	22.6907	10.4433	-3.74648	14.6514	3.19814	-8.11479	30.1277	-8.00888	5.4285	12.2921	-20.6288	9.56047	26.2362	21.9706	-3.25406	10.1023	-9.14329	-7.5231	0.475938	-13.0204	-5.95726	-6.86109	40.2123	-19.0674	5.83894	-43.2789	-10.8009	41.4075	36.2896	18.8365
-14.7364	-3.26942	-20.3542	-37.3344	28.8103	-8.11094	16.3118	-17.6033	16.0439	-41.4738	27.7793	-24.0825	6.97118	22.033	13.3723	9.01326	0.94953	10.4213	-17.6302	21.373	22.6907	10.4862	-3.63344	14.6053	3.17856	-7.97548	30.147	-7.97485	5.43555	12.306	-20.7824	9.42415	26.3057	21.6983	-3.22426	10.1303	-9.11541	-7.46947	0.500409	-13.0953	-5.9624	-6.85754	38.948	-21.7387	5.93067	-43.2858	-10.9395	41.3815	37.1542	17.4802
-14.6383	-3.29529	-20.4408	-37.2807	28.8188	-8.09591	16.3361	-17.7507	15.9789	-41.4941	27.7187	-24.2503	6.98986	21.958	13.4158	8.93814	0.934854	10.4478	-17.5916	20.9337	22.6949	10.4697	-3.50773	14.5096	3.29518	-7.72806	30.2003	-8.11336	5.45682	12.3069	-20.8022	9.39421	26.2244	21.4796	-3.19123	10.105	-9.04933	-7.54944	0.548775	-13.0794	-5.98407	-6.88098	37.7184	-24.1983	6.00437	-43.2609	-11.0977	41.3206	37.6677	16.4961
-14.3813	-3.33406	-20.57	-37.1812	28.8186	-8.0868	16.3608	-17.8764	15.9573	-41.4522	27.7079	-24.0631	7.00757	21.8776	13.4229	8.88044	0.931209	10.459	-17.8375	20.4943	22.7068	10.4679	-3.26591	14.3155	3.33961	-7.53896	30.2033	-8.14297	5.50233	12.3016	-20.8147	9.34865	26.2746	21.415	-3.10087	10.1086	-9.02053	-7.59469	0.574642	-13.1008	-5.99335	-6.8844	36.4089	-26.2739	6.062	-43.2075	-11.2714	41.2701	38.2113	15.3297
-14.2085	-3.30432	-20.7583	-37.046	28.82	-8.07605	16.3709	-17.9447	16.6123	-41.2627	27.7033	-24.0415	7.01126	21.7891	13.4122	8.83803	0.95686	10.628	-17.957	20.048	22.7344	10.4449	-3.19255	14.2228	3.35217	-7.3994	30.2371	-8.28551	5.60358	12.3205	-20.7615	9.31706	26.3528	21.3051	-3.1207	10.101	-8.98335	-7.66459	0.587243	-13.1174	-6.00288	-6.88745	34.9873	-28.197	6.06234	-43.233	-11.3615	41.2179	38.8848	14.1845
-14.0163	-3.29134	-21.0182	-36.8614	28.8203	-8.08872	16.3945	-18.116	17.0724	-41.0733	27.6697	-24.2358	6.99169	21.6814	13.4116	8.78331	0.890654	10.4683	-17.8985	19.7366	22.7582	10.4986	-3.1384	14.0389	3.41462	-7.22639	30.183	-8.09538	5.61732	12.2922	-20.8009	9.27665	26.4299	21.4316	-3.16271	10.0956	-9.03748	-7.62237	0.582064	-13.1787	-5.99828	-6.89847	33.478	-30.0559	6.0335	-43.2312	-11.4327	41.1752	39.5872	12.7389
-13.8262	-3.21297	-21.279	-36.7376	28.819	-8.08954	16.4043	-18.2136	17.0994	-41.0841	27.6595	-24.3101	6.98011	21.5655	13.4653	8.76916	0.942777	10.5228	-17.9084	19.549	22.7748	10.5557	-2.94852	13.6722	3.47328	-7.07761	30.1637	-8.11806	5.6372	12.2868	-20.778	9.3018	26.4675	21.493	-3.1015	10.1153	-9.11601	-7.57837	0.589426	-13.1933	-6.00213	-6.90104	31.9385	-31.8573	5.91025	-43.226	-11.4874	41.1407	40.1722	11.0552
-13.6607	-3.14506	-21.6339	-36.523	28.8168	-8.09323	16.411	-18.3442	17.4892	-40.9217	27.6605	-24.1623	6.96873	21.4946	13.4849	8.74712	0.965804	10.5118	-17.7746	19.1414	22.8009	10.5419	-2.97933	13.5959	3.69872	-6.80073	30.1568	-8.21389	5.67537	12.3336	-20.5458	9.61476	26.5	21.497	-3.03199	10.1535	-8.99414	-7.58578	0.560789	-13.2631	-6.02312	-6.94703	30.4203	-33.2262	5.99016	-43.1252	-11.5248	41.1006	40.647	9.38659
-13.4215	-3.0825	-21.8632	-36.3859	28.8198	-8.09443	16.4121	-18.412	17.6079	-40.8562	27.6573	-24.1449	6.96388	21.4007	13.5048	8.747	0.972297	10.4851	-17.406	18.7115	22.8319	10.549	-2.85674	13.3598	3.57787	-6.66603	30.2165	-8.39965	5.67346	12.3253	-20.5103	9.54791	26.6005	21.4721	-3.15973	10.0724	-8.975	-7.62596	0.548969	-13.2895	-6.02074	-6.95627	29.0627	-34.4234	5.97712	-43.102	-11.5386	41.0788	41.0172	7.54548
-13.2986	-3.03657	-22.0308	-36.2897	28.8202	-8.09646	16.4128	-18.4565	17.6358	-40.8229	27.6675	-24.1389	6.96008	21.2994	13.5216	8.77827	0.967533	10.4591	-17.2308	17.9493	22.8761	10.5418	-2.74558	13.2178	3.60495	-6.47761	30.1884	-8.32579	5.66748	12.3314	-20.777	9.42333	26.6538	21.4506	-3.11072	10.1293	-8.87241	-7.59484	0.567227	-13.2374	-6.02479	-6.96517	28.0689	-35.177	6.02234	-43.0719	-11.5931	41.0197	41.335	5.65817
-13.2191	-2.99528	-22.2056	-36.2027	28.8187	-8.09391	16.3984	-18.4341	17.8285	-40.7218	27.6973	-24.1484	6.95817	21.0394	13.5906	8.80174	1.02407	10.5091	-16.7548	17.2963	22.8992	10.5345	-2.58814	13.0105	3.73878	-6.31101	30.1623	-8.23203	5.67823	12.3275	-20.8162	9.39263	26.7893	21.3734	-3.16423	10.1033	-8.81248	-7.58698	0.559461	-13.1767	-6.01941	-6.95357	27.4616	-35.6627	6.02983	-43.0589	-11.7965	40.9505	41.615	3.49202
-13.1634	-2.97205	-22.4268	-36.0701	28.8212	-8.08962	16.4069	-18.4188	17.8691	-40.6951	27.7412	-24.1489	6.87955	20.7272	13.518	8.72701	1.04281	10.5175	-16.4015	16.361	22.8472	10.6533	-2.3758	13.0934	3.76386	-6.29765	29.9919	-8.09439	5.68454	12.3593	-20.8615	9.35969	26.8483	21.3399	-3.1857	10.1353	-8.75368	-7.60414	0.558122	-13.1482	-6.01797	-6.95209	27.0407	-35.8939	6.08897	-43.0376	-11.9554	40.8842	41.8319	1.44972
-13.1662	-2.97093	-22.7252	-35.8854	28.8194	-8.08231	16.3701	-18.4689	17.7466	-40.7117	27.7304	-24.0976	6.76982	20.4283	13.4949	8.65685	1.03551	10.4649	-16.0198	15.3135	22.9622	10.4611	-2.12238	13.1806	3.9091	-6.1912	29.8769	-8.01158	5.58453	12.3261	-20.8296	9.35912	26.9428	21.302	-3.1674	10.1508	-8.68497	-7.54181	0.579305	-13.1746	-5.99401	-6.95422	26.7875	-35.9969	6.17468	-43.0148	-12.1616	40.7299	41.9088	-0.679046
-13.17	-2.97249	-22.9299	-35.7782	28.8182	-8.07068	16.3436	-18.4756	17.6192	-40.764	27.6592	-24.5071	6.54954	20.0261	13.4444	8.57647	1.03963	10.4533	-15.61	14.2954	22.9493	10.4752	-1.98364	13.1855	4.06152	-6.22683	29.6853	-7.74901	5.63791	12.3487	-20.8888	9.28665	26.9864	21.3124	-3.12169	10.0692	-8.66904	-7.41017	0.541969	-13.0953	-5.98266	-6.95215	26.611	-36.06	6.25899	-42.9498	-12.3169	40.6427	42.0708	-2.78437
-13.1838	-2.97462	-23.055	-35.7574	28.8199	-8.07353	16.3049	-18.5254	17.4956	-40.812	27.6777	-24.6246	6.41913	19.5009	13.4096	8.50351	1.08171	10.5279	-15.6999	13.0794	22.9582	10.4889	-1.9324	13.2412	4.16102	-6.23209	29.5828	-7.59123	5.6489	12.3831	-20.9081	9.26897	26.9595	21.3857	-3.10275	10.0506	-8.56453	-7.30913	0.527232	-13.0829	-5.96595	-6.95223	26.3173	-36.1646	6.20203	-42.9848	-12.6784	40.4548	41.9328	-4.91534
-13.1903	-2.97766	-23.0973	-35.7975	28.8158	-8.07763	16.2395	-18.5891	17.4594	-40.7486	27.7444	-24.2931	6.25688	19.2223	13.387	8.46103	1.05177	10.5626	-15.4738	12.1095	23.0051	10.4019	-1.90263	13.2761	4.40909	-6.17322	29.3737	-7.43032	5.51181	12.331	-20.9029	9.23718	26.9067	21.422	-3.08555	10.0453	-8.43504	-7.2541	0.53246	-13.0757	-5.9889	-6.92466	26.0153	-36.1456	6.26435	-42.9934	-12.9452	40.3399	41.663	-6.97156
-13.2156	-2.98254	-23.1824	-35.823	28.8166	-8.06387	16.2331	-18.6412	18.025	-40.4345	27.6513	-24.623	5.97651	18.9217	13.3574	8.42437	1.12059	10.6495	-15.6683	11.2411	22.9752	10.3384	-1.84156	13.2502	4.67155	-6.05183	29.2355	-7.22713	5.47905	12.3554	-20.9377	9.24495	26.8456	21.4279	-3.06944	10.0263	-8.46866	-7.15502	0.5269	-13.0476	-5.99285	-6.9132	25.6371	-36.1269	6.34431	-43.0274	-13.3252	40.2131	41.1111	-9.08871
-13.3177	-3.00309	-23.2639	-35.8126	28.8048	-8.06211	16.1398	-18.7513	20.0224	-39.5089	27.7855	-24.3078	5.83758	18.7556	13.3299	8.41432	1.13666	10.7686	-15.7335	10.5419	22.9776	10.3025	-1.92906	13.1848	4.82947	-6.10877	29.1622	-7.04193	5.47075	12.3828	-20.9632	9.20699	26.8179	21.4532	-3.08284	10.0127	-8.31768	-6.98101	0.52425	-13.0374	-5.99728	-6.90446	24.868	-36.1594	6.40194	-43.0444	-13.7815	40.0766	40.5148	-11.1723
-13.4163	-3.03668	-23.3209	-35.8526	28.8004	-8.05514	16.0978	-18.7129	20.1686	-39.4846	27.6527	-24.6042	5.69466	18.5506	13.3565	8.36628	1.19177	11.0267	-15.6571	10.022	23.0141	10.1952	-1.97503	13.0184	4.96415	-6.10735	29.0319	-6.87635	5.40294	12.331	-20.9472	9.12763	26.8284	21.3925	-3.04859	10.0466	-8.3525	-6.73981	0.493899	-13.0356	-5.96902	-6.88636	23.7823	-36.2343	6.43217	-43.0058	-14.2701	39.9182	39.9077	-13.2202
-13.5016	-3.08271	-23.5008	-35.705	28.8275	-8.04211	16.0395	-18.6876	20.5258	-39.2329	27.8112	-24.1191	5.50513	18.2971	13.346	8.3358	1.29384	11.285	-15.5615	9.59369	23.2129	10.1558	-2.00899	12.8534	5.24105	-6.11028	28.9702	-6.77171	5.20877	12.294	-21.0597	9.13947	26.8312	21.2109	-3.05734	10.0282	-8.2737	-6.53059	0.481642	-13.0266	-5.96263	-6.87902	23.1496	-36.2494	6.51198	-43.0037	-14.7495	39.8269	39.0266	-15.1327
-13.5322	-3.09211	-23.6402	-35.4479	28.8585	-8.04252	15.9978	-18.7515	20.7775	-39.2653	27.8478	-24.0498	5.22686	18.1187	13.3704	8.27471	1.48458	11.5537	-15.6075	9.30659	23.3449	10.106	-2.12666	12.6932	5.39578	-6.13659	28.9353	-6.70741	5.06728	12.3087	-20.9472	9.05043	26.8523	21.1571	-3.06532	9.98958	-8.1691	-6.38859	0.401089	-13.1246	-5.95839	-6.88255	22.6097	-36.2418	6.57462	-42.9369	-15.1752	39.7156	38.0726	-17.034
-13.5068	-3.0998	-23.8304	-35.1265	28.9158	-8.06724	15.9699	-18.7854	20.9967	-39.1192	27.8997	-23.8849	4.97964	17.8711	13.2909	8.22146	1.5604	11.9	-15.6375	9.163	23.4385	10.0871	-2.25529	12.527	5.76703	-6.05619	28.939	-6.6769	5.02846	12.3855	-20.9006	9.03501	26.8872	21.074	-3.06473	9.97099	-8.08422	-6.26966	0.371026	-13.1566	-5.95113	-6.88812	22.0605	-36.2548	6.62999	-42.8832	-15.4558	39.6435	37.3122	-18.7042
-13.4415	-3.1171	-24.0478	-34.7776	28.9366	-8.13832	15.9467	-18.8426	21.2403	-39.0705	27.8198	-24.1681	4.79338	17.7095	13.2222	8.10829	1.58568	12.207	-15.6583	9.0155	23.4743	10.0927	-2.40114	12.309	5.68087	-6.11013	28.8742	-6.63666	4.98254	12.44	-20.8709	9.02157	26.9232	21.0102	-3.06573	9.98163	-7.96403	-6.19519	0.346219	-13.1855	-5.95523	-6.88164	21.5204	-36.2606	6.66927	-42.861	-15.7524	39.5502	36.6823	-20.2223
-13.3456	-3.09086	-24.3274	-34.3121	28.9455	-8.2239	15.908	-18.9121	21.2403	-39.0705	27.9652	-24.0504	4.70791	17.6023	13.1132	7.90329	1.74784	12.5038	-15.6206	8.91494	23.5409	10.0766	-2.48945	12.187	5.82766	-6.13848	28.911	-6.66642	4.81922	12.4768	-20.6823	9.05113	26.9487	20.9587	-3.13876	10.0011	-7.77961	-6.09806	0.42385	-13.1121	-5.9517	-6.90436	21.2027	-36.2821	6.69591	-42.8281	-16.1534	39.387	36.1042	-21.2667
-13.2423	-3.06204	-24.5985	-33.886	28.9295	-8.32094	15.852	-19.0781	22.1659	-38.5833	27.8955	-24.1866	4.6399	17.5377	13.048	7.68319	1.83406	12.6532	-15.5212	8.8232	23.569	10.0435	-2.5545	12.1157	5.8964	-6.15399	28.8535	-6.68661	4.72404	12.488	-20.6691	9.02528	26.9726	20.9134	-3.17269	9.91768	-7.73865	-6.0424	0.442672	-13.0974	-5.9626	-6.91214	20.9312	-36.2398	6.69011	-42.8128	-16.4166	39.2953	35.7491	-21.9665
-13.0995	-2.9884	-25.0378	-33.3715	28.8834	-8.39299	15.8293	-19.1892	22.4095	-38.4859	27.8125	-24.3805	4.61186	17.5231	12.9576	7.60748	1.8865	12.7417	-15.5257	8.75778	23.5675	9.97954	-2.59144	12.1442	6.05762	-6.16854	28.8766	-6.67669	4.67348	12.5586	-20.8245	9.00805	26.9939	20.8984	-3.17413	9.8057	-7.65565	-5.9301	0.46283	-13.081	-5.96504	-6.90284	20.7047	-36.1696	6.69402	-42.8067	-16.8138	39.1575	35.4887	-22.3716
-12.9758	-2.90954	-25.4416	-32.9398	28.8686	-8.48943	15.7507	-19.2899	22.7505	-38.2423	28.1131	-23.7969	4.60045	17.5152	12.788	7.43892	2.03814	12.9491	-15.5003	8.59704	23.5817	9.9328	-2.65532	12.0748	5.93717	-6.18714	28.8582	-6.64312	4.62206	12.6027	-20.7146	9.02395	27.025	20.9481	-3.06671	9.74218	-7.57947	-5.86932	0.401244	-13.0571	-5.9684	-6.90312	20.6161	-36.1289	6.79309	-42.7975	-17.1824	38.9863	35.3577	-22.5898
-12.8392	-2.80381	-25.9052	-32.4877	28.8583	-8.58492	15.6733	-19.4196	23.1402	-37.9987	27.8852	-24.2772	4.61167	17.5325	12.6568	7.39885	2.14091	13.1027	-15.3946	8.36519	23.5822	9.90485	-2.73025	12.049	6.09368	-6.1654	28.8975	-6.62892	4.55173	12.6084	-20.8763	9.05141	27.0695	20.8257	-3.14727	9.58181	-7.52501	-5.84948	0.390344	-13.0411	-5.9702	-6.90506	20.5483	-36.1167	7.00026	-42.7764	-17.4678	38.8433	35.3226	-22.646
-12.7463	-2.72289	-26.2859	-32.2028	28.8651	-8.65095	15.5719	-19.573	24.1146	-37.609	27.8225	-24.3973	4.58554	17.5342	12.5961	7.34974	2.19812	13.2279	-15.0977	8.15012	23.6175	9.85288	-2.85207	12.0302	5.94377	-6.18513	28.8689	-6.54227	4.37343	12.5845	-20.8714	9.01617	27.0933	20.9561	-3.11264	9.6097	-7.45918	-5.91854	0.352014	-13.014	-5.9518	-6.8701	20.0672	-36.3311	7.14561	-42.8019	-17.8609	38.6422	35.3269	-22.6037
-12.6618	-2.61555	-26.5143	-31.9911	28.8588	-8.69739	15.4997	-19.6912	24.3094	-37.609	28.1145	-23.8338	4.59876	17.5712	12.4926	7.39261	2.23841	13.2889	-14.958	7.9144	23.4021	9.87577	-2.95581	12.0017	5.90591	-6.18816	28.7325	-6.53713	4.35189	12.5695	-20.9011	9.01312	27.0547	20.8834	-3.12066	9.40919	-7.30337	-5.87475	0.33265	-13.0006	-5.90461	-6.82131	19.2874	-36.571	7.33989	-42.7908	-18.2246	38.4406	35.3578	-22.5009
-12.5601	-2.53149	-26.6612	-31.8514	28.8562	-8.73158	15.4196	-19.8549	24.4946	-37.4726	28.2107	-23.7459	4.50392	17.5775	12.4465	7.4363	2.26402	13.3286	-14.8514	7.49114	23.6105	9.73947	-3.07006	11.9664	5.86792	-6.18986	28.6187	-6.44589	4.23591	12.5086	-20.9377	9.01918	27.0689	20.8251	-3.11825	9.35787	-7.36079	-5.86044	0.316231	-12.9913	-5.84851	-6.78486	18.2249	-37.2713	7.55511	-42.7904	-18.4733	38.2658	35.3858	-22.437
-12.5217	-2.44529	-26.7645	-31.7667	28.8547	-8.74992	15.3294	-19.9919	25.0077	-37.1868	28.0276	-24.0391	4.37201	17.5685	12.3955	7.49904	2.25194	13.2936	-14.6728	7.16417	23.7332	9.69266	-3.11467	11.9675	5.83399	-6.1905	28.518	-6.42858	4.24408	12.5051	-20.8362	9.06375	27.065	20.8679	-3.14979	9.3811	-7.43823	-5.87484	0.299121	-12.9844	-5.79754	-6.72995	17.257	-37.9869	7.84039	-42.7145	-18.6963	38.0781	35.3269	-22.5926
-12.4876	-2.37616	-26.8876	-31.6969	28.8562	-8.75629	15.2113	-20.1658	25.4299	-36.8295	27.8307	-24.3776	4.16799	17.4661	12.364	7.67621	2.25632	13.2863	-14.4175	6.81526	23.816	9.6534	-3.18984	11.9405	5.78351	-6.18915	28.3963	-6.29287	4.21222	12.4817	-20.9245	9.07689	27.0554	20.843	-3.25522	9.3884	-7.54063	-6.05119	0.285687	-12.9797	-5.76859	-6.69291	15.9371	-38.9309	8.16616	-42.7107	-18.9388	37.8934	35.1115	-22.7533
-12.4297	-2.26827	-27.0177	-31.5351	28.8529	-8.76349	15.1281	-20.3029	25.6464	-36.7862	27.6989	-24.4629	3.86052	17.4013	12.3811	7.83054	2.31549	13.3208	-14.3422	6.46722	23.7286	9.70886	-3.19468	12.0641	5.77849	-6.18959	28.1829	-6.15292	4.34289	12.4887	-20.8036	9.15781	26.9974	20.7928	-3.40293	9.49241	-7.58849	-6.27401	0.27359	-12.9251	-5.78747	-6.73125	14.6146	-40.1589	8.4829	-42.6886	-19.1533	37.6935	34.7933	-23.115
-12.4023	-2.19729	-27.1257	-31.3447	28.7993	-8.82757	15.0366	-20.4383	26.047	-36.4268	27.5491	-24.6413	3.52437	17.2443	12.3777	7.99443	2.32807	13.3176	-14.3432	6.2301	23.7352	9.72166	-3.25265	12.0267	5.83776	-6.19001	28.0948	-6.08895	4.47873	12.4845	-20.7799	9.14201	26.9737	20.8	-3.58809	9.60242	-7.62611	-6.3539	0.269248	-12.888	-5.8262	-6.84874	13.1863	-41.2395	8.84141	-42.6601	-19.2833	37.578	34.2508	-23.8589
-12.3569	-2.14234	-27.2409	-31.0394	28.7731	-8.88524	15.0106	-20.4774	26.2581	-36.3911	27.6987	-24.3972	2.99552	17.0039	12.4245	8.15125	2.3278	13.3108	-14.2571	5.92473	23.782	9.69918	-3.30347	11.9487	5.74675	-6.18652	28.0581	-6.05275	4.28399	12.4195	-20.7834	9.13208	26.9269	20.755	-3.68942	9.5852	-7.61989	-6.41345	0.251087	-12.8308	-5.8639	-7.07673	11.3659	-42.2719	9.19882	-42.6104	-19.4226	37.4852	33.6515	-24.6712
-12.3096	-2.06243	-27.3169	-30.6752	28.8051	-8.89961	14.9668	-20.5442	26.6478	-36.0988	27.5384	-24.6577	2.58497	16.7203	12.5623	8.37665	2.3243	13.3077	-14.1025	5.67815	23.7944	9.73462	-3.33662	11.8977	5.96267	-6.08525	27.9643	-5.98254	4.18698	12.4169	-20.8631	9.15734	26.911	20.6065	-3.79281	9.58711	-7.57322	-6.53607	0.293742	-12.8487	-6.00925	-7.32189	9.60587	-42.9436	9.6887	-42.5772	-19.4694	37.4946	32.9398	-25.8947
-12.3054	-2.0383	-27.3689	-30.238	28.7992	-8.93308	14.9151	-20.6019	26.8156	-35.9093	27.4992	-24.6069	2.08959	16.4714	12.6968	8.62464	2.29733	13.278	-14.0182	5.41981	23.7976	9.74729	-3.35494	11.8386	6.0087	-6.05955	27.9327	-5.95912	4.3725	12.4367	-20.7395	9.15548	26.8781	20.588	-3.88707	9.6235	-7.60166	-6.67907	0.262294	-12.8104	-6.17849	-7.59832	7.5344	-43.4482	10.1249	-42.5173	-19.5859	37.4668	32.1569	-27.1221
-12.299	-2.01437	-27.3325	-29.782	28.7583	-9.00481	14.8664	-20.6576	27.2811	-35.5304	27.5019	-24.631	1.60166	16.255	12.7748	8.94854	2.2928	13.2493	-14.0131	5.19316	23.7092	9.72623	-3.37462	11.7589	5.86819	-6.08061	27.9141	-5.93165	4.37282	12.3896	-20.8415	9.1745	26.9381	20.3785	-3.90147	9.66396	-7.54648	-6.82264	0.284797	-12.8473	-6.41573	-7.88866	5.45779	-43.6259	10.592	-42.431	-19.7906	37.4289	31.0017	-28.4606
-12.3043	-2.00057	-27.3506	-29.2889	28.6961	-9.07685	14.8009	-20.6903	27.5169	-35.3948	27.4968	-24.6314	1.18374	15.9249	12.8544	9.21908	2.27429	13.2246	-14.0038	4.90696	23.7364	9.71454	-3.44408	11.7228	5.89462	-6.07519	28.0158	-5.97163	4.38458	12.4107	-20.9354	9.16396	26.9908	20.3611	-3.92825	9.65349	-7.60323	-6.85862	0.246731	-12.8222	-6.62325	-8.13492	3.18746	-43.5966	11.0854	-42.3224	-19.9038	37.382	29.6988	-29.8016
-12.3103	-2.0058	-27.2507	-28.9099	28.6145	-9.20267	14.7626	-20.6915	27.7305	-35.1314	27.8827	-23.985	0.675536	15.6855	12.9219	9.52581	2.23506	13.1936	-13.892	4.70808	23.8448	9.67906	-3.42601	11.7189	5.89208	-6.0915	27.9475	-5.9301	4.42834	12.4561	-20.9056	9.10181	27.0181	20.3084	-3.94706	9.65547	-7.56553	-6.87413	0.152349	-12.9049	-6.80324	-8.29748	0.863063	-43.5384	11.5005	-42.1718	-19.975	37.3586	28.4415	-30.9569
-12.2819	-1.98303	-27.1122	-28.6672	28.5528	-9.32904	14.7212	-20.6813	27.9957	-34.9355	28.0412	-23.7506	0.331377	15.4505	12.9494	9.91124	2.30165	13.2467	-13.7334	4.31973	23.8123	9.70193	-3.43172	11.6716	5.90165	-6.05714	27.9614	-5.91427	4.20525	12.4326	-20.95	9.03356	27.0264	20.1181	-3.94178	9.61147	-7.59897	-6.88562	0.186023	-12.853	-6.96953	-8.44029	-1.82014	-43.1788	11.9881	-41.9855	-20.1411	37.2541	27.3448	-32.074
-12.2864	-1.98058	-27.0236	-28.3267	28.4982	-9.49149	14.7182	-20.5833	28.1444	-34.8015	27.6895	-24.0806	0.00348866	15.2242	12.9807	10.3382	2.31463	13.2566	-13.6856	3.94164	23.8664	9.71773	-3.43374	11.6529	5.91287	-6.02504	27.9569	-5.92501	4.28531	12.4242	-20.9763	8.99681	27.0431	20.1211	-3.94468	9.59175	-7.61452	-6.92055	0.17777	-12.8518	-7.13532	-8.50857	-4.46369	-42.5943	12.4973	-41.7888	-20.2702	37.1826	26.0707	-33.0698
-12.2832	-1.9604	-26.9346	-28.1117	28.3939	-9.67006	14.7078	-20.548	28.4016	-34.5886	27.7462	-24.104	-0.194582	15.122	13.0411	10.6582	2.32815	13.2679	-13.6234	3.70865	23.8645	9.73139	-3.43703	11.6192	6.21861	-5.89946	27.9852	-5.88973	4.18615	12.4426	-20.9277	9.00003	27.0419	20.078	-3.91608	9.57831	-7.62882	-6.95965	0.183629	-12.8437	-7.2979	-8.52493	-7.11737	-41.8108	12.9383	-41.581	-20.3424	37.121	24.9717	-33.765
-12.2153	-1.92764	-26.8076	-27.8877	28.2926	-9.88287	14.6386	-20.565	28.5478	-34.3937	28.0332	-23.7097	-0.316437	15.0513	13.1526	10.9551	2.34232	13.2822	-13.5892	3.51723	23.796	9.76849	-3.4201	11.6617	6.01685	-5.96499	28.0829	-5.86805	4.42785	12.5479	-20.9135	8.87555	27.0682	20.0732	-4.01034	9.64967	-7.69526	-6.99027	0.216239	-12.8465	-7.46654	-8.57226	-9.45024	-40.5571	13.4581	-41.3771	-20.4411	37.014	23.8513	-34.6423
-12.182	-1.85818	-26.6677	-27.7287	28.2279	-10.0636	14.6165	-20.5539	28.499	-34.4262	28.106	-23.6304	-0.371926	15.0206	13.2253	11.228	2.34763	13.2905	-13.5556	3.38634	23.7553	9.79391	-3.40801	11.6285	6.11391	-5.96428	28.1538	-5.90182	4.48559	12.6714	-21.015	8.76445	27.0088	19.8041	-4.02573	9.67158	-7.75498	-7.06514	0.213473	-12.834	-7.29586	-8.49984	-11.6085	-39.2678	13.7925	-41.1908	-20.5712	36.9144	22.5646	-35.6438
-12.1545	-1.7234	-26.5219	-27.4562	28.1761	-10.2234	14.5587	-20.5333	28.7913	-34.1014	27.8166	-24.0493	-0.442182	14.9595	13.2882	11.426	2.36076	13.3386	-13.5521	3.31052	23.8663	9.77447	-3.39335	11.5398	6.28012	-5.94545	28.2054	-5.92294	4.41977	12.6748	-20.9326	8.74104	27.0529	19.9391	-4.03476	9.65336	-7.8486	-7.22041	0.241107	-12.8378	-7.68417	-8.46521	-13.4828	-38.1238	14.0904	-40.9574	-20.743	36.7832	21.1306	-36.7271
-12.1201	-1.6634	-26.385	-27.3198	28.1182	-10.3405	14.4984	-20.5433	28.6584	-34.2963	27.7444	-24.1482	-0.450938	14.949	13.3223	11.5389	2.35906	13.3239	-13.5357	3.25608	23.9347	9.76344	-3.42694	11.5543	6.45036	-5.95584	28.1543	-5.96483	4.25349	12.6109	-21.0182	8.51874	26.9953	19.8627	-4.03864	9.65932	-7.90176	-7.28465	0.254079	-12.8367	-8.00849	-8.43242	-14.9269	-37.3105	14.3471	-40.7731	-20.799	36.7246	19.4057	-37.8132
-12.0961	-1.59115	-26.2456	-27.194	28.0737	-10.4298	14.3722	-20.559	28.8063	-34.3147	28.046	-23.6707	-0.461372	14.9281	13.3596	11.5957	2.33503	13.2959	-13.5341	3.2394	23.9293	9.79229	-3.42763	11.5484	6.6791	-5.95987	28.2613	-6.06569	4.17346	12.5969	-21.0197	8.4454	27.0118	19.9351	-4.0325	9.6688	-7.89077	-7.23425	0.264376	-12.8361	-8.27128	-8.34247	-16.1427	-36.9108	14.5385	-40.6871	-20.9136	36.5713	17.8692	-38.488
-12.073	-1.53585	-26.1669	-27.1614	28.0291	-10.5137	14.2603	-20.5511	29.0572	-34.251	27.7388	-24.1586	-0.422871	14.9619	13.4195	11.615	2.33926	13.3392	-13.4793	3.23608	23.8966	9.80595	-3.41756	11.5412	6.39291	-6.1408	28.1943	-6.0492	4.23539	12.6606	-20.893	8.46206	26.9097	19.9653	-4.00805	9.6817	-7.78007	-7.18939	0.280678	-12.8399	-8.52956	-8.26753	-17.1556	-36.8584	14.9436	-40.47	-21.1338	36.4075	16.8726	-39.0141
-12.0527	-1.48294	-26.1015	-26.9196	28.0108	-10.604	14.1594	-20.5476	29.4117	-34.0272	28.0623	-23.6904	-0.401934	14.9754	13.4175	11.6044	2.33334	13.3492	-13.3004	3.10727	23.9417	9.80792	-3.42332	11.5258	6.35236	-6.2149	28.1103	-6.05117	4.30877	12.6718	-20.721	8.45732	26.7425	19.7718	-4.00591	9.68215	-7.86478	-7.11489	0.288109	-12.8416	-8.716	-8.23875	-17.6259	-36.7899	15.2167	-40.2995	-21.3329	36.3095	15.5026	-39.3527
-12.0636	-1.47479	-26.0195	-26.8061	27.9944	-10.6679	13.9869	-20.5538	29.6636	-33.5274	27.9711	-23.9715	-0.388531	14.9898	13.3982	11.6188	2.26807	13.3259	-13.2681	3.04354	24.0101	9.74168	-3.41403	11.5654	6.30208	-6.34514	27.6138	-6.04968	4.56131	12.7629	-20.4853	8.6616	26.6807	19.8665	-3.96827	9.73654	-7.82913	-6.94844	0.292815	-12.8434	-8.98761	-8.19065	-18.3335	-36.995	15.0799	-40.4711	-21.7102	36.1509	13.9865	-39.4874
-12.0655	-1.46523	-25.9072	-26.7148	28.0036	-10.6979	13.7736	-20.6225	29.7653	-32.8739	27.7512	-24.3166	-0.405334	14.9697	13.3894	11.5957	2.28105	13.3475	-13.2333	2.88117	24.0551	9.72981	-3.41325	11.5771	6.39565	-6.43889	27.2355	-6.19649	4.55627	12.7649	-20.6707	8.40501	26.3183	19.6162	-4.01102	9.69751	-7.79041	-6.73286	0.2972	-12.8665	-9.11819	-8.16888	-19.5104	-37.0393	16.002	-39.4043	-22.037	36.0292	12.6792	-39.7702
-12.0694	-1.45908	-25.8738	-26.6853	28.006	-10.7429	13.5251	-20.6882	30.1931	-32.3014	28.0978	-23.8839	-0.566343	14.8671	13.378	11.5749	2.27743	13.3579	-13.1718	2.79112	24.1435	9.6838	-3.41047	11.6068	6.23898	-6.7589	26.9003	-6.38912	4.59688	12.731	-20.6541	8.35995	26.0905	19.4143	-3.96861	9.69933	-7.79822	-6.57029	0.318938	-12.9027	-9.20448	-8.15279	-20.9633	-36.7503	16.4934	-38.805	-22.376	35.9001	11.2977	-40.232
-12.0706	-1.49072	-25.7893	-26.6173	28.0268	-10.7327	13.2424	-20.7888	30.3044	-32.0772	27.6632	-24.5439	-0.639817	14.716	13.3562	11.5375	2.23109	13.2532	-13.1028	2.47133	24.2208	9.603	-3.39434	11.5642	6.28772	-6.7264	26.627	-6.35992	4.74777	12.7806	-20.6045	8.26152	25.835	19.2842	-3.93292	9.69904	-7.72302	-6.45421	0.434914	-12.9174	-9.25477	-8.15638	-22.4882	-35.9478	16.8562	-37.8819	-22.6794	35.7532	9.81939	-40.8024
-12.0714	-1.50493	-25.7363	-26.6201	28.0355	-10.724	12.9884	-20.9723	30.6944	-31.4927	27.8696	-24.4267	-0.916136	14.4998	13.3451	11.5176	2.21878	13.2333	-13.079	2.03177	24.2368	9.57515	-3.38919	11.5709	6.62892	-6.7264	26.4265	-6.41245	4.77362	12.7712	-20.5183	8.37101	25.6161	19.2428	-3.94438	9.66332	-7.72802	-6.39398	0.494888	-12.8711	-9.27287	-8.15357	-24.0361	-34.5129	16.9654	-37.026	-22.9582	35.6215	8.30675	-41.259
-12.0739	-1.51676	-25.7045	-26.6989	28.051	-10.7073	12.7772	-21.0643	31.0936	-31.0862	27.8378	-24.3846	-1.17813	14.2618	13.3212	11.515	2.15358	13.1994	-12.9843	1.34603	24.3907	9.48501	-3.38053	11.5265	7.0676	-6.7264	26.2861	-6.45517	4.82799	12.7407	-20.5885	8.22752	25.3363	19.1518	-3.93031	9.62387	-7.73291	-6.34826	0.530452	-12.9264	-9.27668	-8.15783	-25.7211	-32.8875	17.1882	-35.961	-23.2084	35.5012	6.60692	-41.8292
-12.073	-1.53366	-25.7092	-26.8792	28.074	-10.6653	12.6401	-21.1328	31.3705	-30.6383	27.4627	-24.9689	-1.54555	14.0469	13.2743	11.5234	2.12418	13.1977	-13.0291	0.759424	24.4209	9.52008	-3.37099	11.562	6.98636	-6.85638	26.2057	-6.48734	4.70067	12.6146	-20.4816	8.49933	24.8443	18.9755	-3.8863	9.49858	-7.83546	-6.53188	0.689011	-13.1145	-9.26169	-8.15729	-27.5936	-31.1668	17.5624	-34.8287	-23.4189	35.4025	4.74153	-42.333
-12.0752	-1.54762	-25.7232	-26.8976	28.0999	-10.6402	12.5615	-21.1816	31.4952	-30.4136	27.3181	-25.1485	-1.94395	13.7949	13.2293	11.5457	2.12207	13.2113	-13.1952	-0.15024	24.5023	9.3956	-3.36609	11.5643	7.9937	-6.7264	26.1683	-6.50496	4.6456	12.5797	-20.6815	8.3667	24.1802	18.8996	-3.79271	9.48758	-7.99869	-6.60491	0.855487	-13.3592	-9.26561	-8.15279	-29.6174	-29.1749	17.997	-33.7429	-23.5794	35.3112	2.82855	-42.6355
-12.0752	-1.54999	-25.7132	-27.0517	28.107	-10.632	12.481	-21.1713	31.5913	-30.266	27.2224	-25.2805	-2.47058	13.607	13.097	11.4748	2.06653	13.2259	-13.3353	-0.831426	24.4759	9.21783	-3.35791	11.5974	8.09118	-6.7264	26.1864	-6.52374	4.60936	12.5483	-20.6199	8.42985	23.8571	18.9261	-3.82163	9.46302	-8.07312	-6.5639	1.20018	-13.9108	-9.22636	-8.14031	-31.3406	-27.0374	18.4222	-32.4574	-23.8986	35.1521	1.08462	-42.9523
-12.0772	-1.50605	-25.7063	-27.1046	28.1357	-10.6274	12.4534	-21.1712	31.6458	-30.1617	27.139	-25.389	-2.97108	13.3728	12.9861	11.3853	2.00769	13.1374	-13.3432	-1.49624	24.5316	9.08125	-3.35547	11.6318	8.13992	-6.803	26.2053	-6.52924	4.66857	12.5771	-20.6886	8.43294	23.8492	18.6951	-3.83735	9.40895	-8.01984	-6.67689	1.36789	-14.5021	-9.20564	-8.13638	-32.8642	-24.5475	19.0063	-31.2427	-24.073	35.0515	-0.611946	-43.086
-12.0737	-1.4895	-25.7254	-27.2374	28.1632	-10.6054	12.4098	-21.1284	31.647	-30.1472	27.0064	-25.5195	-3.46813	13.229	12.8682	11.271	2.0418	13.1604	-13.4827	-1.88548	24.5649	8.97504	-3.35427	11.6572	8.48112	-6.77514	26.2331	-6.52584	4.54455	12.5204	-20.7508	8.4358	23.4475	18.6041	-3.80268	9.41737	-8.16328	-6.69955	1.49436	-14.7605	-9.18774	-8.13292	-34.4895	-22.1863	19.8435	-30.1528	-24.2069	34.9689	-2.24573	-42.8671
-12.0851	-1.49182	-25.8277	-27.1036	28.1311	-10.624	12.3651	-21.0923	31.6274	-30.2551	26.9672	-25.5213	-3.91065	13.101	12.7807	11.0628	2.05112	13.1893	-13.5746	-2.16611	24.4423	9.03962	-3.35128	11.6236	8.5786	-7.11634	26.3044	-6.52414	4.451	12.4514	-20.6484	8.52043	23.221	18.3821	-3.74099	9.42113	-8.05619	-6.87509	1.58037	-15.1175	-9.22493	-8.14103	-36.13	-19.9017	21.0197	-29.213	-24.3838	34.8191	-4.11089	-42.6481
-12.087	-1.48711	-25.9155	-27.0771	28.1024	-10.6547	12.2897	-21.0179	31.6062	-30.2906	26.9113	-25.6029	-4.41562	12.8946	12.7676	10.9682	2.01157	13.1902	-13.6301	-2.2807	24.58	8.90675	-3.35125	11.6038	8.09118	-7.0676	26.3488	-6.5781	4.37101	12.4967	-20.7437	8.50544	23.0412	18.2041	-3.74803	9.42383	-8.11159	-6.8972	1.63665	-15.3667	-9.23383	-8.1423	-37.5132	-17.5736	22.2779	-28.2301	-24.4472	34.76	-6.02847	-42.3511
-12.0919	-1.48398	-25.9595	-27.0301	28.0409	-10.7198	12.2308	-20.955	31.6788	-30.2405	26.8708	-25.6037	-5.05365	12.7863	12.7266	10.8438	2.01339	13.2336	-13.7085	-2.41358	24.7598	8.73385	-3.27871	11.6851	8.09118	-7.16508	26.4951	-6.63909	3.97656	12.4993	-20.6736	8.5184	23.2471	18.3461	-3.71934	9.43967	-8.22357	-7.32745	1.64555	-15.8098	-9.14188	-8.15484	-38.4754	-14.8439	23.7065	-27.3209	-24.6052	34.6144	-8.02137	-41.8799
-12.0946	-1.48203	-26.0715	-26.98	28.0064	-10.7794	12.1985	-20.8961	31.7137	-30.2582	26.811	-25.662	-5.54599	12.547	12.6937	10.772	2.02617	13.2379	-13.7508	-2.42442	24.9458	8.60037	-3.08909	11.8774	8.23741	-7.11634	26.4715	-6.68512	4.11773	12.5409	-20.7371	8.47877	23.3076	18.3311	-3.76557	9.38438	-8.04815	-7.7895	1.64901	-16.0632	-9.11906	-8.16425	-39.0896	-12.2259	24.9251	-26.2854	-24.6922	34.5262	-10.0906	-41.465
-12.0864	-1.46563	-26.1821	-26.9049	27.9477	-10.8467	12.2732	-20.7833	31.8392	-30.1764	26.7278	-25.6977	-6.1325	12.4282	12.6822	10.7218	2.03035	13.2488	-13.7768	-2.38225	25.0631	8.47418	-2.93185	12.0509	8.48112	-7.11634	26.5054	-6.73643	4.06475	12.5323	-20.7833	8.52296	23.2918	18.4016	-3.77117	9.38726	-7.98922	-8.04468	1.59733	-16.2589	-9.10179	-8.16513	-39.5112	-10.0359	26.115	-25.5812	-24.8004	34.4382	-12.1769	-41.1495
-12.093	-1.48217	-26.261	-26.8282	27.8903	-10.9589	12.2596	-20.7451	31.9085	-30.1676	26.7158	-25.7183	-6.72611	12.1673	12.68	10.6988	2.02498	13.2833	-13.9589	-2.59057	25.1226	8.50909	-2.83554	12.19	8.87105	-7.31131	26.5127	-6.90445	4.08313	12.5391	-20.9341	8.45818	23.2621	18.2692	-3.70151	9.41208	-7.96348	-8.17835	1.70227	-16.4984	-9.16636	-8.14644	-39.8275	-8.27506	27.5054	-25.26	-24.9132	34.3526	-14.1865	-40.7796
-12.0933	-1.48226	-26.3944	-26.6545	27.8315	-11.0844	12.2567	-20.7033	31.967	-30.1435	26.7069	-25.7161	-7.43032	11.9445	12.6698	10.692	2.02593	13.2974	-13.8694	-2.19149	25.0834	8.47093	-2.69463	12.3944	8.90355	-7.27881	26.2962	-7.09515	4.09351	12.579	-20.9173	8.56718	23.2627	18.3123	-3.67577	9.4075	-8.00569	-8.26008	1.66316	-16.5669	-9.17372	-8.14804	-39.9988	-6.44182	28.6865	-25.0995	-25.0623	34.2411	-16.0906	-40.1677
-12.096	-1.49456	-26.6025	-26.4742	27.8018	-11.1686	12.2146	-20.6823	32.0295	-30.1199	26.6918	-25.7072	-7.91598	11.6536	12.6903	10.6994	2.02658	13.3081	-13.9465	-2.31248	25.1446	8.2792	-2.57812	12.582	9.60218	-7.40879	26.1335	-7.55426	4.02495	12.5904	-20.9199	8.66121	23.0951	18.2126	-3.67752	9.37515	-8.07422	-8.29204	1.72956	-16.7022	-9.19461	-8.13849	-39.968	-4.98469	29.8245	-25.2867	-25.1834	34.1425	-17.6799	-39.4689
-12.0954	-1.48982	-26.7765	-26.3122	27.764	-11.289	12.1959	-20.6628	32.1009	-30.0902	26.6881	-25.7021	-8.45211	11.4653	12.7087	10.7107	2.01064	13.1507	-13.8641	-2.08384	25.1657	8.21504	-2.48042	12.678	9.26099	-7.11634	25.9512	-7.79065	3.97286	12.5711	-20.9307	8.6351	22.901	18.1437	-3.71459	9.4453	-8.06337	-8.38406	1.719	-16.6049	-9.2219	-8.13845	-39.9325	-3.94741	29.5349	-25.2525	-25.3384	34.0349	-18.8197	-38.8597
-12.0879	-1.49534	-26.9981	-26.2041	27.6971	-11.4701	12.2602	-20.7187	32.2794	-29.9366	27.0505	-25.292	-8.81699	11.234	12.7084	10.711	2.05613	12.9959	-13.8417	-1.99811	25.2888	7.95221	-2.21908	13.0866	9.74841	-7.11634	25.7856	-8.3164	4.03746	12.605	-21.0267	8.62471	22.718	18.1186	-3.81275	9.48864	-8.08003	-8.39955	1.69895	-16.59	-9.30937	-8.19447	-39.812	-3.28435	31.2044	-26.3454	-25.5024	33.9404	-19.9001	-38.2755
-12.0883	-1.51383	-27.3026	-25.9846	27.6844	-11.5808	12.2771	-20.6941	32.5028	-29.8235	26.8004	-25.5775	-9.1959	10.8861	12.7457	10.7413	2.05689	12.8926	-13.7897	-2.01223	25.2473	8.07777	-2.09747	13.1454	9.8691	-7.35773	25.5895	-8.6188	4.04856	12.5807	-21.06	8.47716	22.3158	18.0263	-3.76209	9.51453	-8.0912	-8.3693	1.79758	-16.5498	-9.50034	-8.21495	-39.7077	-2.97595	31.8721	-26.8203	-25.6406	33.9122	-20.7288	-37.7008
-12.0891	-1.49904	-27.5859	-25.7664	27.6465	-11.7761	12.2776	-20.6968	32.6829	-29.6576	26.7852	-25.5831	-9.50679	10.7136	12.7606	10.7558	2.01232	12.7246	-13.8628	-2.23264	25.1733	8.10583	-2.00692	13.2825	9.74841	-7.36005	25.4259	-9.04538	3.99581	12.5744	-21.0483	8.52496	22.3359	18.1714	-3.7514	9.52566	-8.04374	-8.39814	1.87264	-16.476	-9.65578	-8.29799	-39.6161	-2.88072	32.3471	-27.0399	-25.7173	33.8788	-21.4095	-37.1499
-12.0808	-1.42771	-27.8507	-25.5124	27.5967	-12.0011	12.2628	-20.6865	32.8035	-29.5622	26.7664	-25.5924	-9.77637	10.5032	12.7646	10.7672	2.00898	12.7819	-13.8809	-2.31934	25.1626	8.02447	-1.9191	13.3893	9.74841	-7.36005	25.2562	-9.35964	4.24649	12.6664	-21.0334	8.53454	22.0954	17.9858	-3.76923	9.60475	-8.04019	-8.39583	1.84425	-16.5021	-9.83666	-8.43953	-39.5685	-2.86574	32.8565	-26.6448	-26.8785	32.7273	-22.2354	-36.6016
-12.087	-1.38799	-28.1532	-25.2174	27.5522	-12.1487	12.2364	-20.662	32.8873	-29.5004	26.7679	-25.6127	-10.0379	10.2577	12.7662	10.7741	2.02581	12.7678	-13.8034	-2.20982	25.1077	7.95946	-1.91409	13.4617	10.0896	-7.50628	25.0536	-9.60767	3.77672	12.5969	-21.2284	8.32582	21.7448	17.8722	-3.84069	9.65159	-8.12586	-8.34988	1.89568	-16.4776	-10.1895	-8.58249	-39.605	-2.54935	33.4316	-26.0883	-27.2927	32.2727	-23.1333	-36.1648
-12.0719	-1.33704	-28.4487	-24.8595	27.52	-12.2825	12.2233	-20.6581	32.9519	-29.4566	27.1354	-25.1852	-10.3468	10.0887	12.7682	10.7796	2.00275	12.7747	-13.7878	-2.21905	25.0357	7.94629	-1.90433	13.4473	10.0896	-7.45753	25.0763	-9.86424	3.75085	12.6021	-21.2436	8.23151	21.3359	17.7348	-3.82701	9.69638	-8.164	-8.28072	1.91801	-16.4256	-10.2712	-8.64425	-39.903	-1.788	33.6223	-25.315	-27.7198	31.8979	-24.3537	-35.4766
-12.0834	-1.22849	-28.6951	-24.561	27.4694	-12.4167	12.1022	-20.6147	33.0169	-29.446	26.858	-25.5159	-10.6372	9.85717	12.784	10.7922	2.03589	12.7859	-13.7709	-2.22812	25.0237	8.08121	-1.94536	13.4521	9.99537	-7.39579	25.0775	-10.1189	3.76532	12.6173	-21.2616	8.1826	20.9984	17.4667	-3.93148	9.75189	-8.12323	-8.14952	1.95494	-16.4156	-10.4168	-8.82649	-40.1834	-0.794676	33.2869	-24.5589	-28.0413	31.5824	-25.517	-34.6512
-12.1056	-1.14918	-29.0541	-24.1158	27.4361	-12.5216	11.9297	-20.5954	33.0235	-29.456	26.8202	-25.5416	-11.0057	9.57812	12.788	10.7967	2.04595	12.7896	-13.8736	-2.47301	25.1405	8.00659	-1.96036	13.4493	10.095	-7.3763	24.9841	-10.4158	3.6401	12.6533	-21.336	8.07809	20.4687	17.2642	-3.99557	9.82102	-8.12587	-8.15946	1.94374	-16.3943	-10.5055	-8.92097	-40.3158	0.671791	32.8689	-23.7616	-28.2071	31.4095	-26.9388	-33.6372
-12.1114	-1.09186	-29.2906	-23.8096	27.4132	-12.6211	11.7694	-20.5798	32.9483	-29.5483	26.7842	-25.5653	-11.3712	9.38662	12.7909	10.7995	2.0542	12.8024	-13.9142	-2.54794	25.2271	7.80155	-1.98242	13.4576	10.2976	-7.47378	24.9405	-10.6048	3.38008	12.6658	-21.3077	8.02219	20.2272	17.1364	-3.97993	9.86494	-8.15797	-8.10479	1.95542	-16.3932	-10.6159	-8.99095	-40.3287	2.47029	32.0454	-23.3929	-28.4283	31.2484	-28.3957	-32.3634
-12.1266	-0.96369	-29.5987	-23.3818	27.3844	-12.7087	11.6903	-20.5647	32.8159	-29.6242	26.7931	-25.5334	-11.8296	9.10213	12.7837	10.7983	2.03228	12.7708	-14.1702	-2.83774	25.2971	7.92115	-1.94678	13.4692	10.3821	-7.55502	24.863	-10.814	3.13187	12.8038	-20.99	8.3164	20.042	17.0923	-3.9985	9.86721	-8.35901	-7.88248	1.98436	-16.3905	-10.63	-9.02782	-40.1026	4.44072	30.8801	-23.6357	-28.6278	31.1041	-29.9795	-30.8403
-12.1703	-0.798979	-29.8876	-22.9098	27.3727	-12.7538	11.5752	-20.5485	32.7663	-29.7136	26.7791	-25.5381	-12.2276	8.96981	12.7817	10.7979	2.02594	12.7611	-14.2681	-2.88019	25.5035	7.9614	-1.94028	13.4568	10.4308	-7.55502	24.8475	-10.9192	2.81667	12.9151	-21.189	8.04647	19.9244	17.0668	-4.04376	9.89198	-8.45787	-7.62962	1.96091	-16.3932	-10.6383	-9.05187	-39.8046	6.76964	29.6739	-23.6638	-28.6905	31.077	-31.6057	-29.2308
-12.1814	-0.700804	-30.0835	-22.3698	27.3669	-12.7759	11.3969	-20.4804	32.6893	-29.7493	26.7843	-25.5371	-12.5925	8.78072	12.7795	10.7969	2.02094	12.7536	-14.3806	-3.07452	25.6985	7.86954	-1.94199	13.4425	10.8207	-7.70124	24.8294	-10.9718	2.54222	12.928	-21.1626	8.01514	19.8309	17.0165	-4.01906	9.89193	-8.55369	-7.41432	1.92669	-16.3547	-10.6282	-9.06207	-39.5231	8.92614	28.08	-23.6059	-28.7029	31.0792	-33.0295	-27.7604
-12.1879	-0.614022	-30.2696	-21.9126	27.3698	-12.7858	11.1686	-20.433	32.6793	-29.793	26.7622	-25.5744	-12.8895	8.66705	12.7519	10.7776	2.03248	12.8034	-14.5966	-3.29217	25.8315	7.73123	-1.98846	13.4061	10.779	-7.68469	24.7983	-11.0861	2.21717	12.9603	-21.192	7.90078	19.9155	17.1835	-4.07406	9.90756	-8.59516	-7.24277	1.94197	-16.3843	-10.6229	-9.05518	-38.9081	11.2139	26.4989	-23.1806	-28.7121	31.0687	-34.3776	-26.3515
-12.1664	-0.555142	-30.3828	-21.4546	27.3696	-12.7896	10.9685	-20.389	32.6212	-29.7932	26.8953	-25.3454	-13.0911	8.66379	12.7418	10.7705	2.03356	12.8159	-14.7683	-3.44879	26.0937	7.49443	-2.00144	13.3905	10.7649	-7.63108	24.7874	-11.1493	2.0475	13.048	-21.1329	7.80026	20.001	17.2977	-4.11156	9.90301	-8.60134	-7.16013	1.96291	-16.3953	-10.6095	-9.05078	-38.139	13.5539	25.0527	-22.6275	-28.6504	31.1258	-35.5109	-24.7272
-12.114	-0.480066	-30.4581	-21.0532	27.3704	-12.7889	10.7348	-20.3013	32.5661	-29.7273	26.7994	-25.4036	-13.2474	8.69584	12.7424	10.7624	2.01179	12.8181	-14.8988	-3.60746	26.3269	7.14313	-1.95499	13.4139	10.8917	-7.599	24.8212	-11.0666	1.94251	13.0689	-21.124	7.70263	19.5964	17.4045	-4.15055	9.93712	-8.60069	-7.13857	1.9342	-16.3017	-10.7181	-9.05836	-37.1392	16.0802	23.4855	-22.2955	-28.6062	31.2016	-36.4825	-22.9424
-12.099	-0.404059	-30.4643	-20.6163	27.3768	-12.7885	10.584	-20.2522	32.5111	-29.6139	26.7933	-25.3823	-13.3075	8.75849	12.7353	10.7455	2.00579	12.8251	-14.9248	-3.79784	26.4154	6.92876	-1.95285	13.4326	10.9416	-7.54177	24.844	-11.0661	1.8992	13.0935	-21.0906	7.62967	19.2983	17.3596	-4.2304	9.95098	-8.65017	-7.01829	1.82046	-16.3144	-10.7472	-9.05454	-35.9183	18.6205	22.1422	-22.3088	-28.4341	31.2922	-37.3865	-21.1016
-12.0926	-0.367656	-30.3419	-20.1471	27.3718	-12.8014	10.3304	-20.1397	32.4906	-29.4549	27.2401	-24.9793	-13.2537	8.93912	12.7365	10.748	2.00747	12.8405	-14.9683	-4.05983	26.4581	6.64591	-1.93964	13.4596	11.0939	-7.61484	24.8406	-10.982	1.8751	13.1072	-20.9185	7.6409	19.2017	17.3806	-4.25775	9.95327	-8.64219	-7.06951	1.75795	-16.329	-10.7726	-9.05691	-34.3645	21.2731	20.7967	-22.6448	-28.3672	31.3843	-38.2319	-19.2633
-12.0524	-0.332105	-30.2192	-19.8659	27.362	-12.8237	10.1693	-20.0956	32.4888	-29.3794	27.3982	-24.8378	-13.1493	8.99669	12.7389	10.7522	2.03347	12.8309	-15.1451	-4.33928	26.6665	6.42185	-1.91835	13.4619	11.1962	-7.59561	24.8294	-11.0816	1.66181	13.2054	-20.9327	7.58417	19.0357	17.457	-4.31353	9.92595	-8.6267	-7.0596	1.69622	-16.3143	-10.6955	-9.02261	-32.8176	23.9968	19.3479	-22.7376	-28.2285	31.4597	-39.2275	-17.2956
-12.0354	-0.316034	-30.0581	-19.4183	27.3466	-12.8362	10.0163	-20.035	32.4936	-29.2852	27.0119	-25.1505	-13.0696	9.07589	12.7404	10.7532	2.03921	12.8132	-15.2344	-4.64695	26.8512	6.24857	-1.91134	13.4482	11.3731	-7.66663	24.8614	-11.0277	1.61364	13.2581	-20.9632	7.57942	18.8833	17.4971	-4.34271	9.90349	-8.61431	-7.0588	1.66147	-16.3082	-10.6819	-9.01242	-30.827	26.3913	17.7744	-22.5305	-28.142	31.5116	-40.1746	-15.648
-12.0165	-0.309791	-29.8751	-19.1277	27.343	-12.8408	9.85252	-20.0019	32.5189	-29.153	26.9776	-25.1824	-13.007	9.18557	12.7099	10.746	2.03849	12.803	-15.3234	-4.74088	26.9451	6.21759	-1.90798	13.4582	11.4062	-7.64296	24.895	-10.9914	1.5704	12.9802	-20.8829	7.60094	18.553	17.4118	-4.31048	9.99424	-8.60499	-7.09504	1.66633	-16.3067	-10.7589	-9.02936	-28.7085	28.6937	16.1968	-22.0953	-28.1198	31.5496	-40.7286	-14.4357
-12.0161	-0.306396	-29.7554	-18.7654	27.3353	-12.8498	9.73275	-19.959	32.5309	-28.9783	26.8787	-25.165	-12.9123	9.24731	12.6718	10.7466	2.00836	12.7754	-15.3106	-4.96297	27.0177	6.19789	-1.90388	13.4598	11.4524	-7.64963	24.8839	-10.9564	1.47215	12.8649	-20.7415	7.67074	18.426	17.3858	-4.42524	9.92927	-8.57768	-7.09839	1.64023	-16.3039	-10.7843	-9.02708	-26.3842	30.9903	14.5556	-21.9046	-28.1729	31.5343	-41.1008	-13.4359
-12.0127	-0.30802	-29.6428	-18.5968	27.3351	-12.854	9.62539	-19.9196	32.5762	-28.7698	27.3173	-24.771	-12.8621	9.33	12.6328	10.76	2.05668	12.9095	-15.3111	-5.14564	27.0221	6.31954	-1.93859	13.429	11.4816	-7.65427	24.9048	-10.9594	1.52117	12.7663	-20.6741	7.86065	18.3029	17.3569	-4.65828	10.0301	-8.56871	-7.10146	1.63637	-16.3159	-10.7957	-9.02109	-23.6493	32.9442	12.8262	-21.959	-28.2535	31.4856	-41.2767	-12.6174
-12.0253	-0.338571	-29.4649	-18.3964	27.3509	-12.8448	9.57093	-19.9009	32.6609	-28.4353	27.3144	-24.6631	-12.853	9.51801	12.6224	10.7563	2.03778	12.8667	-15.3722	-5.37503	27.1206	6.23462	-1.9016	13.4807	11.4972	-7.65741	24.8993	-10.9868	1.56744	12.7204	-20.6144	7.95285	18.1926	17.3184	-4.83794	9.80065	-8.58914	-7.08886	1.60787	-16.3445	-10.808	-9.03258	-21.5031	34.5522	11.0368	-22.3026	-28.3202	31.4134	-41.3291	-12.4889
-12.0319	-0.347799	-29.2499	-18.1955	27.3556	-12.8447	9.57184	-19.906	32.7287	-28.1736	26.9666	-24.924	-12.816	9.63339	12.6088	10.7575	2.04559	12.8893	-15.4083	-5.57139	27.1365	6.30437	-1.89839	13.4901	11.4129	-7.60246	24.8955	-11.0014	1.55921	12.7364	-20.7877	7.83072	18.1786	17.3334	-4.90826	9.85721	-8.56559	-7.02524	1.55958	-16.4218	-10.8243	-9.03337	-19.4866	35.9174	9.35517	-22.8304	-28.3837	31.3201	-40.9958	-12.6642
-12.0468	-0.345814	-29.0562	-17.9929	27.3625	-12.8436	9.56925	-19.9205	32.7457	-27.8991	26.8706	-24.9223	-12.8301	9.77604	12.5995	10.7584	2.05408	12.933	-15.3833	-5.70584	27.1297	6.34976	-1.90865	13.4939	11.3727	-7.61591	24.888	-11.0218	1.57679	12.7222	-20.6395	8.08024	18.2118	17.3342	-5.16893	9.88046	-8.5575	-7.03965	1.40446	-16.4348	-10.8342	-9.03777	-17.7976	37.0631	7.56647	-23.5246	-28.4513	31.1757	-40.8106	-12.9174
-12.0182	-0.364744	-28.8048	-17.809	27.3719	-12.8558	9.57396	-19.9291	32.7489	-27.6569	27.1594	-24.5694	-12.8054	9.8361	12.6153	10.7574	2.10357	13.0007	-15.4092	-5.81133	27.159	6.37736	-1.9215	13.4619	11.298	-7.57735	24.8601	-11.0045	1.55447	12.667	-20.7795	7.87651	18.144	17.2972	-5.33885	9.83723	-8.55274	-7.00327	1.29117	-16.5041	-10.8437	-9.04312	-15.8692	37.9443	5.88349	-24.6046	-28.5152	31.0217	-40.7325	-13.1769
-12.0648	-0.343019	-28.5083	-17.6742	27.3774	-12.8586	9.62361	-19.9517	32.7735	-27.4541	27.1967	-24.4909	-12.756	9.8917	12.6198	10.7571	2.11737	13.0383	-15.4276	-5.87772	27.1846	6.30234	-1.91609	13.4576	11.254	-7.56209	24.8799	-11.0968	1.58565	12.6482	-20.6042	8.16304	18.221	17.3815	-5.44081	9.83336	-8.58764	-7.11072	0.965562	-16.4756	-10.8483	-9.04608	-13.9152	38.8785	4.18533	-25.7936	-28.5834	30.8956	-40.6323	-13.4466
-12.0689	-0.293643	-28.1924	-17.5248	27.3783	-12.8503	9.66221	-19.9933	32.9156	-27.1839	26.8853	-24.6253	-12.8187	9.98223	12.6288	10.7557	2.15638	13.1255	-15.4438	-6.05442	27.1629	6.2771	-1.91468	13.4656	11.4262	-7.75011	24.8776	-10.969	1.46943	12.6442	-20.4913	8.20171	18.3253	17.3183	-5.61596	9.80914	-8.59624	-7.07402	0.688277	-16.5849	-10.8545	-9.06227	-11.6251	39.8888	2.84347	-27.1963	-28.645	30.7731	-40.4868	-13.8349
-12.0511	-0.290354	-27.9219	-17.4109	27.3807	-12.8486	9.76067	-19.9694	32.9677	-26.725	26.7711	-24.5473	-12.8235	10.0114	12.6358	10.755	2.17285	13.1926	-15.4288	-6.17098	27.1547	6.25391	-1.92036	13.4649	11.4672	-7.83038	24.8684	-10.9356	1.3755	12.6627	-20.4274	8.23438	18.4336	17.2956	-5.71246	9.81487	-8.56921	-7.07438	0.458023	-16.6384	-10.8595	-9.06589	-9.22477	40.6153	2.06633	-28.6243	-28.7425	30.6476	-40.4222	-14.2121
-12.0446	-0.287112	-27.6521	-17.3612	27.3776	-12.8513	9.86532	-19.9797	33.1219	-26.349	27.0676	-24.1323	-12.8519	10.0543	12.6347	10.7548	2.19771	13.228	-15.384	-6.26664	27.1362	6.23632	-1.94114	13.4484	11.341	-7.72175	24.8649	-10.8969	1.18057	12.6114	-20.3695	8.22981	18.5491	17.5297	-5.80465	9.81719	-8.56739	-7.04092	0.348924	-16.5649	-10.8613	-9.06996	-6.5793	41.0929	1.75115	-29.9156	-28.8512	30.4992	-40.461	-14.512
-11.9319	-0.180003	-27.4631	-17.3878	27.3861	-12.8627	9.94986	-20.0801	33.3746	-25.9633	27.1224	-23.9711	-12.8424	10.0503	12.6411	10.7609	2.24635	13.3067	-15.339	-6.30236	27.1634	6.23814	-1.91415	13.4462	11.5391	-7.88406	24.8624	-10.933	0.953206	12.484	-20.4089	8.09035	18.6421	17.6262	-5.84329	9.78876	-8.59509	-7.13174	0.30407	-16.5399	-10.8561	-9.08204	-3.72994	41.2719	1.92821	-29.6184	-29.0463	30.3436	-40.5934	-14.8263
-11.8604	-0.144523	-27.2358	-17.3599	27.3878	-12.8665	10.0764	-20.0663	33.5961	-25.4484	27.3304	-23.7444	-12.8894	10.085	12.6396	10.7563	2.26792	13.4086	-15.3005	-6.32523	27.1089	6.30792	-1.91682	13.4544	11.3832	-7.60791	24.8607	-10.9315	0.721976	12.4589	-20.4131	7.99955	18.4571	17.6334	-5.86507	9.79603	-8.60967	-7.07779	0.265425	-16.5355	-10.8616	-9.09158	-0.905922	41.371	1.86379	-31.8884	-29.2847	30.1284	-40.7848	-15.0642
-11.6537	-0.128342	-27.0454	-17.3616	27.3847	-12.8615	10.1025	-20.087	34.0334	-25.0195	26.9014	-23.9157	-12.867	10.0747	12.6257	10.7395	2.34749	13.5226	-15.2818	-6.32788	27.0699	6.21331	-1.92846	13.4413	11.5172	-7.67939	24.8765	-10.9886	0.52594	12.4606	-20.3216	7.98805	18.2378	17.6466	-5.83085	9.78863	-8.61138	-7.16615	0.217074	-16.5039	-10.8547	-9.05681	1.83567	41.381	2.10401	-33.2434	-29.6363	29.8835	-41.0542	-15.2718
-11.4634	-0.106812	-26.8893	-17.4309	27.3814	-12.8735	10.1899	-20.1433	34.4035	-24.565	26.8525	-23.8987	-12.8718	10.0997	12.6207	10.7337	2.37475	13.5652	-15.2638	-6.34509	27.0656	6.17818	-1.94656	13.4229	11.5686	-7.70491	24.8971	-11.0959	0.248552	12.5342	-20.2196	7.87862	18.0512	17.7914	-5.80443	9.7682	-8.6151	-7.11966	0.222854	-16.5007	-10.8576	-9.02307	4.11785	41.3853	2.30252	-34.434	-29.9718	29.6359	-41.341	-15.3239
-11.2738	-0.0754913	-26.7366	-17.5244	27.3818	-12.8739	10.2269	-20.2631	34.7163	-24.1622	26.7469	-23.9295	-12.8569	9.96493	12.616	10.7286	2.3979	13.6605	-15.2478	-6.372	27.0379	6.17577	-1.93801	13.4087	11.6022	-7.6838	24.7878	-11.4336	0.0835393	12.6049	-20.2398	7.82391	17.7812	17.7332	-5.7837	9.75928	-8.54308	-7.0147	0.228583	-16.4814	-10.8706	-8.86838	6.31711	41.3965	2.49557	-35.622	-30.2752	29.4236	-41.5358	-15.4492
-11.1617	-0.0549431	-26.5562	-17.634	27.3835	-12.8515	10.2667	-20.3409	35.0845	-23.8425	26.6632	-23.9917	-12.8376	9.83373	12.5887	10.7204	2.42987	13.8706	-15.2467	-6.36582	27.009	6.34669	-1.93018	13.4358	11.6274	-7.66242	24.6884	-11.704	-0.197958	12.6116	-20.2167	7.74135	17.1869	18.0198	-5.77181	9.84512	-8.54662	-7.31327	0.273759	-16.4591	-11.0224	-8.65298	8.47577	41.0856	3.01409	-36.8689	-30.528	29.2363	-41.6759	-15.5153
-11.0558	-0.0587053	-26.3319	-17.7756	27.3836	-12.8448	10.2242	-20.4524	35.2942	-23.6637	26.625	-23.9838	-12.8032	9.66465	12.5781	10.7161	2.43439	14.0196	-15.2428	-6.41247	27.0111	6.34354	-1.91095	13.4535	11.6443	-7.6795	24.7559	-12.1672	-0.403501	12.6754	-20.1782	7.7143	17.073	18.1212	-5.75972	9.81852	-8.52175	-7.3659	0.299678	-16.4486	-11.1532	-8.52033	10.5148	40.8269	3.64364	-38.0544	-30.755	29.0376	-41.8155	-15.4702
-10.9896	-0.0791574	-26.1235	-17.945	27.3853	-12.8477	10.1963	-20.5176	35.4863	-23.5234	26.5837	-23.987	-12.7988	9.53313	12.5694	10.713	2.44317	14.2187	-15.211	-6.44593	27.0026	6.42893	-1.90285	13.4631	12.0393	-7.9937	24.7928	-12.5352	-0.604983	12.7926	-20.1133	7.76774	16.7474	18.2788	-5.65331	9.90926	-8.46805	-7.22116	0.329804	-16.4782	-11.4169	-8.40909	12.3307	40.5362	4.48364	-39.0653	-31.065	28.765	-41.884	-15.4525
-10.8805	-0.123468	-25.7182	-18.135	27.3938	-12.8339	10.1765	-20.5702	35.5735	-23.4445	26.573	-24.0244	-12.8473	9.44345	12.5587	10.7107	2.49709	14.3482	-15.1954	-6.82652	27.02	6.48739	-1.9022	13.4264	12.4292	-8.28615	24.81	-12.9887	-0.692476	12.8405	-20.107	7.74349	16.3242	18.4768	-5.64257	9.78188	-8.48405	-7.55644	0.317809	-16.4351	-11.7336	-8.40181	14.3138	40.1579	4.61205	-39.0159	-31.2941	28.5672	-41.9373	-15.4018
-10.8267	-0.141608	-25.3366	-18.343	27.4083	-12.7894	10.2086	-20.5761	35.6646	-23.394	26.8626	-23.7409	-12.8387	9.29994	12.5531	10.7096	2.62994	14.4974	-15.0534	-7.55541	27.0187	6.60796	-1.89346	13.4444	12.5235	-8.16267	24.773	-12.9316	-0.934303	12.9958	-20.3124	7.71412	16.1898	18.5963	-5.63117	9.74214	-8.49734	-7.48953	0.32291	-16.4269	-12.1963	-8.44314	16.73	39.2874	6.1475	-40.3863	-31.511	28.3127	-41.9176	-15.4186
-10.7517	-0.145801	-24.8685	-18.4965	27.4531	-12.7143	10.1549	-20.6271	35.7383	-23.259	26.6832	-23.9244	-12.8863	9.18989	12.5676	10.7226	2.72305	14.5949	-15.0437	-8.29744	27.0003	6.79374	-1.86779	13.4008	12.8329	-8.43862	24.7534	-13.2225	-1.01539	13.0975	-20.4527	7.63259	15.9687	18.7453	-5.63363	9.75374	-8.53018	-7.53457	0.30747	-16.3758	-12.6235	-8.50137	19.2314	38.2401	6.82251	-40.8424	-31.6444	28.0366	-41.7655	-15.5027
-10.6758	-0.184338	-24.4281	-18.609	27.571	-12.6047	10.0689	-20.7104	35.8441	-23.0927	26.6593	-23.94	-12.8988	9.11692	12.5716	10.727	2.77296	14.6454	-15.4959	-9.15541	27.0359	6.85351	-1.89955	13.3641	12.9442	-8.41048	24.7497	-13.221	-1.204	13.271	-20.4928	7.61973	15.8819	18.8425	-5.62734	9.7391	-8.49101	-7.63414	0.293364	-16.3678	-13.2623	-8.6131	21.7999	36.7491	7.42812	-41.3609	-31.7673	27.8186	-41.6512	-15.6566
-10.6407	-0.197909	-24.0722	-18.6344	27.6012	-12.548	9.91972	-20.8268	35.9461	-22.9291	26.6862	-23.9483	-12.8934	8.97407	12.5799	10.7308	2.8368	14.7092	-15.64	-9.9119	27.0845	6.93123	-1.90529	13.3491	12.9604	-8.52861	24.7489	-13.2829	-1.36158	13.3845	-20.4995	7.49413	15.8372	18.9056	-5.63264	9.73153	-8.51887	-7.61888	0.252447	-16.3654	-13.9397	-8.8358	24.4114	35.3369	7.74951	-41.7202	-31.7936	27.7094	-41.4974	-15.7982
-10.6077	-0.192687	-23.5722	-18.5697	27.5985	-12.5324	9.67925	-21.0639	36.0417	-22.6541	26.6959	-23.971	-12.9731	8.88989	12.5931	10.7363	2.85482	14.7789	-16.2526	-10.7017	27.1272	6.86209	-1.92215	13.339	12.8706	-8.57454	24.7324	-13.2542	-1.52465	13.4581	-20.4765	7.46114	15.8709	18.9261	-5.63771	9.7403	-8.59691	-7.56634	0.28729	-16.3508	-14.6236	-9.00307	27.0051	33.4419	7.86123	-41.9331	-31.8011	27.5236	-41.4436	-15.8404
-10.5914	-0.194756	-23.1067	-18.5322	27.5988	-12.5161	9.38543	-21.3462	36.1047	-22.4189	27.0749	-23.5807	-12.9995	8.8417	12.6003	10.7395	2.93611	14.9514	-16.6037	-11.2124	27.0826	6.93126	-1.9133	13.3604	12.8408	-8.66525	24.7272	-13.3006	-1.74972	13.5234	-20.4983	7.45105	15.7609	18.942	-5.67351	9.74516	-8.59429	-7.59626	0.288988	-16.3453	-15.556	-9.25285	29.4356	31.3545	8.03294	-42.0402	-31.812	27.4282	-41.4339	-15.799
-10.567	-0.191646	-22.6147	-18.4115	27.6017	-12.5126	9.11097	-21.6932	36.1789	-22.243	27.3352	-23.3382	-13.0271	8.81227	12.6278	10.7384	2.9259	15.0057	-16.8555	-11.4906	27.0601	6.94669	-1.94162	13.2995	12.8484	-8.6111	24.711	-13.2686	-2.058	13.6548	-20.4555	7.4653	15.7238	18.9514	-5.67362	9.74964	-8.66539	-7.56556	0.325258	-16.3465	-16.2391	-9.45723	31.9044	29.2452	8.05199	-42.2103	-31.944	27.1792	-41.2944	-15.6045
-10.5595	-0.188755	-22.2531	-18.3001	27.597	-12.5353	8.9234	-21.945	36.2718	-22.1312	26.9618	-23.6758	-13.0509	8.79169	12.639	10.7387	2.93666	15.0605	-17.0341	-11.7525	27.0341	6.86038	-1.898	13.307	12.7379	-8.77357	24.738	-13.3602	-2.27757	13.7252	-20.5077	7.41689	15.7269	18.9504	-5.67219	9.77856	-8.61464	-7.73233	0.347228	-16.371	-16.9579	-9.56502	34.2115	26.9663	8.11137	-42.2502	-32.0655	26.9619	-41.1726	-15.1797
-10.5574	-0.190519	-21.8506	-18.22	27.5681	-12.5526	8.71034	-22.2464	36.3227	-22.0054	26.9194	-23.7248	-13.1085	8.8004	12.6479	10.7385	2.94321	15.1042	-17.1609	-11.8684	26.9225	7.00239	-1.89676	13.2981	12.8192	-9.06602	24.6902	-13.2397	-2.47849	13.773	-20.5322	7.39039	15.7232	18.9439	-5.65622	9.79042	-8.69103	-7.76174	0.352377	-16.3806	-17.575	-9.49881	36.342	24.4178	8.06846	-42.322	-32.2677	26.7287	-41.0605	-14.3068
-10.553	-0.181185	-21.3908	-18.1574	27.5309	-12.5938	8.48868	-22.585	36.3511	-21.9471	26.8849	-23.7485	-13.2209	8.88528	12.6752	10.7348	2.92683	15.0963	-17.2211	-11.8797	26.9053	6.96208	-1.9009	13.3337	12.6452	-9.19372	24.7127	-13.2819	-2.55321	13.7763	-20.432	7.48447	15.7257	18.9496	-5.63584	9.78379	-8.76205	-7.79789	0.330831	-16.3603	-17.8682	-9.47024	38.2316	21.9338	7.96139	-42.3981	-32.514	26.4598	-40.8835	-13.1048
-10.5593	-0.179627	-20.9933	-18.118	27.5126	-12.61	8.27428	-22.9091	36.4028	-21.9024	26.8856	-23.7543	-13.3886	8.97589	12.6861	10.7331	2.91523	15.0785	-17.2515	-11.9348	26.8975	6.95968	-1.8485	13.3626	12.7016	-9.22124	24.7245	-13.3518	-2.66603	13.8055	-20.426	7.5049	15.5866	18.9739	-5.62285	9.80152	-8.80497	-7.88312	0.379478	-16.3427	-18.1041	-9.39783	39.2626	19.8006	7.81993	-42.4628	-32.7514	26.2261	-40.9851	-11.7287
-10.5295	-0.209383	-20.4537	-17.9839	27.4934	-12.6303	7.94918	-23.3152	36.4751	-21.7536	26.8691	-23.7725	-13.5024	9.01847	12.749	10.7405	2.88245	14.869	-17.2529	-11.8758	26.795	6.92782	-1.949	13.2841	12.5775	-9.37157	24.7123	-13.2785	-2.86416	13.7983	-20.3928	7.52678	15.6358	19.0237	-5.59985	9.78114	-8.81784	-7.96214	0.415853	-16.3482	-18.1568	-9.35009	40.0735	17.7858	7.72803	-42.5099	-33.0122	26.0001	-41.3018	-10.2108
-10.487	-0.242647	-19.9218	-17.7608	27.4792	-12.6544	7.67172	-23.6824	36.6773	-21.5444	26.8869	-23.7247	-13.5673	9.08797	12.8201	10.7408	2.88466	14.6401	-17.2499	-11.8907	26.6962	7.07443	-1.92697	13.2671	12.6073	-9.38964	24.727	-13.3176	-3.00847	13.76	-20.3516	7.58242	15.6736	19.0244	-5.5613	9.7772	-8.74308	-8.00837	0.446079	-16.354	-18.1544	-9.29253	40.8168	15.5129	7.70639	-42.5342	-33.2886	25.7773	-41.6211	-8.58326
-10.4233	-0.285147	-19.3662	-17.4547	27.4661	-12.6716	7.38931	-24.1197	36.8516	-21.2442	27.278	-23.3703	-13.5923	9.11667	12.96	10.8236	2.84507	14.3809	-17.1308	-11.6349	26.6077	7.27641	-1.80048	13.3847	12.5682	-9.45101	24.7176	-13.3258	-3.1874	13.7742	-20.3413	7.59007	15.5848	19.0862	-5.51087	9.80254	-8.76728	-7.98549	0.504899	-16.3804	-18.0866	-9.24571	41.7193	13.0895	7.63067	-42.6092	-33.5936	25.5082	-41.9786	-7.08918
-10.3125	-0.383694	-18.8292	-17.0931	27.4636	-12.6722	7.12318	-24.4989	37.0154	-20.9453	27.3871	-23.2828	-13.6431	9.11921	13.1673	10.9897	2.77502	14.2419	-17.1765	-11.7521	26.63	7.11481	-1.80457	13.3279	12.6357	-9.45752	24.6745	-13.1847	-3.35788	13.7846	-20.3285	7.57855	15.6361	19.1257	-5.43604	9.78009	-8.72017	-7.96047	0.527691	-16.3319	-17.9658	-9.32973	42.6125	10.5784	7.5312	-42.6598	-33.9388	25.1989	-42.3402	-5.68418
-10.2087	-0.454977	-18.269	-16.6703	27.4458	-12.7013	6.95593	-24.7342	37.2841	-20.7424	27.1854	-23.5416	-13.6885	9.11535	13.3157	11.0752	2.78018	14.1698	-17.1211	-11.7162	26.6189	7.14296	-1.73194	13.3913	12.5237	-9.69911	24.6236	-13.243	-3.49134	13.8276	-20.2961	7.58665	15.6304	19.1646	-5.38605	9.76806	-8.75688	-7.95981	0.57878	-16.2983	-17.8792	-9.38312	43.3649	7.92985	7.46423	-42.6368	-34.1422	25.0289	-42.5615	-4.18987
-10.0569	-0.514957	-17.7191	-16.2001	27.4529	-12.6906	6.76863	-24.9404	37.5442	-20.5685	27.2264	-23.4987	-13.7506	9.13313	13.5739	11.3319	2.75204	14.0375	-17.1769	-11.9535	26.6152	7.14066	-1.78974	13.3236	12.4634	-9.89489	24.6553	-13.2182	-3.7495	13.9216	-20.2788	7.6478	15.638	19.1913	-5.34615	9.78883	-8.73295	-7.96352	0.596176	-16.3098	-17.7394	-9.49102	43.9851	5.03213	7.49699	-42.6522	-34.3963	24.7959	-42.7731	-2.7258
-9.94927	-0.596291	-17.2058	-15.7137	27.4579	-12.676	6.61583	-25.1124	37.7597	-20.3766	27.2783	-23.4425	-13.6086	9.12398	13.7078	11.5795	2.78367	13.9842	-17.0914	-11.757	26.6642	7.09881	-1.78279	13.2584	12.4559	-9.8496	24.6211	-13.3061	-3.8636	13.9689	-20.2642	7.66376	15.6533	19.2103	-5.3234	9.85861	-8.76296	-7.9127	0.616767	-16.3077	-17.5622	-9.60894	44.0653	1.97834	7.41851	-42.6866	-34.6852	24.5118	-43.0165	-1.17783
-9.87186	-0.626405	-16.7853	-15.1987	27.4624	-12.6647	6.50343	-25.2107	37.9661	-20.2382	27.3445	-23.4024	-13.5388	9.09774	13.8727	11.8993	2.78878	13.9285	-17.1298	-11.7192	26.6884	7.07151	-1.75945	13.2771	12.4108	-10.0129	24.6506	-13.3229	-4.10606	14.0076	-20.2483	7.51907	15.6718	19.2657	-5.34142	9.84051	-8.71993	-7.96813	0.564086	-16.1816	-17.4764	-9.79659	43.8721	-0.818129	7.33131	-42.7611	-34.8539	24.3302	-43.1916	0.228567
-9.74961	-0.721469	-16.3691	-14.6319	27.4637	-12.669	6.3423	-25.3075	38.2113	-20.1435	27.5157	-23.0011	-13.5138	9.07261	13.946	12.2641	2.80228	13.886	-17.1696	-11.6729	26.715	7.08314	-1.7952	13.2476	12.4052	-10.0848	24.6594	-13.4231	-4.4214	14.0457	-20.2186	7.6252	15.5779	19.241	-5.34701	9.82588	-8.85593	-8.17662	0.543492	-16.0965	-17.3801	-10.045	43.6561	-3.66486	7.2269	-42.8234	-35.0004	24.0438	-43.3445	1.07127
-9.64989	-0.807225	-15.9454	-14.0784	27.4745	-12.6746	6.23616	-25.3367	38.4746	-20.0154	27.4598	-23.2807	-13.4485	9.07869	13.9459	12.5589	2.81233	13.8722	-17.1964	-11.6609	26.7937	6.95096	-1.89709	13.1013	12.3988	-10.1845	24.6806	-13.5712	-4.67726	14.1068	-20.2236	7.66828	15.3227	19.3527	-5.34658	9.79093	-8.9557	-8.27942	0.528933	-16.1115	-17.2878	-10.2156	43.4406	-6.35753	7.17032	-42.8848	-35.1673	23.8041	-43.3479	1.7296
-9.5541	-0.954616	-15.5709	-13.5295	27.4792	-12.6711	6.10283	-25.3771	38.6668	-19.7638	27.4763	-23.2814	-13.4382	9.01801	13.8734	12.8358	2.82136	13.8687	-17.2058	-11.6301	26.7744	7.03496	-1.84558	13.1877	12.4032	-10.2007	24.7936	-13.8581	-4.92109	14.178	-20.175	7.62472	15.4502	19.3316	-5.36009	9.77222	-8.95325	-8.30597	0.461888	-16.0664	-17.2368	-10.3228	43.109	-8.88137	7.14255	-42.9025	-35.3034	23.496	-43.3841	2.62759
-9.46924	-1.04703	-15.0016	-12.8845	27.4782	-12.6626	5.8718	-25.4341	38.964	-19.4576	27.4268	-23.3078	-13.3727	8.93393	13.6714	13.0965	2.81528	13.8767	-17.2209	-11.61	26.8407	6.91462	-1.79911	13.2112	12.4027	-10.2832	24.7106	-14.3103	-5.24664	14.1231	-20.1862	7.5954	15.1648	19.5168	-5.40573	9.81724	-9.13437	-8.32377	0.496323	-15.9797	-17.1836	-10.3827	42.6945	-11.438	7.16985	-42.8496	-35.3985	23.2599	-43.3603	3.72056
-9.38068	-1.13161	-14.3949	-12.2145	27.4749	-12.6714	5.74597	-25.3615	39.2395	-18.9679	27.587	-22.9128	-13.3509	8.84942	13.4822	13.4033	2.79546	13.8911	-17.2325	-11.5448	26.814	6.94989	-1.82343	13.1472	12.4063	-10.4076	24.6221	-14.6304	-5.58629	14.2065	-20.1762	7.62223	14.9578	19.6587	-5.42758	9.84343	-9.18442	-8.33448	0.502732	-15.9325	-17.1506	-10.4216	42.0682	-14.2505	7.08528	-42.852	-35.6178	22.8568	-43.2585	5.03161
-9.30645	-1.20853	-13.7215	-11.5868	27.4754	-12.6686	5.59744	-25.2982	39.6149	-18.4708	27.6458	-22.8554	-13.3142	8.7995	13.1224	13.7466	2.80458	13.8909	-17.2615	-11.5503	26.9022	6.89129	-1.78379	13.193	12.4374	-10.419	24.6179	-14.9123	-5.98869	14.3029	-20.2227	7.66969	14.5558	20.0113	-5.48802	9.83713	-9.07997	-8.36283	0.559028	-15.8188	-17.1437	-10.4451	41.4228	-16.8531	7.04126	-42.873	-35.7845	22.5128	-43.1129	6.40065
-9.20652	-1.40495	-13.0501	-10.9502	27.481	-12.6848	5.40484	-25.2136	39.9383	-18.0834	27.5071	-23.1591	-13.2582	8.73029	12.7752	14.1392	2.77282	13.8808	-17.2981	-11.5593	26.8453	6.92178	-1.78769	13.1704	12.4025	-10.467	24.614	-15.0832	-6.34968	14.2927	-20.2128	7.60566	14.391	20.0895	-5.59511	9.79769	-9.18014	-8.34146	0.574124	-15.6864	-17.1516	-10.4415	40.3204	-19.252	7.03216	-42.856	-35.9468	22.199	-42.6928	8.0578
-9.06549	-1.5436	-12.3035	-10.3299	27.484	-12.6959	5.28199	-25.1344	40.1578	-17.6496	27.635	-22.7725	-13.2864	8.65788	12.3164	14.5099	2.74941	13.8769	-17.3099	-11.5607	26.9554	6.71274	-1.76899	13.2428	12.3978	-10.4889	24.6022	-15.1867	-6.69739	14.2513	-20.235	7.5924	14.0866	20.2489	-5.51917	9.79672	-9.11898	-8.39736	0.699998	-15.5869	-17.1566	-10.4337	38.914	-21.6096	7.15187	-42.7935	-36.212	21.6946	-42.3631	9.33443
-8.95863	-1.67439	-11.6575	-9.74428	27.4822	-12.691	5.15361	-25.0661	40.4498	-17.1832	27.6698	-22.8214	-13.3835	8.58824	11.8349	14.9623	2.71003	13.7822	-17.3353	-11.5789	26.9364	6.63799	-1.80249	13.2557	12.3822	-10.4988	24.562	-15.3749	-7.11856	14.2487	-20.2445	7.6351	14.1148	20.336	-5.55753	9.79637	-9.10695	-8.5292	0.953039	-15.486	-17.1437	-10.3935	37.2915	-24.0153	7.21138	-42.7474	-36.5021	21.2599	-42.102	10.3594
-8.79782	-1.83956	-10.917	-9.17473	27.4866	-12.6857	5.06475	-25.0077	40.7251	-16.7874	27.694	-22.8298	-13.4496	8.5505	11.2653	15.3176	2.63621	13.7595	-17.3284	-11.5958	26.9589	6.5766	-1.78587	13.2996	12.2301	-10.6306	24.5512	-15.3937	-7.46147	14.3146	-20.228	7.62899	14.0861	20.4831	-5.56416	9.80666	-9.14224	-8.53883	1.18567	-15.4969	-17.1586	-10.3864	35.8788	-26.166	7.24616	-42.8157	-36.7172	20.9362	-41.7917	11.2762
-8.65259	-1.94816	-10.1832	-8.71458	27.4878	-12.6804	5.01712	-24.9195	40.9244	-16.3156	27.718	-22.7661	-13.5546	8.53902	10.7939	15.751	2.57993	13.6618	-17.3173	-11.5749	26.9219	6.52293	-1.79391	13.2581	12.3416	-10.5011	24.5285	-15.5019	-7.63901	14.3366	-20.4543	7.67155	13.9039	20.6996	-5.55974	9.79539	-9.0747	-8.55097	1.56361	-15.5663	-17.1653	-10.3696	34.5376	-27.9582	7.26162	-42.7652	-37.0493	20.4561	-41.6225	11.9784
-8.46627	-2.1354	-9.44076	-8.38183	27.4855	-12.6852	4.95038	-24.8359	41.0759	-15.9261	27.7315	-22.7365	-13.6358	8.4689	10.2736	16.0451	2.54565	13.5101	-17.2942	-11.5818	26.9701	6.43466	-1.81714	13.1834	12.3704	-10.4837	24.4953	-15.4408	-7.79409	14.3863	-20.5742	7.86884	13.8584	20.9199	-5.52113	9.84386	-9.07164	-8.63448	1.88054	-15.6775	-17.1783	-10.3481	33.412	-29.6497	7.17134	-42.7836	-37.2755	20.1004	-41.5001	12.4668
-8.32238	-2.23966	-8.7945	-8.20032	27.4852	-12.6847	4.92832	-24.6789	41.3111	-15.5896	27.7384	-22.7723	-13.7513	8.45532	9.74521	16.4689	2.55426	13.3668	-17.2836	-11.5859	26.9186	6.38585	-1.84304	13.1673	12.3802	-10.4347	24.4925	-15.462	-7.86229	14.3976	-20.6465	8.02018	13.7936	20.9464	-5.50181	9.85886	-9.06965	-8.6435	2.09514	-15.7325	-17.191	-10.338	32.159	-31.3382	7.2465	-42.7999	-37.5027	19.7657	-41.4196	12.9191
-8.20007	-2.32792	-8.25753	-8.13651	27.4854	-12.6726	4.87113	-24.52	41.4448	-15.3441	27.5234	-23.0139	-14.0452	8.35676	9.18549	16.8161	2.58149	13.2651	-17.2811	-11.6042	26.9408	6.31433	-1.83522	13.0447	12.4355	-10.4625	24.4349	-15.4075	-7.93692	14.4114	-20.87	8.21898	13.6571	21.2782	-5.47349	9.87172	-9.00673	-8.51017	2.20725	-15.7636	-17.1969	-10.3484	31.1779	-32.462	7.32166	-42.7938	-37.7807	19.3143	-41.3752	13.1432
-8.08734	-2.40412	-7.55191	-8.06466	27.485	-12.6647	4.80223	-24.3712	41.5584	-15.1132	27.6754	-22.8294	-14.323	8.31404	8.67995	17.2568	2.55159	13.1829	-17.3	-11.5987	26.972	6.27101	-1.63928	13.2515	12.4621	-10.4079	24.4151	-15.417	-7.96632	14.4157	-20.8556	8.44822	13.6353	21.4287	-5.45295	9.8799	-8.97083	-8.37882	2.29034	-15.8499	-17.2045	-10.3475	30.5431	-33.206	7.36692	-42.7962	-37.9914	18.9972	-41.3674	13.1982
-8.02666	-2.44288	-6.93253	-8.07314	27.4857	-12.6531	4.7942	-24.2251	41.7558	-14.8249	27.4383	-23.165	-14.8025	8.09685	8.403	17.5383	2.58092	13.1925	-17.3002	-11.5851	26.9988	6.2381	-1.66468	13.2344	12.4844	-10.4373	24.3991	-15.4019	-7.98257	14.4246	-20.9389	8.71057	13.6626	21.4203	-5.44003	9.88206	-8.9508	-8.18658	2.31997	-15.7807	-17.2095	-10.3512	29.8341	-33.948	7.36221	-42.921	-38.2212	18.6288	-41.3968	13.2998
-7.99868	-2.46908	-6.38685	-8.12693	27.4725	-12.6605	4.72622	-24.077	41.8848	-14.4992	27.6071	-22.949	-15.2778	7.89103	8.1677	17.7061	2.59449	13.1963	-17.3072	-11.5956	26.9669	6.25904	-1.59623	13.2934	12.5462	-10.4161	24.3851	-15.364	-7.84953	14.4408	-20.764	9.0368	13.6644	21.452	-5.44519	9.8869	-8.95154	-8.20034	2.37077	-15.8075	-17.2448	-10.3588	28.9115	-34.6488	7.34488	-42.9509	-38.3831	18.3372	-41.3532	13.3448
-7.96252	-2.48191	-5.84959	-8.16976	27.4523	-12.6486	4.69311	-23.9319	41.9504	-14.0582	27.6131	-22.8148	-15.8286	7.64404	7.99957	17.8129	2.68419	13.2179	-17.3251	-11.6413	26.9442	6.27613	-1.74467	13.1677	12.5115	-10.4432	24.366	-15.3751	-7.59113	14.3881	-20.6419	9.44793	13.6514	21.505	-5.44393	9.87927	-8.83922	-8.18862	2.37393	-15.7528	-17.2657	-10.3692	27.6027	-35.3336	7.3047	-42.9694	-38.5998	17.9913	-41.3274	13.3418
-7.87524	-2.53445	-5.07686	-8.0958	27.4455	-12.6448	4.61346	-23.7383	42.1982	-13.5831	27.6493	-22.8102	-16.3049	7.4165	7.92874	17.8612	2.67798	13.2597	-17.3334	-11.6565	26.9077	6.31742	-1.68218	13.2108	12.6311	-10.3557	24.376	-15.2907	-7.32315	14.3491	-20.395	9.622	13.6765	21.5104	-5.4626	9.84192	-8.86145	-8.10754	2.38821	-15.7294	-17.2705	-10.3669	26.4145	-36.0551	7.3	-43.0597	-38.7551	17.7094	-41.3111	13.2916
-7.79072	-2.55484	-4.21667	-7.99916	27.4403	-12.6479	4.66279	-23.6332	42.2875	-12.9324	27.5918	-22.967	-16.8988	7.21282	7.88349	17.8696	2.72801	13.2825	-17.3411	-11.6684	26.9441	6.28405	-1.78667	13.1427	12.5511	-10.352	24.3825	-15.3778	-6.97798	14.4435	-20.1617	9.71629	13.8341	21.3588	-5.45357	9.87082	-8.74371	-7.91933	2.38738	-15.7249	-17.2728	-10.3969	25.3902	-36.6559	7.23685	-43.0702	-38.8706	17.4366	-41.3135	13.2904
-7.70917	-2.59452	-3.44112	-7.8934	27.4345	-12.6354	4.70293	-23.5971	42.4451	-12.3534	27.6737	-22.8246	-17.387	7.04144	7.97059	17.7903	2.76693	13.296	-17.3464	-11.6785	26.9571	6.26883	-1.61973	13.2776	12.68	-10.2721	24.3406	-15.6856	-6.67853	14.5742	-20.0047	9.79444	13.897	21.3099	-5.46447	9.87595	-8.66989	-7.85995	2.38665	-15.7568	-17.2754	-10.4097	24.1925	-37.3908	7.19028	-43.1258	-38.9926	17.1801	-41.1729	13.6882
-7.65567	-2.61585	-2.55644	-7.69161	27.4323	-12.6426	4.68615	-23.49	42.6357	-11.9198	27.4877	-23.1363	-17.8904	6.85062	8.1821	17.5338	2.87784	13.4264	-17.35	-11.6856	26.9659	6.26611	-1.73696	13.1695	12.5214	-10.4076	24.2219	-15.8077	-6.36014	14.5313	-19.9499	9.86824	13.9382	21.3226	-5.49553	9.85937	-8.73069	-7.69934	2.37091	-15.6927	-17.2564	-10.402	22.9603	-38.0472	7.14254	-43.1668	-39.1223	16.8549	-41.0579	14.3817
-7.58912	-2.654	-1.53703	-7.55486	27.4379	-12.6628	4.59972	-23.3295	42.784	-11.2905	27.4404	-23.2322	-18.4086	6.71836	8.2942	17.3913	2.95193	13.5107	-17.3509	-11.6824	26.9735	6.26173	-1.86011	13.0477	12.5102	-10.2921	24.0882	-16.1063	-6.02074	14.6352	-19.8346	9.78015	13.9851	21.2957	-5.50564	9.84227	-8.80296	-7.72744	2.3365	-15.7372	-17.2501	-10.407	21.9798	-38.3267	7.06794	-43.171	-39.184	16.6371	-40.7077	15.1988
-7.55071	-2.67483	-0.491083	-7.50059	27.4396	-12.6702	4.44236	-23.1218	42.8646	-10.8005	27.4109	-23.3034	-18.8696	6.45917	8.43201	17.2324	3.00817	13.5963	-17.3514	-11.6822	26.9799	6.25762	-1.80771	13.1458	12.4777	-10.2736	24.0009	-16.3935	-5.6929	14.7523	-19.8215	9.82194	13.9947	21.2662	-5.494	9.79731	-8.70212	-7.78458	2.42289	-15.6861	-17.2319	-10.4279	21.0913	-38.5437	7.11697	-43.1764	-39.2901	16.3018	-40.0783	16.2091
-7.58242	-2.66949	0.538001	-7.48333	27.4485	-12.6825	4.36267	-23.069	43.029	-10.3284	27.4391	-23.2272	-19.2836	6.23781	8.5482	17.0516	3.06269	13.6436	-17.3484	-11.6883	26.9854	6.21878	-1.77951	13.1229	12.4589	-10.3299	23.6783	-16.8422	-5.37097	14.8206	-19.7672	9.73532	14.034	21.2567	-5.53271	9.83815	-8.95647	-7.7775	2.40591	-15.6683	-17.2391	-10.5037	20.4426	-38.5511	7.2017	-43.0561	-39.4012	16.0537	-39.6271	17.2194
-7.59553	-2.67998	1.64905	-7.54011	27.4522	-12.6949	4.32283	-23.0241	43.0965	-9.7531	27.5176	-23.1063	-19.6503	6.04679	8.62684	16.9704	3.12462	13.7269	-17.3469	-11.6885	27.0043	6.19746	-1.80263	13.1134	12.4812	-10.2369	23.6074	-16.941	-5.08479	14.8971	-19.7481	9.6055	14.0601	21.1903	-5.53931	9.83558	-8.96354	-7.84764	2.36585	-15.6651	-17.2707	-10.6968	19.8813	-38.433	7.11318	-43.0586	-39.47	15.8829	-38.985	18.1946
-7.62932	-2.69785	2.85839	-7.6696	27.4515	-12.716	4.27071	-22.9302	43.2947	-9.07771	27.4168	-23.2621	-19.8424	5.90305	8.63277	16.9973	3.22479	13.7642	-17.3453	-11.6883	26.9841	6.23024	-1.83903	13.11	12.4419	-10.2949	23.3961	-17.2523	-4.68782	14.9539	-19.8619	9.47405	14.0807	21.3346	-5.5476	9.79701	-8.96579	-7.87179	2.3881	-15.6482	-17.2079	-11.1255	19.4048	-38.2337	7.24013	-42.8435	-39.5231	15.816	-38.3847	19.4676
-7.67566	-2.72682	3.89395	-7.86298	27.4522	-12.7461	4.20393	-22.8645	43.3126	-8.35537	27.4025	-23.2837	-19.9262	5.81264	8.64308	17.1553	3.27661	13.7967	-17.3337	-11.6517	26.9786	6.23333	-1.80553	13.177	12.4303	-10.2915	23.2703	-17.4269	-4.39722	15.0187	-19.925	9.40181	14.0922	21.3445	-5.54681	9.78019	-8.7478	-7.98802	2.36456	-15.6155	-17.1551	-11.4696	19.2301	-38.052	7.44439	-42.8296	-39.5407	15.7614	-37.7934	20.7375
-7.65867	-2.76775	4.8585	-8.16126	27.4558	-12.7928	4.18914	-22.8392	43.4665	-7.59002	27.4362	-23.2344	-19.8966	5.79557	8.61094	17.4061	3.31085	13.8141	-17.3125	-11.605	26.9738	6.23875	-1.75447	13.214	12.4394	-10.2962	23.1819	-17.4857	-4.19731	15.1346	-19.9719	9.36145	14.0773	21.2653	-5.56206	9.81809	-8.62858	-8.02836	2.40269	-15.628	-17.1916	-11.8056	19.1678	-37.8738	7.62425	-42.8015	-39.5629	15.7264	-36.8388	22.2635
-7.62967	-2.83656	5.79833	-8.52843	27.4653	-12.817	4.14806	-22.7402	43.5737	-6.83687	27.5729	-22.9668	-19.8278	5.83856	8.67024	17.8203	3.32511	13.83	-17.3032	-11.5215	27.0064	6.16873	-1.73533	13.2308	12.1205	-10.5608	23.1741	-17.4769	-4.03624	15.2622	-20.0179	9.32838	14.0757	21.2822	-5.58688	9.76815	-8.61179	-7.96125	2.37631	-15.6778	-17.2197	-12.002	19.2236	-37.6935	7.70179	-42.7817	-39.5904	15.71	-35.822	23.6205
-7.53304	-2.94575	6.76544	-9.00716	27.4725	-12.8426	4.13018	-22.7092	43.6463	-6.06077	27.4039	-23.2186	-19.8032	5.85	8.69794	18.1995	3.33548	13.8344	-17.2978	-11.5386	26.9515	6.2422	-1.6137	13.3336	12.023	-10.7557	23.2163	-17.4399	-3.82097	15.3416	-20.0241	9.27349	14.0765	21.3258	-5.61277	9.78841	-8.4187	-7.94015	2.40732	-15.6209	-17.2727	-12.1263	19.3919	-37.5259	7.82807	-42.7953	-39.5944	15.6579	-34.6468	25.0179
-7.40484	-3.06053	7.66908	-9.56453	27.476	-12.874	4.08242	-22.6227	43.7609	-5.31923	27.3763	-23.2484	-19.7234	5.88028	8.6731	18.5287	3.33611	13.8293	-17.2697	-11.503	26.926	6.12228	-1.629	13.3109	11.9905	-11.0157	23.1697	-17.4853	-3.60982	15.4551	-19.9759	9.2021	14.0733	21.3374	-5.59321	9.75437	-8.25352	-7.93384	2.38387	-15.5568	-17.3057	-12.2271	19.5564	-37.3	7.93517	-42.8058	-39.6217	15.6081	-34.015	26.0882
-7.26483	-3.13722	8.39989	-10.1138	27.4617	-12.9057	4.03222	-22.5625	43.755	-4.50905	27.4481	-23.133	-19.6912	5.8586	8.67454	18.7856	3.32026	13.7865	-17.2497	-11.5015	26.8991	6.11427	-1.59179	13.3568	12.0393	-11.4544	22.9381	-17.8328	-3.62	15.4445	-20.0351	9.2092	13.9903	21.4146	-5.58187	9.88704	-8.12758	-7.89012	2.32667	-15.4882	-17.3357	-12.2604	19.7693	-37.0627	8.08505	-42.8273	-39.5946	15.5303	-33.5581	26.7228
-7.03724	-3.20965	8.91581	-10.5713	27.4783	-12.939	3.99599	-22.4973	43.9366	-3.81565	27.6917	-22.7148	-19.6797	5.86801	8.6871	18.9708	3.41407	13.7766	-17.2383	-11.4964	26.9109	6.0512	-1.63138	13.33	11.6981	-11.7468	23.1214	-17.7084	-3.58891	15.478	-20.0547	9.20361	14.037	21.3362	-5.56437	9.90785	-8.15561	-7.88262	2.31295	-15.4546	-17.3612	-12.2822	19.9652	-36.9603	8.16416	-42.8409	-39.5911	15.4816	-33.1706	27.3072
-6.80377	-3.26576	9.29485	-11.0241	27.4812	-12.9556	3.91849	-22.4054	43.98	-3.18286	27.4376	-23.0296	-19.6407	5.86819	8.64716	18.9558	3.50644	13.736	-17.2146	-11.4611	26.904	5.96677	-1.63126	13.2869	11.3569	-12.0393	22.9326	-18.2885	-3.54036	15.5057	-19.9975	9.19598	14.0222	21.4213	-5.57731	9.84165	-8.03807	-8.12155	2.29426	-15.4095	-17.3906	-12.2556	20.1386	-36.8011	8.1936	-42.8789	-39.6281	15.3372	-32.888	27.6972
-6.60424	-3.26873	9.59109	-11.53	27.4836	-12.9672	3.87913	-22.3627	43.9862	-2.5715	27.403	-23.051	-19.6195	5.87032	8.6712	18.8417	3.67439	13.7635	-17.2286	-11.4791	27.0035	5.87654	-1.69093	13.1116	10.994	-12.6188	22.855	-18.5671	-3.42733	15.5478	-20.0213	9.19955	14.0263	21.4216	-5.59934	9.83884	-8.21753	-8.11905	2.27175	-15.4585	-17.4064	-12.231	20.3338	-36.6351	8.23351	-42.9032	-39.6565	15.2379	-32.6698	28.115
-6.37611	-3.21608	9.95498	-12.1676	27.4855	-12.9742	3.84613	-22.3246	44.0892	-2.03605	27.4846	-22.8434	-19.6114	5.87046	8.72581	18.7901	3.79097	13.8544	-17.229	-11.4813	27.0928	5.85435	-1.6615	13.0602	10.967	-12.7704	22.8138	-18.8484	-3.45573	15.5193	-19.9807	9.22593	14.0211	21.4497	-5.59795	9.83944	-8.18629	-8.19214	2.23116	-15.6075	-17.4173	-12.2117	20.5215	-36.553	8.31403	-42.9273	-39.654	15.0947	-32.291	28.5258
-6.24735	-3.19201	10.2707	-12.7756	27.4787	-12.9701	3.78975	-22.274	44.1027	-1.42166	27.6024	-22.6561	-19.6128	5.89322	8.70991	18.8051	3.92017	13.9838	-17.2323	-11.5929	27.4495	5.68162	-1.63439	13.0153	10.9182	-12.7704	22.7774	-19.2749	-3.44546	15.5083	-19.9943	9.26808	13.8271	21.5694	-5.5366	9.9283	-8.30763	-8.21257	2.11183	-15.6484	-17.4243	-12.2004	20.5993	-36.4919	8.35566	-42.8788	-39.6123	14.8596	-31.8789	29.0133
-6.16039	-3.198	10.79	-13.4424	27.4786	-12.9714	3.75632	-22.2338	44.0848	-0.92216	27.386	-22.8507	-19.5995	5.90992	8.49858	18.7945	4.00036	14.0743	-17.1793	-11.7312	27.5284	5.65627	-1.6284	12.9754	10.5066	-13.2145	22.785	-19.3674	-3.45331	15.4875	-19.9296	9.24619	13.7532	21.6376	-5.51844	9.95354	-8.32373	-8.20797	2.02613	-15.7014	-17.4312	-12.188	20.6645	-36.4596	8.41059	-42.8658	-39.603	14.6806	-31.339	29.5228
-6.11613	-3.26424	11.2332	-13.9883	27.4815	-12.9662	3.70932	-22.1996	44.1749	-0.328773	27.5197	-22.6782	-19.6493	5.91859	8.3468	18.7976	4.08989	14.1547	-17.1849	-12.0656	27.594	5.59557	-1.58663	12.9795	10.0896	-13.3553	22.7483	-19.5141	-3.44299	15.4777	-19.9353	9.1905	13.9102	21.436	-5.57653	9.88976	-8.40499	-8.15807	1.90333	-15.7935	-17.4303	-12.1764	20.6719	-36.3997	8.47076	-42.8635	-39.5208	14.4049	-31.0277	29.8424
-6.04164	-3.30832	11.7915	-14.4386	27.4817	-12.9625	3.69265	-22.178	44.149	0.27009	27.451	-22.7505	-19.7381	5.95618	8.04387	18.7456	4.1437	14.206	-17.1628	-12.0217	27.584	5.5704	-1.55983	12.9974	9.74841	-13.1604	22.7233	-19.6186	-3.3544	15.5011	-19.891	9.2009	13.9393	21.3686	-5.58143	9.89113	-8.45271	-8.06403	1.88716	-15.868	-17.4292	-12.1671	20.5287	-36.2189	8.56576	-42.8636	-39.5258	14.2074	-30.8951	29.9987
-5.91384	-3.36353	12.2404	-14.7119	27.4819	-12.9588	3.66068	-22.1666	44.0446	0.764337	27.7962	-22.2603	-19.8007	5.96396	7.57731	18.765	4.16785	14.2462	-17.1498	-12.1076	27.712	5.56247	-1.51875	13.0594	9.77441	-13.2123	22.7125	-19.6752	-3.39984	15.4763	-19.9559	9.13866	13.964	21.3355	-5.59053	9.8889	-8.41888	-8.05739	1.81723	-15.9405	-17.4275	-12.1619	20.3169	-35.8766	8.62052	-42.8696	-39.5132	14.0295	-30.9734	29.7999
-5.85362	-3.37521	12.5378	-14.8424	27.4886	-12.9619	3.61991	-22.1381	44.0476	1.27094	27.5806	-22.5999	-19.8608	5.93203	7.05929	18.681	4.21481	14.2761	-17.1414	-12.153	27.9432	5.47399	-1.51129	13.0402	9.74841	-13.2091	22.7098	-19.6317	-3.18146	15.4986	-19.994	9.2082	14.0036	21.2798	-5.5884	9.82606	-8.42659	-7.9357	1.79728	-16.024	-17.4083	-12.1265	20.1392	-35.5711	8.7765	-42.8484	-39.5211	13.8184	-31.0432	29.3936
-5.81213	-3.24193	12.6377	-14.9188	27.4908	-12.9614	3.57135	-22.0665	44.0834	1.67669	27.5963	-22.6564	-20.0383	5.85955	6.53037	18.6596	4.17365	14.2661	-17.136	-12.3959	27.8882	5.52659	-1.49363	13.0657	9.65093	-13.2091	22.6957	-19.5947	-3.3078	15.5167	-19.9626	9.21656	14.0251	21.2421	-5.61022	9.78919	-8.4736	-7.9452	1.78612	-16.1133	-17.4018	-12.1111	19.9893	-35.2184	8.86531	-42.8043	-39.5041	13.5934	-31.1821	29.0423
-5.81224	-3.13021	12.7684	-14.9035	27.4929	-12.9615	3.49266	-21.9961	44.0321	2.08175	27.5839	-22.6208	-20.1957	5.80667	5.93654	18.5525	4.19233	14.2577	-17.0681	-12.0349	27.9083	5.53344	-1.51191	13.0392	9.5751	-13.2037	22.6848	-19.5878	-3.2985	15.6142	-19.9791	9.2369	14.0987	21.2195	-5.61973	9.79713	-8.60797	-8.01799	1.78827	-16.1634	-17.3913	-12.1048	19.9126	-34.9844	9.04364	-42.7693	-39.4921	13.4623	-31.2668	28.7802
-5.78207	-3.00697	12.7627	-14.7931	27.4981	-12.944	3.39106	-21.8892	44.008	2.55517	27.9345	-22.1338	-20.4749	5.7521	5.27356	18.4939	4.18407	14.2548	-17.103	-12.3998	27.7921	5.6026	-1.50347	13.0215	9.30973	-13.1604	22.6808	-19.6512	-3.30933	15.7008	-20.0129	9.26806	13.9779	21.3569	-5.62141	9.79513	-8.71286	-8.24574	1.8637	-16.2433	-17.4012	-12.1252	19.8489	-34.8354	9.16535	-42.7191	-39.5356	13.1937	-31.4492	28.5374
-5.77212	-2.8166	12.7649	-14.6929	27.5004	-12.9386	3.29909	-21.7554	43.9873	2.8667	27.6091	-22.5143	-20.8159	5.59676	4.69788	18.3855	4.17922	14.239	-17.1031	-12.4621	27.8216	5.59152	-1.54395	12.961	9.40722	-13.3261	22.689	-19.5302	-3.04134	16.0079	-19.967	9.25927	14.1362	21.249	-5.61752	9.78728	-8.79061	-8.36444	1.92084	-16.3669	-17.4033	-12.1233	19.7893	-34.78	9.36889	-42.6403	-39.6019	12.9791	-31.6419	28.3949
-5.77191	-2.66825	12.7144	-14.5821	27.5001	-12.943	3.14796	-21.5969	43.9736	3.23935	27.6069	-22.5227	-21.0247	5.43634	4.12235	18.2556	4.19221	14.2186	-17.0451	-12.0718	27.8534	5.5896	-1.55882	12.9398	9.35847	-13.1604	22.6934	-19.5031	-3.00077	16.2069	-19.9892	9.27806	14.2354	21.1908	-5.63819	9.76998	-8.69816	-8.53283	1.96496	-16.4285	-17.4098	-12.1433	19.7626	-34.757	9.45801	-42.664	-39.6996	12.6661	-31.9027	28.4124
-5.77677	-2.53357	12.6773	-14.4496	27.4977	-12.938	2.9824	-21.4082	43.8775	3.59509	27.7604	-22.2623	-21.2488	5.36604	3.66445	18.1853	4.19273	14.206	-17.0229	-11.9552	27.8247	5.61452	-1.58914	12.9538	9.30973	-13.2091	22.6604	-19.5521	-3.16739	16.3819	-19.9444	9.26072	14.1047	21.6048	-5.63486	9.73291	-8.70769	-8.63011	1.98198	-16.4485	-17.3994	-12.1431	19.7413	-34.7644	9.61514	-42.6495	-39.7627	12.457	-32.1754	28.6069
-5.78555	-2.45741	12.635	-14.3611	27.4968	-12.9366	2.77889	-21.1834	43.8448	3.97369	27.7021	-22.3147	-21.5678	5.20437	3.23116	18.017	4.19359	14.1957	-17.0046	-11.8594	27.8156	5.62347	-1.60984	12.9106	9.28053	-13.206	22.6087	-19.5807	-3.25373	16.5819	-19.986	9.26099	14.1008	21.7337	-5.6407	9.76492	-8.77435	-8.74013	1.99584	-16.5296	-17.3966	-12.1417	19.6721	-34.7204	9.75276	-42.6068	-39.9374	12.2287	-32.3596	28.8036
-5.78456	-2.37525	12.607	-14.3417	27.4853	-12.9101	2.48635	-20.8827	43.7282	4.39966	27.5708	-22.4857	-21.8438	5.01853	2.81575	17.923	4.21439	14.1842	-16.986	-11.7817	27.7838	5.62764	-1.62713	12.9221	9.08131	-13.1194	22.7081	-19.8309	-3.6049	16.752	-19.9731	9.3376	14.4018	21.4231	-5.64705	9.76547	-8.78054	-8.88296	1.97927	-16.5192	-17.4063	-12.1726	19.6209	-34.7348	10.0142	-42.5483	-40.0995	11.9425	-32.5024	29.0445
-5.78641	-2.33178	12.6271	-14.3488	27.4798	-12.8944	2.22918	-20.5929	43.5611	4.75242	27.5294	-22.5025	-22.0838	4.91614	2.51551	17.8484	4.20529	14.1837	-16.975	-11.7188	27.7705	5.63071	-1.6465	12.837	9.22223	-13.17	22.6767	-20.1619	-3.85291	16.7567	-19.996	9.21302	14.5239	21.3259	-5.66001	9.76175	-8.86141	-8.88376	1.99273	-16.5374	-17.4133	-12.1842	19.5615	-34.751	10.1746	-42.5461	-40.3007	11.5763	-32.6023	29.2299
-5.80018	-2.29386	12.6529	-14.3176	27.4813	-12.9076	1.97511	-20.3116	43.4812	5.17254	27.8834	-21.9698	-22.342	4.82082	2.19008	17.701	4.21984	14.1737	-16.9677	-11.676	27.749	5.65398	-1.64991	12.8425	9.39596	-13.2511	22.6851	-20.7058	-4.14258	16.5902	-20.106	9.25709	14.2181	21.5423	-5.66072	9.75959	-8.86965	-8.90279	1.98798	-16.518	-17.4126	-12.148	19.5471	-34.7586	10.3546	-42.4673	-40.5531	11.3213	-32.6867	29.3752
-5.80346	-2.26245	12.6292	-14.2495	27.4798	-12.9074	1.65018	-20.0326	43.4196	5.54467	27.7991	-22.0243	-22.5269	4.7455	1.86193	17.6003	4.2245	14.1706	-16.9762	-11.6346	27.7386	5.66092	-1.73077	12.7557	9.46712	-13.2803	22.7313	-20.9979	-4.47282	16.3154	-20.1428	9.2392	14.5495	21.3545	-5.65485	9.76486	-8.87995	-8.91123	1.96269	-16.4856	-17.4142	-12.1397	19.513	-34.699	10.4587	-42.4448	-40.8209	10.9483	-32.7278	29.4843
-5.80719	-2.25273	12.5841	-14.2175	27.479	-12.9085	1.48998	-19.8782	43.2027	6.08863	27.5793	-22.3196	-22.7396	4.73302	1.48265	17.5663	4.22789	14.1688	-16.9814	-11.6051	27.8725	5.59085	-1.42302	13.0068	9.39941	-13.2327	22.7683	-21.2885	-4.77485	16.125	-20.172	9.22201	14.4713	21.5045	-5.65369	9.7667	-8.88803	-8.92134	1.90194	-16.4421	-17.4185	-12.1397	19.5053	-34.5739	10.7102	-42.4426	-41.0526	10.6034	-32.7469	29.5611
-5.80118	-2.27844	12.538	-14.1736	27.4794	-12.8983	1.26832	-19.5742	43.1173	6.6545	27.5564	-22.4027	-23.0922	4.79202	1.11992	17.3887	4.24802	14.1716	-16.9863	-11.607	27.9025	5.56066	-1.55338	12.9116	9.41046	-13.2308	22.7925	-21.4056	-4.98441	16.0113	-20.106	9.1679	14.733	21.2502	-5.62998	9.83104	-8.91515	-8.91582	1.86335	-16.4721	-17.4176	-12.1474	19.3388	-34.376	10.9336	-42.4248	-41.2547	10.2769	-32.7517	29.6271
-5.79447	-2.29229	12.4994	-14.1728	27.4767	-12.9	1.06849	-19.3333	43.0307	7.10341	27.5054	-22.4114	-23.5577	4.92337	0.910129	17.3793	4.2552	14.1728	-16.9924	-11.6621	27.9699	5.54021	-1.51646	12.9685	9.52256	-13.3012	22.8273	-21.6007	-5.23611	15.754	-20.1439	9.24149	14.7535	21.3266	-5.63396	9.80741	-8.83081	-8.96946	1.82416	-16.4712	-17.4177	-12.1463	19.2208	-34.1065	11.1498	-42.3468	-41.4559	9.88094	-32.7474	29.6418
-5.78893	-2.30594	12.4353	-14.0851	27.4768	-12.904	0.948291	-19.1606	42.9519	7.36763	27.7081	-21.9826	-24.1359	5.09763	0.723253	17.3569	4.26093	14.1742	-16.9972	-11.6852	28.009	5.52199	-1.66179	12.8205	9.54317	-13.3419	22.8064	-21.5941	-5.40725	15.5652	-20.1115	9.24444	14.9786	21.2151	-5.63896	9.83734	-8.87921	-8.91924	1.80787	-16.4515	-17.4165	-12.1372	18.9408	-33.6394	11.3562	-42.3141	-41.6116	9.46823	-32.7557	29.6364
-5.78346	-2.28571	12.3961	-13.9413	27.4735	-12.9162	0.733392	-18.8162	42.9129	7.56966	27.651	-21.9478	-24.5895	5.34638	0.640477	17.3764	4.19965	14.1794	-17.0566	-12.1245	28.0319	5.51452	-1.52789	12.9092	9.45815	-13.3668	22.8149	-21.6278	-5.56292	15.5643	-19.968	9.10773	14.8144	21.2333	-5.62895	9.93316	-8.85319	-8.96051	1.77015	-16.4706	-17.4335	-12.1562	18.4261	-33.0671	11.6373	-42.252	-41.7331	9.10027	-32.772	29.6411
-5.7835	-2.27294	12.3902	-13.7194	27.4725	-12.921	0.615716	-18.534	42.8385	7.77187	27.715	-21.8851	-24.8866	5.65642	0.451564	17.3778	4.21264	14.1714	-17.0776	-12.2799	28.051	5.50716	-1.56608	12.8847	9.41368	-13.3898	22.7995	-21.6465	-5.62714	15.5205	-19.9237	9.07059	14.6979	21.2371	-5.64953	9.8247	-8.83088	-8.8636	1.76985	-16.4733	-17.4446	-12.1627	17.5605	-32.405	11.7759	-42.2272	-41.8158	8.77585	-32.7785	29.6085
-5.78635	-2.29538	12.4336	-13.4617	27.4816	-12.9176	0.493173	-18.3179	42.7745	8.06767	27.7488	-21.7678	-25.2263	5.90355	0.304803	17.4431	4.22866	14.1748	-17.095	-12.418	28.0491	5.4917	-1.51424	12.9311	9.32207	-13.4035	22.7958	-21.4832	-5.66482	15.3975	-20.0351	9.17175	14.5261	21.1796	-5.66676	9.86098	-8.71601	-8.83609	1.73466	-16.5157	-17.4335	-12.1537	16.4368	-31.8945	12.0538	-42.1684	-41.9112	8.29565	-32.7758	29.5688
-5.77998	-2.29548	12.4797	-13.2462	27.4833	-12.9117	0.396633	-18.1055	42.7711	8.29504	27.8159	-21.5827	-25.3728	6.04062	0.144518	17.5302	4.23088	14.175	-17.1111	-12.5139	28.0647	5.48453	-1.51021	12.9459	9.11945	-13.3864	22.8351	-21.402	-5.72184	15.4589	-20.0597	9.12217	14.4341	21.1881	-5.71392	9.86928	-8.75	-8.74687	1.71235	-16.5975	-17.4246	-12.1552	15.1513	-31.5892	12.2141	-42.1223	-41.9885	7.90915	-32.7756	29.5438
-5.783	-2.29776	12.4324	-12.9839	27.4854	-12.9097	0.27521	-17.7923	42.7574	8.58047	27.6147	-21.6999	-25.5125	6.17315	-0.0179585	17.6927	4.22526	14.1749	-17.1213	-12.5863	28.0662	5.48121	-1.58639	12.9444	8.88571	-13.4315	22.7656	-21.495	-5.71925	15.3676	-19.9887	8.8351	14.3652	21.1822	-5.79838	9.81892	-8.57167	-8.754	1.74435	-16.6562	-17.4364	-12.168	13.8991	-31.4172	12.4196	-42.0939	-42.0316	7.52976	-32.7718	29.507
-5.77429	-2.29945	12.3618	-12.8328	27.4907	-12.9224	0.123608	-17.4832	42.6328	8.94701	27.7772	-21.4654	-25.6589	6.25595	-0.202026	17.8343	4.23404	14.175	-17.1168	-12.3505	28.0582	5.48573	-1.48093	12.978	8.58353	-13.5167	22.8539	-21.6533	-5.75681	15.3914	-20.0711	8.38234	14.2508	21.1265	-5.85904	9.85169	-8.46519	-8.70102	1.69934	-16.7606	-17.4824	-12.1665	12.8039	-31.5144	12.5277	-42.0525	-42.0445	7.21417	-32.7206	29.3795
-5.77463	-2.30805	12.292	-12.7254	27.4932	-12.9253	-0.0559719	-17.0625	42.5888	9.23213	27.3397	-22.0069	-25.7395	6.29825	-0.420575	18.0032	4.23717	14.175	-17.1029	-12.3537	28.0841	5.44906	-1.48273	12.9569	8.41681	-13.458	23.2344	-21.8159	-5.81471	15.4848	-20.1641	8.33946	14.0939	21.1318	-5.95489	9.74491	-8.60894	-8.61946	1.69129	-16.7784	-17.6839	-12.2517	11.5778	-31.7234	12.6989	-41.9392	-42.1019	6.92223	-32.6283	29.2693
-5.76595	-2.29867	12.2784	-12.606	27.4962	-12.9244	-0.192513	-16.5099	42.4166	9.62235	27.4032	-21.9123	-25.8003	6.3218	-0.657466	18.1008	4.23221	14.1655	-17.0985	-12.3111	28.0184	5.51657	-1.36315	13.0755	8.21879	-13.4707	23.6339	-21.8031	-5.87143	15.448	-20.3056	8.02536	13.9917	21.0623	-5.86143	9.68005	-8.56435	-8.59336	1.70724	-16.8181	-17.9035	-12.386	10.4913	-32.0345	12.9445	-41.8046	-42.1071	6.52138	-32.6088	29.1106
-5.75731	-2.28683	12.282	-12.5642	27.4963	-12.9147	-0.428084	-15.9766	42.258	9.86524	27.2139	-22.1711	-25.6928	6.31908	-0.849975	18.2171	4.23198	14.1624	-17.113	-12.4948	27.9996	5.53313	-1.40738	12.9879	7.9617	-13.5178	23.7051	-21.8935	-5.86579	15.5244	-20.4337	7.89206	14.0718	21.1313	-5.86893	9.6546	-8.50506	-8.60094	1.71892	-16.8334	-18.196	-12.6875	9.25441	-32.4629	13.0288	-41.8154	-42.1053	6.27744	-32.5065	29.0772
-5.75498	-2.27721	12.4075	-12.2867	27.4943	-12.9179	-0.554215	-15.4515	42.153	10.0517	27.167	-22.2965	-25.4973	6.32711	-1.1623	18.3964	4.24664	14.1651	-17.0883	-12.2776	27.9663	5.55524	-1.41094	12.9656	7.86204	-13.5551	24.2738	-21.8952	-6.09075	15.1949	-20.4964	7.71044	13.9099	21.2156	-5.85676	9.65656	-8.51515	-8.54361	1.76771	-16.8028	-18.6776	-12.9892	8.13299	-32.9488	13.0087	-41.83	-42.1279	5.92547	-32.4583	29.0157
-5.76339	-2.28136	12.637	-12.0511	27.4931	-12.9353	-0.604349	-15.0633	42.0446	10.2042	27.2873	-21.9863	-25.4298	6.32285	-1.50235	18.4885	4.2598	14.161	-17.0809	-12.2428	27.7936	5.61481	-1.40514	12.9993	7.6073	-13.6774	24.5326	-21.8283	-6.24908	14.9769	-20.6113	7.5472	13.9884	21.289	-5.8266	9.70537	-8.44111	-8.59329	1.81912	-16.7782	-19.1959	-13.5295	7.30074	-33.5552	13.0339	-41.8169	-42.1365	5.53278	-32.4969	28.8942
-5.7731	-2.29116	12.8697	-11.7182	27.4921	-12.9442	-0.625843	-14.7569	41.9245	10.3722	27.3231	-21.8695	-25.3286	6.29922	-1.82167	18.6013	4.26101	14.1595	-17.0887	-12.1799	27.7201	5.62956	-1.45802	12.9622	7.31131	-13.7778	24.8559	-21.8083	-6.45981	14.9696	-20.6754	7.37085	14.0254	21.35	-5.7916	9.72584	-8.35569	-8.57712	1.87786	-16.7747	-19.5273	-13.9656	6.43663	-34.3225	13.1671	-41.8339	-42.1755	5.10114	-32.543	28.8328
-5.77085	-2.29302	13.2191	-11.3049	27.4911	-12.9501	-0.626802	-14.5431	41.7809	10.498	27.4356	-21.6064	-25.1976	6.30141	-2.08583	18.8096	4.26473	14.1586	-17.3613	-12.3501	27.6628	5.64688	-1.46325	12.9718	7.01886	-13.7453	25.2246	-21.7017	-6.55931	14.7452	-20.8485	7.10757	14.0207	21.4081	-5.78587	9.72281	-8.37787	-8.51283	1.94539	-16.7565	-19.9947	-14.7531	5.7643	-35.1123	13.1364	-41.8466	-42.2007	4.6504	-32.5691	28.7595
-5.77314	-2.26822	13.6241	-10.8616	27.4855	-12.9414	-0.569291	-14.2309	41.6453	10.5853	27.1667	-21.9317	-25.1522	6.26606	-2.33395	18.9855	4.26682	14.1593	-17.4284	-12.5931	27.6666	5.64798	-1.45345	12.9851	6.88888	-13.7778	25.0688	-21.7833	-6.7181	14.3105	-20.9261	7.21859	13.8646	21.4107	-5.75593	9.75832	-8.38846	-8.40735	1.96562	-16.792	-20.265	-15.2538	5.22672	-36.1229	13.3007	-41.8616	-42.2512	4.24825	-32.7136	28.5883
-5.7782	-2.22511	14.0886	-10.4368	27.4833	-12.9406	-0.491788	-13.9899	41.4871	10.7153	27.1054	-21.9987	-25.0895	6.2576	-2.60621	19.177	4.26822	14.1595	-17.2471	-12.5742	27.6516	5.65171	-1.45942	12.9364	6.67766	-13.9402	25.1902	-21.7666	-7.01442	13.8812	-21.021	6.91148	13.8276	21.5032	-5.73801	9.9151	-8.33059	-8.40986	2.00875	-16.7509	-20.4753	-15.6194	4.68177	-37.0952	13.3521	-41.8614	-42.3637	3.7235	-32.9351	28.3533
-5.74789	-2.16082	14.5906	-9.9826	27.4858	-12.9366	-0.440948	-13.6248	41.2077	10.8755	27.1369	-21.9799	-25.0442	6.28903	-3.01341	19.5093	4.26932	14.1585	-17.1738	-12.8137	27.6045	5.67742	-1.46705	12.922	6.50977	-14.0919	25.1418	-21.8037	-7.20344	13.4929	-21.0981	6.86564	13.8246	21.5714	-5.74243	9.84304	-8.201	-8.47657	2.15102	-16.7141	-20.5733	-15.8438	4.08149	-38.1946	13.4474	-41.799	-42.4857	3.21075	-33.2557	27.6066
-5.71226	-2.00578	15.1149	-9.53496	27.4906	-12.9389	-0.349777	-13.2955	40.927	11.0687	27.0481	-22.075	-24.9829	6.29988	-3.37685	19.7182	4.26953	14.1584	-16.9089	-13.065	27.5927	5.68386	-1.45917	12.9306	6.19024	-14.0377	25.1857	-21.7836	-7.28118	13.0106	-21.191	6.79611	13.5996	21.5005	-5.72313	9.84016	-8.11956	-8.47841	2.2036	-16.6983	-20.6196	-15.9456	3.79419	-38.7712	13.5996	-41.7648	-42.5371	2.87829	-33.552	26.7183
-5.64293	-1.77223	15.5882	-9.2497	27.4926	-12.9339	-0.215582	-12.9094	40.5866	11.3621	26.9907	-22.1001	-24.9681	6.33537	-3.74931	19.8617	4.26934	14.1584	-16.4413	-13.5425	27.58	5.69667	-1.48872	12.8858	6.19024	-13.9402	25.1594	-21.7991	-7.41259	12.8474	-21.1999	6.97005	13.3261	21.5795	-5.74738	9.82463	-8.13522	-8.51591	2.24356	-16.65	-20.617	-16.0021	3.81694	-38.9636	13.6307	-41.7434	-42.6023	2.42671	-34.0486	25.7097
-5.61487	-1.52182	16.1257	-9.01663	27.4923	-12.9234	-0.142871	-12.5335	40.1041	11.5751	27.3425	-21.5794	-24.8791	6.39532	-4.03872	20.0962	4.27402	14.1586	-15.9191	-14.0724	27.6196	5.66741	-1.5593	12.8296	6.1415	-13.989	25.1313	-21.806	-7.51649	12.6193	-21.3216	6.53961	12.9943	21.7105	-5.75428	9.78646	-8.04755	-8.56384	2.23154	-16.6744	-20.4932	-15.9035	3.75096	-39.0258	13.8572	-41.7208	-42.6338	2.10078	-34.6126	24.5436
-5.65221	-1.27661	16.5858	-8.90068	27.4932	-12.919	0.0106085	-12.0765	39.6528	11.8074	27.4601	-21.3599	-24.7575	6.40163	-4.31802	20.2872	4.27522	14.1588	-15.5229	-14.9787	27.6328	5.65981	-1.57427	12.8378	6.1415	-13.989	25.1176	-21.774	-7.72382	12.3618	-21.3416	6.37692	12.7621	21.7677	-5.76158	9.77784	-7.88248	-8.60427	2.23605	-16.6728	-20.389	-15.6977	3.60327	-38.7895	13.9578	-41.6727	-42.6616	1.89493	-35.3305	23.3921
-5.66834	-0.870627	17.0062	-8.77639	27.4968	-12.9125	0.142334	-11.6202	39.2181	12.1325	27.4643	-21.2967	-24.7101	6.3922	-4.52532	20.3585	4.27065	14.1599	-14.7359	-16.1789	27.7087	5.632	-1.51999	12.8582	6.31119	-13.9872	25.1985	-21.758	-7.81026	12.2544	-21.4547	6.30427	12.4455	21.8393	-5.82174	9.72078	-7.96525	-8.76503	2.23628	-16.6742	-20.1487	-15.444	3.13298	-38.078	14.0129	-41.6086	-42.6927	1.61965	-36.1715	22.2996
-5.68857	-0.561801	17.4554	-8.65913	27.5014	-12.9128	0.318839	-11.2008	38.8822	12.2945	27.5039	-21.2105	-24.6267	6.37635	-4.67607	20.3941	4.26963	14.1603	-13.9054	-17.1046	27.7404	5.61871	-1.53403	12.8813	5.8003	-13.8427	25.3563	-21.6749	-7.87531	12.1741	-21.521	6.31824	12.1067	21.8627	-5.82558	9.77869	-8.00614	-8.76321	2.19931	-16.6578	-19.9045	-15.2404	2.00072	-37.0544	13.9956	-41.5741	-42.6744	1.38053	-37.027	21.0823
-5.7462	-0.305362	17.9665	-8.58578	27.5036	-12.9115	0.541759	-10.7676	38.6414	12.3564	27.5666	-21.1997	-24.5882	6.37589	-4.8085	20.4241	4.26857	14.1607	-12.6614	-17.6626	27.7633	5.60631	-1.4535	12.9105	5.7382	-13.9436	25.365	-21.5691	-7.91521	12.1401	-21.5664	6.49626	11.7171	21.8623	-5.92103	9.81985	-7.97346	-8.78075	2.18155	-16.6552	-19.5438	-14.8418	0.321792	-35.8063	13.9532	-41.5454	-42.6843	1.13312	-37.8475	19.6884
-5.78943	-0.0623299	18.4423	-8.45953	27.4945	-12.9088	0.703355	-10.4153	38.4807	12.3696	27.5662	-21.1017	-24.4757	6.34988	-4.90824	20.4456	4.26761	14.161	-10.9682	-17.7	27.7661	5.61102	-1.42492	12.931	5.58981	-14.0186	25.256	-21.6062	-7.94213	12.0983	-21.6412	6.60607	11.3278	21.8266	-6.08082	9.97677	-7.94586	-8.77777	2.17305	-16.627	-19.2811	-14.8795	-1.5554	-34.5991	14.0791	-41.526	-42.6945	0.994001	-38.6665	18.2398
-5.81847	-0.0409972	19.1326	-8.25486	27.4922	-12.9081	0.865656	-10.0337	38.3717	12.3716	27.5669	-21.0924	-24.4332	6.32927	-5.1385	20.5182	4.27336	14.1612	-9.19512	-17.6117	27.7744	5.60912	-1.39169	12.9283	5.33407	-13.9063	25.699	-21.3357	-7.93577	12.1396	-21.7183	6.63385	11.2027	21.8014	-6.08917	10.0903	-7.89469	-8.76379	2.13938	-16.6251	-18.8515	-14.8905	-3.99967	-33.3905	14.1217	-41.5191	-42.7125	0.701913	-39.5256	16.755
-5.82933	0.155183	19.7677	-7.9945	27.4899	-12.9078	1.05521	-9.68672	38.3136	12.3458	27.5864	-21.1262	-24.4339	6.29471	-5.35153	20.5093	4.26838	14.1613	-7.9056	-17.5538	27.7678	5.60805	-1.36296	12.9357	5.03221	-13.8633	25.9995	-21.1977	-7.93559	12.157	-21.7971	6.44773	11.0141	21.784	-6.22867	10.2284	-7.96988	-8.73114	2.08832	-16.6466	-18.2757	-14.9007	-6.45563	-32.0851	14.1202	-41.5153	-42.6727	0.495601	-40.187	15.2702
-5.86299	0.21583	20.4688	-7.70554	27.4913	-12.9291	1.26613	-9.43213	38.2067	12.3269	27.2755	-21.6884	-24.3635	6.23635	-5.49675	20.5478	4.27427	14.1614	-7.00112	-17.3634	27.753	5.5827	-1.39295	12.9168	4.80626	-13.9298	26.3252	-20.8434	-7.93308	12.1889	-21.8824	6.36285	10.6843	21.5859	-6.41809	10.479	-7.83044	-8.82581	2.12037	-16.6009	-17.6674	-14.8786	-9.17801	-31.1323	14.2531	-41.5384	-42.6124	0.34117	-40.8918	13.7336
-5.88747	0.355929	21.2749	-7.40131	27.4891	-12.9369	1.44498	-9.16945	38.1301	12.2955	27.1588	-21.8796	-24.3712	6.22112	-5.56754	20.5682	4.27579	14.1614	-6.40468	-17.2067	27.7488	5.58653	-1.38901	12.9192	4.33804	-14.1352	26.6583	-20.6366	-7.91314	12.2118	-21.9129	6.4964	10.7359	21.7259	-6.54824	10.5907	-7.92861	-8.89279	2.09636	-16.5801	-17.033	-14.7391	-11.6192	-30.4446	14.327	-41.4794	-42.5346	0.267116	-41.3831	12.0481
-5.94178	0.456183	22.0475	-7.11123	27.4929	-12.9459	1.75204	-8.83535	38.0627	12.2457	27.1256	-21.9519	-24.4297	6.1606	-5.62035	20.5799	4.28039	14.1629	-6.03734	-17.0054	27.7242	5.61795	-1.36538	12.9514	4.09433	-14.1352	26.9361	-20.2788	-7.90839	12.2216	-22.0327	6.40777	10.2901	21.5471	-6.51538	10.8994	-7.78923	-9.01966	2.15721	-16.5932	-16.4384	-14.4877	-14.0249	-29.9898	14.3012	-41.5444	-42.3579	0.271757	-41.9668	10.6473
-6.00627	0.597225	22.8005	-6.92137	27.4982	-12.9504	2.07057	-8.55871	37.9934	12.228	27.041	-22.1448	-24.4891	6.07017	-5.64821	20.5831	4.28639	14.1662	-5.74739	-16.8186	27.7143	5.62544	-1.35116	12.9614	3.94811	-14.0377	27.0885	-20.1014	-7.89961	12.2349	-22.0894	6.4151	10.207	21.6442	-6.505	10.9399	-7.51644	-9.25682	2.2573	-16.4722	-15.848	-14.3829	-16.4268	-29.6148	14.2601	-41.5889	-42.1418	0.202021	-42.1246	9.03199
-6.00853	0.756436	23.4932	-6.71568	27.5015	-12.9514	2.38199	-8.21747	37.7994	12.1888	26.95	-22.2079	-24.7073	6.06064	-5.69079	20.5811	4.3208	14.1651	-5.69335	-16.5405	27.707	5.63422	-1.34177	12.946	3.80188	-14.1839	27.275	-19.7844	-7.89847	12.2298	-22.102	5.92874	10.1838	21.7437	-6.52651	11.0969	-7.47027	-9.50012	2.4465	-16.363	-15.379	-14.303	-17.9985	-29.5215	14.2877	-41.5914	-41.7535	-0.057456	-42.109	7.40229
-6.01891	0.908817	24.1278	-6.60272	27.5061	-12.9493	2.67712	-7.90149	37.5564	12.1793	26.988	-22.1845	-24.9575	6.05662	-5.68424	20.5968	4.40774	14.1682	-5.6503	-16.0632	27.6947	5.64256	-1.39831	12.9127	3.37945	-14.1677	27.4285	-19.4918	-7.90964	12.1235	-22.2108	6.01172	10.0876	21.8007	-6.50299	11.1466	-7.10131	-9.89241	2.54055	-16.3566	-14.9507	-14.3301	-20.0405	-29.588	14.2804	-41.5697	-41.3399	-0.0520002	-42.0531	5.55891
-6.0558	1.02365	24.6989	-6.55472	27.5086	-12.946	2.98536	-7.53327	37.1787	12.1334	26.8955	-22.3225	-25.151	6.05425	-5.70361	20.5903	4.49613	14.1652	-5.75396	-15.7121	27.6779	5.67102	-1.41251	12.9069	3.02201	-13.8427	27.5349	-19.049	-7.91434	12.0912	-22.2304	6.00101	10.0359	21.8405	-6.46354	11.2157	-6.9028	-10.0659	2.6645	-16.3181	-14.2461	-14.7077	-22.1253	-29.76	14.324	-41.6447	-41.1441	0.0428459	-41.9903	3.81404
-6.05597	1.19487	25.2219	-6.62422	27.5053	-12.9548	3.23893	-7.1719	36.8645	12.0998	27.0148	-22.1539	-25.294	6.01798	-5.62455	20.6002	4.52297	14.1752	-5.98522	-15.1332	27.7469	5.59666	-1.38608	12.9058	2.63207	-13.7453	27.6581	-18.6439	-7.89808	12.1768	-22.1066	5.67153	9.96692	21.9302	-6.38908	11.4251	-6.65992	-10.306	2.85481	-16.334	-13.7871	-15.1529	-24.1129	-30.0262	14.3687	-41.6179	-40.6332	-0.0164124	-42.0273	2.23516
-6.02246	1.34024	25.5893	-6.68673	27.5065	-12.9591	3.52415	-6.82874	36.6257	12.0766	26.9309	-22.2783	-25.4246	6.02529	-5.66873	20.6216	4.51836	14.1839	-6.41185	-14.3757	27.7673	5.60476	-1.36309	12.9207	2.63207	-13.7453	27.7707	-18.1513	-7.88283	12.176	-22.0722	5.73036	10.0351	21.9062	-6.35039	11.3476	-6.49456	-10.4139	2.95323	-16.3382	-13.307	-15.7284	-25.8831	-30.1681	14.3951	-41.6173	-40.0796	-0.142293	-42.0128	0.688917
-5.99344	1.54144	25.8839	-6.85915	27.5047	-12.9581	3.71891	-6.51295	36.5289	11.9994	26.9871	-22.1646	-25.5069	6.02361	-5.74439	20.6316	4.63253	14.1766	-7.09948	-13.5746	27.8114	5.61242	-1.35862	12.9254	2.63207	-13.7453	27.9218	-17.6621	-7.87612	12.1862	-21.9693	5.57092	10.3018	22.0303	-6.22804	11.2814	-6.29584	-10.62	3.02276	-16.3331	-12.9744	-16.4058	-27.5742	-29.9191	14.3852	-41.5745	-39.6111	-0.0832878	-42.1655	-0.305834
-5.98593	1.79112	26.2315	-7.1417	27.508	-12.9497	3.81153	-6.17657	36.4783	11.878	27.3089	-21.7721	-25.4726	5.98849	-5.74564	20.5775	4.67227	14.1926	-7.86399	-12.6975	27.9486	5.52789	-1.36132	12.9211	2.33962	-13.599	28.0295	-17.1133	-7.86812	12.1861	-21.9074	5.7631	10.5303	22.1499	-6.13722	11.3167	-6.2437	-10.6731	3.06158	-16.3291	-12.7892	-17.1646	-29.3724	-29.2691	14.4527	-41.504	-39.1213	-0.066075	-42.1702	-0.909325
-5.95472	2.03302	26.449	-7.45209	27.5085	-12.9471	3.90358	-5.93447	36.4523	11.7366	27.111	-22.0643	-25.4848	5.99258	-5.81922	20.5564	4.77982	14.1837	-8.70723	-11.4709	27.8784	5.56772	-1.31524	12.9788	2.26651	-13.6478	28.0793	-16.7709	-7.87441	12.2225	-21.8851	5.78847	10.7625	22.3354	-5.97661	11.2973	-6.18281	-10.7059	3.11665	-16.3392	-12.6553	-17.8296	-30.8342	-28.1732	14.3016	-41.5031	-38.494	-0.247323	-42.2153	-1.31452
-5.91466	2.33168	26.6739	-7.83304	27.5088	-12.9447	4.02935	-5.68363	36.5289	11.6096	27.0705	-22.1168	-25.4738	5.98936	-5.87743	20.516	4.82169	14.1487	-9.65424	-10.1118	27.9486	5.55571	-1.27233	13.0198	2.24213	-13.4528	27.9968	-16.3086	-7.89662	12.1684	-21.8707	5.8453	10.9956	22.3102	-5.95346	11.3112	-6.09442	-10.7366	3.20353	-16.3797	-12.5913	-18.2669	-32.0095	-26.8529	14.2802	-41.3818	-37.946	-0.424708	-42.2838	-1.91328
-5.90609	2.72892	26.7875	-8.19218	27.5028	-12.9468	4.14796	-5.45858	36.5736	11.5032	27.0058	-22.2159	-25.4554	5.97281	-5.91011	20.4575	4.84678	14.0614	-10.8228	-8.72195	27.8153	5.60315	-1.34664	12.9149	2.26651	-13.5503	28.0147	-15.923	-7.93897	12.1626	-21.8954	5.86712	11.4232	22.5859	-5.87336	11.272	-5.89271	-10.746	3.32132	-16.3442	-12.5924	-18.6209	-32.9474	-25.4098	14.4049	-41.4092	-37.5185	-0.421316	-42.4407	-2.47599
-5.8366	3.12055	26.9011	-8.651	27.501	-12.9465	4.27882	-5.19058	36.7027	11.3644	27.4042	-21.9362	-25.4296	5.98505	-6.05739	20.4579	4.88444	14.0385	-11.945	-7.34593	27.9874	5.52073	-1.3602	12.8924	1.98218	-13.3228	27.9658	-15.3913	-7.95212	12.1426	-22.1192	5.36124	11.6505	22.8732	-5.89171	11.2755	-5.85232	-10.6663	3.37775	-16.3053	-12.6139	-18.9224	-33.8281	-23.8467	14.2378	-41.3834	-37.1694	-0.254841	-42.4893	-3.38235
-5.79412	3.47828	26.9815	-9.14185	27.5015	-12.9447	4.47644	-4.92906	36.7914	11.2781	27.4517	-21.9719	-25.4893	5.9982	-6.43274	20.5627	4.93882	14.0292	-13.3356	-5.98642	27.7719	5.59029	-1.32336	12.945	1.90094	-13.3066	28.0196	-15.1269	-7.99496	12.0867	-22.2851	5.23472	11.9909	23.0031	-5.92845	11.3068	-5.7367	-10.7536	3.43376	-16.0783	-12.6391	-19.0608	-34.8139	-22.2677	14.2588	-41.3907	-36.6378	-0.0821259	-42.3002	-4.31363
-5.75847	3.94592	27.1361	-9.69564	27.5011	-12.9341	4.63436	-4.75476	36.8493	11.2145	27.5684	-21.8936	-25.5128	6.00596	-6.66536	20.596	4.99434	14.0336	-14.7671	-4.88923	27.7303	5.61266	-1.35378	12.9055	1.52725	-13.1928	27.7909	-14.775	-7.99815	12.0088	-22.6599	4.98353	12.1684	23.1082	-5.93497	11.2927	-5.74401	-10.7672	3.44697	-16.0078	-12.6622	-19.1259	-35.7827	-20.6553	14.2693	-41.3907	-36.0007	-0.0411482	-42.2604	-5.33743
-5.62812	4.39312	27.397	-10.3772	27.5009	-12.9331	4.79893	-4.58437	36.8715	11.1806	27.4972	-21.9975	-25.5638	6.01201	-7.07072	20.5627	5.04375	14.1229	-15.8698	-4.07246	27.771	5.62076	-1.33208	12.9139	1.53395	-13.1267	27.645	-14.5237	-7.99704	12.0557	-22.9721	5.12927	12.2761	23.1708	-5.9508	11.3243	-5.84476	-10.6566	3.50793	-15.9692	-12.683	-19.1805	-36.5477	-18.7559	14.3596	-41.3773	-35.4337	0.199486	-42.1138	-6.59953
-5.57077	4.77041	27.703	-11.0442	27.5014	-12.9387	4.99306	-4.42881	36.8812	11.1481	27.3662	-22.0448	-25.7012	6.03862	-7.41497	20.4597	5.07105	14.1496	-16.7062	-3.37857	27.6872	5.62766	-1.33157	12.9228	1.46445	-13.1326	27.5434	-14.2763	-7.99962	12.0755	-23.068	4.98624	12.5065	23.2981	-6.05033	11.3039	-5.81695	-10.7212	3.64476	-15.9775	-12.7311	-19.1687	-36.9888	-17.07	14.3654	-41.2537	-34.9022	0.516426	-41.794	-7.84008
-5.51984	5.10993	28.0874	-11.7855	27.5016	-12.9397	5.31117	-4.22205	36.8226	11.213	27.3405	-22.0011	-25.8351	6.04761	-7.6383	20.3329	5.10611	14.2367	-17.3063	-2.93203	27.7451	5.58752	-1.32888	12.9261	1.24179	-12.8799	27.4918	-14.2384	-7.96449	12.0384	-23.1805	4.8788	12.6331	23.2869	-6.03476	11.2501	-5.81994	-10.6585	3.69152	-15.9709	-12.7618	-19.1445	-37.4113	-15.343	14.3641	-41.2127	-34.4265	0.861215	-41.4607	-9.18245
-5.47037	5.35932	28.4351	-12.5457	27.5006	-12.924	5.61043	-3.98567	36.7099	11.2593	27.3539	-22.006	-26.0728	6.03654	-7.82662	20.2337	5.25564	14.3698	-17.7641	-2.65703	27.6914	5.61871	-1.36086	12.9045	1.16755	-12.8468	27.4501	-14.2196	-7.94988	12.1205	-23.2767	4.71671	12.469	22.9588	-6.19109	11.1975	-5.85329	-10.5717	3.71862	-16.0317	-12.7686	-19.068	-37.8069	-13.6063	14.391	-41.2996	-33.6142	1.15026	-41.261	-10.4338
-5.42218	5.51516	28.7579	-13.2839	27.4972	-12.9232	6.02756	-3.72109	36.5227	11.2776	27.3636	-22.086	-26.3512	6.07482	-7.98517	20.1261	5.31273	14.3676	-18.0988	-2.4479	27.7473	5.59964	-1.36989	12.8998	0.893664	-12.6052	27.3636	-14.1078	-7.92969	12.1147	-23.3651	4.61569	12.4579	22.8351	-6.33753	11.1908	-5.89599	-10.583	3.73289	-16.028	-12.8186	-19.0412	-38.3053	-11.7539	14.3879	-41.3565	-33.0631	1.17561	-41.0679	-11.3954
-5.37202	5.66734	28.9767	-13.8758	27.5008	-12.9201	6.49499	-3.26655	36.3576	11.3167	27.3915	-22.0468	-26.6401	6.12443	-8.14233	20.0125	5.42449	14.4532	-18.301	-2.19056	27.7036	5.61477	-1.37788	12.8958	0.808396	-12.5631	27.3112	-14.0126	-8.00884	11.9167	-23.4328	4.56631	12.8864	23.0435	-6.52842	11.1491	-5.87883	-10.6037	3.70567	-16.0429	-12.8127	-18.9761	-38.7135	-9.90701	14.3828	-41.4544	-32.1724	1.00811	-40.9114	-12.1208
-5.37324	5.71936	29.127	-14.501	27.5113	-12.9414	7.03281	-2.93884	36.079	11.3073	27.4482	-22.0108	-26.8341	6.09061	-8.25649	19.9142	5.46649	14.4683	-18.5884	-1.93054	27.734	5.58252	-1.3634	12.9224	0.682161	-12.4836	27.2424	-13.9973	-7.87746	12.2219	-23.5157	4.69112	12.5194	22.7377	-6.65096	11.1001	-5.70851	-10.5918	3.71017	-16.0438	-12.8329	-18.9728	-39.1199	-8.29377	14.2377	-41.4122	-31.7649	0.590945	-40.6527	-12.7983
-5.37043	5.7447	29.1855	-14.9579	27.515	-12.9475	7.55653	-2.53649	35.7507	11.2481	27.4565	-21.9446	-26.9103	6.04406	-8.3266	19.8242	5.49702	14.4865	-18.8745	-1.61985	27.897	5.52379	-1.44383	12.8369	0.668731	-12.5568	27.207	-14.0022	-7.90469	12.1105	-23.2932	4.4063	12.8171	23.082	-6.73584	11.0864	-5.81489	-10.5607	3.66687	-16.0338	-12.8338	-18.9622	-39.5457	-7.11855	14.2147	-41.4881	-31.2513	-0.0771167	-40.3466	-13.5024
-5.36666	5.74843	29.1121	-15.4691	27.5145	-12.9566	8.06489	-2.14948	35.4823	11.2505	27.4808	-21.9097	-26.9571	5.93713	-8.38548	19.7464	5.51854	14.4952	-19.373	-1.24842	27.7964	5.55018	-1.45496	12.8255	0.503535	-12.3065	27.1916	-14.0176	-7.89272	12.0973	-23.1754	4.36118	12.9664	23.2803	-6.82197	11.1	-5.7816	-10.606	3.64577	-16.0755	-12.8374	-18.9562	-40.0656	-5.66011	14.321	-41.4648	-30.9416	-1.01746	-39.8519	-14.4519
-5.36713	5.73505	28.9313	-15.9457	27.5037	-12.9392	8.58784	-1.77168	35.2613	11.2134	27.481	-21.8957	-26.9866	5.93028	-8.40094	19.6991	5.51791	14.5077	-19.7626	-0.89289	27.8153	5.58092	-1.39743	12.9093	0.42273	-12.1892	27.1564	-13.9215	-7.88416	12.15	-23.2122	4.42689	12.9978	23.3912	-6.94285	11.1783	-5.63349	-10.5918	3.65984	-16.1457	-12.829	-18.9245	-40.4016	-3.98879	14.2723	-41.354	-30.8279	-1.88581	-39.1509	-15.6076
-5.35733	5.71238	28.6857	-16.6047	27.499	-12.9333	9.04436	-1.35765	35.0789	11.2035	27.4834	-21.91	-26.973	5.90569	-8.39046	19.666	5.51718	14.5088	-20.2817	-0.40058	27.7703	5.582	-1.38427	12.9281	0.318124	-12.0363	27.0693	-13.8559	-7.88641	12.1464	-23.0726	4.31409	12.6709	23.1535	-7.07453	11.2714	-5.50177	-10.538	3.64592	-16.0829	-12.8275	-18.9136	-40.5624	-2.20916	14.2488	-41.3501	-30.6704	-3.05019	-38.4011	-16.8015
-5.32688	5.728	28.351	-17.2967	27.5049	-12.931	9.52088	-1.07719	34.9708	11.0773	27.4707	-21.9377	-26.9578	5.90841	-8.41441	19.6067	5.51486	14.5188	-20.83	-0.0105893	27.7038	5.63706	-1.41164	12.8799	0.163753	-12.0005	27.1749	-13.9636	-7.88503	12.1268	-23.1393	4.43042	12.6454	23.052	-7.19778	11.2847	-5.65995	-10.5957	3.61245	-16.0865	-12.8488	-18.9412	-40.6701	-0.398156	14.2936	-41.3951	-30.4601	-4.03741	-37.6162	-18.0278
-5.30113	5.73699	27.9112	-17.8772	27.5099	-12.9313	9.92051	-0.844409	34.747	11.0799	27.4675	-21.9361	-26.9501	5.91503	-8.39671	19.615	5.51478	14.5341	-21.3257	0.551161	27.7514	5.62528	-1.41251	12.8748	0.0702339	-11.9023	27.203	-14.0292	-7.88238	12.1401	-22.9842	4.29847	12.7115	23.1684	-7.32772	11.2356	-5.75952	-10.6377	3.59904	-16.0846	-12.8546	-18.9394	-40.6955	1.75092	14.2651	-41.448	-30.0301	-5.22087	-36.7355	-19.3729
-5.28793	5.77472	27.5189	-18.5067	27.5117	-12.9297	10.3576	-0.571441	34.5989	11.0437	27.4845	-21.9349	-27.0679	5.98529	-8.43045	19.5653	5.54111	14.5716	-21.7249	0.815466	27.7275	5.63947	-1.39125	12.8761	-0.0465412	-11.8674	27.3063	-14.1336	-7.94962	11.9274	-23.0949	4.39662	12.7276	23.1466	-7.44903	11.3372	-5.78207	-10.6728	3.60655	-16.0452	-12.8584	-18.9555	-40.5768	3.98973	14.1928	-41.5204	-29.9289	-6.41941	-35.7289	-20.6057
-5.31179	6.00532	27.0283	-19.2003	27.5017	-12.935	10.8859	-0.343763	34.5428	10.9941	27.4728	-21.8948	-27.115	6.05424	-8.37525	19.5899	5.59184	14.5779	-22.0254	1.01611	27.7467	5.60601	-1.43804	12.8364	-0.212282	-11.6927	27.3088	-14.1853	-7.8944	12.1033	-23.0059	4.27555	12.6747	23.0952	-7.49283	11.3946	-5.892	-10.6579	3.49413	-16.0933	-12.8409	-18.9511	-40.4011	6.36921	14.1403	-41.543	-29.8736	-7.71215	-34.603	-21.6391
-5.30095	6.11509	26.6157	-19.8883	27.5004	-12.933	11.3725	-0.0304169	34.4579	11.0478	27.4746	-21.918	-27.212	6.13486	-8.35469	19.6031	5.60609	14.5932	-22.2757	1.15782	27.7085	5.5996	-1.47175	12.8122	-0.328331	-11.5995	27.5178	-14.2987	-7.88918	12.1217	-23.0124	4.23212	12.6763	23.1273	-7.53138	11.4251	-6.03782	-10.6345	3.56658	-16.019	-12.8357	-18.9459	-40.0848	8.38022	14.1274	-41.5884	-29.6109	-8.77202	-33.6491	-22.5133
-5.35003	6.24717	26.2812	-20.3357	27.4976	-12.9369	11.9321	0.169443	34.3363	11.0241	27.5509	-21.7922	-27.3847	6.33047	-8.35507	19.6095	5.62005	14.6234	-22.4612	1.351	27.718	5.63378	-1.43533	12.8818	-0.541944	-11.4354	27.6621	-14.2851	-7.86245	12.1307	-23.1138	4.34873	12.6086	23.0548	-7.58219	11.4367	-5.92903	-10.6469	3.53558	-15.9859	-12.8379	-18.9509	-39.6021	10.3982	14.1874	-41.6709	-29.1155	-9.72502	-32.5448	-23.0524
-5.37944	6.42072	26.1235	-20.5171	27.5052	-12.9439	12.4559	0.336994	34.3041	11.0153	27.638	-21.7238	-27.5128	6.56476	-8.35682	19.6129	5.74373	14.7205	-22.6271	1.4221	27.7066	5.63585	-1.41429	12.8902	-0.63753	-11.3845	27.6021	-14.1416	-7.85584	12.1308	-23.155	4.33121	12.5949	22.9951	-7.66834	11.4507	-6.00795	-10.6574	3.6098	-16.0356	-12.9466	-19.1241	-39.1436	12.2775	14.3109	-41.5839	-28.6584	-10.5893	-31.4069	-23.4486
-5.28241	6.80186	25.9737	-20.7468	27.5024	-12.9359	12.9425	0.466269	34.2495	10.9976	27.69	-21.6261	-27.6835	6.78696	-8.38596	19.6179	5.73456	14.6978	-22.7304	1.45743	27.699	5.64088	-1.41384	12.9054	-0.707738	-11.193	27.6803	-14.1312	-7.84287	12.1529	-23.1665	4.35366	12.5833	23.0062	-7.81361	11.4727	-6.06473	-10.6109	3.53266	-15.9716	-13.0359	-19.4263	-38.4951	13.8967	14.4319	-41.6394	-28.2886	-11.315	-30.4166	-23.5684
-5.23829	6.83752	25.896	-20.8919	27.5034	-12.9325	13.4866	0.519317	34.3197	10.8731	27.6169	-21.5653	-27.9047	7.02449	-8.50475	19.535	5.67357	14.6529	-22.7857	1.47567	27.6664	5.6223	-1.42674	12.8923	-0.754874	-11.0192	27.6129	-13.8976	-7.838	12.1504	-23.0863	4.46355	12.6798	23.0071	-7.88545	11.4994	-6.11961	-10.38	3.4888	-15.9384	-13.1685	-19.8736	-37.9373	15.0956	14.3084	-41.6499	-28.1298	-12.0573	-29.4606	-23.5337
-5.09142	6.75593	25.8706	-20.9429	27.504	-12.9211	13.7905	0.504378	34.1207	10.966	27.644	-21.5199	-28.1288	7.41392	-8.65112	19.424	5.67655	14.6671	-22.8332	1.47068	27.6515	5.62139	-1.48747	12.8579	-0.827008	-10.7759	27.5559	-13.7151	-7.82782	12.1537	-23.0645	4.49776	12.712	23.0086	-8.10841	11.4849	-6.12877	-10.2756	3.46623	-15.907	-13.2281	-20.3254	-37.228	16.2192	14.3625	-41.7267	-28.0811	-12.6495	-28.5434	-23.3378
-5.38516	6.75593	25.8679	-20.9707	27.5046	-12.9185	14.1156	0.466725	34.1094	10.9143	27.6377	-21.4644	-28.2471	7.67136	-8.83154	19.2279	5.601	14.682	-22.8126	1.45656	27.7075	5.61554	-1.46691	12.8852	-0.844975	-10.705	27.4924	-13.5759	-7.85363	12.0474	-22.9848	4.52728	12.7795	23.0787	-8.21762	11.5137	-6.23925	-10.141	3.46075	-15.8945	-13.2389	-20.7457	-36.4274	17.4564	14.2274	-41.6533	-28.222	-13.0215	-27.7979	-23.2016
-5.18933	6.85384	25.8753	-20.968	27.5037	-12.9472	14.5267	0.429708	34.1044	10.8784	27.6626	-21.4008	-28.4805	8.01063	-8.92534	19.0059	5.44276	14.7273	-22.7892	1.43447	27.7814	5.57694	-1.49072	12.8414	-0.850231	-10.6304	27.4942	-13.5636	-7.82505	12.1488	-22.988	4.60205	12.6473	22.8617	-8.20979	11.5419	-6.277	-10.062	3.45273	-15.9164	-13.2344	-20.9761	-35.7633	18.8886	14.209	-41.6135	-28.2779	-13.1376	-26.9818	-22.9782
-5.38516	6.75593	25.8712	-20.9984	27.5091	-12.9521	14.8028	0.411107	34.1079	10.903	27.5995	-21.6229	-28.6634	8.43244	-9.07942	18.7067	5.17704	14.607	-22.7696	1.42137	27.8207	5.59207	-1.53486	12.8393	-0.857381	-10.5521	27.4711	-13.5259	-7.84912	12.1259	-22.9601	4.60071	12.697	22.9496	-8.26994	11.5112	-6.31221	-10.008	3.40598	-15.9288	-13.1803	-21.0177	-34.7468	20.6209	14.1873	-41.6036	-28.2933	-13.128	-26.2254	-22.9041
-5.48307	6.95175	25.8301	-21.1405	27.5178	-12.9489	15.0025	0.380176	34.0579	10.8946	27.5891	-21.7298	-28.8128	8.6693	-9.23776	18.3587	4.94017	14.5926	-22.7739	1.41145	27.8038	5.60277	-1.48074	12.9085	-0.851663	-10.5022	27.4636	-13.5348	-7.83579	12.151	-22.8594	4.50923	12.7006	22.8223	-8.17881	11.5144	-6.35772	-9.98422	3.3818	-16.001	-13.0824	-20.9449	-33.443	22.4581	14.2083	-41.6375	-28.3287	-12.9833	-25.9028	-22.7998
-5.6381	7.22917	25.8209	-21.1782	27.5182	-12.9467	15.233	0.358227	34.0606	10.8903	27.6393	-21.765	-29.0182	8.92346	-9.30761	18.0207	4.77358	14.6488	-22.7424	1.41969	27.8648	5.58466	-1.50862	12.8937	-0.807364	-10.5893	27.4413	-13.4906	-7.81681	12.1827	-22.8212	4.48007	12.7395	22.9057	-8.09637	11.5151	-6.37712	-9.9711	3.25861	-16.0646	-12.8604	-20.7739	-31.8039	24.4593	14.0932	-41.6834	-28.4574	-12.9687	-25.7507	-22.8558
-6.65801	8.27356	25.7909	-21.2425	27.5202	-12.9466	15.4217	0.322278	34.045	10.9475	27.7014	-21.8588	-29.1952	9.18344	-9.44341	17.5838	4.59587	14.6859	-22.734	1.41623	27.9037	5.57799	-1.45105	12.9396	-0.808627	-10.4977	27.4397	-13.51	-7.8103	12.1684	-22.7919	4.4507	12.9662	22.9997	-7.98925	11.3477	-6.39485	-9.94901	3.18037	-16.2412	-12.636	-20.5413	-30.1206	26.3086	14.0239	-41.6994	-28.7468	-13.1609	-25.7466	-22.8632
-6.65801	8.27356	25.7596	-21.3183	27.5258	-12.9613	15.5625	0.305582	33.9229	10.9831	27.7396	-22.0174	-29.3137	9.36053	-9.48154	17.3475	4.47912	14.8737	-22.7157	1.44246	27.8369	5.59963	-1.47442	12.904	-0.787642	-10.4191	27.45	-13.5323	-7.80869	12.1722	-22.8925	4.65639	12.8665	22.556	-8.02163	11.3268	-6.37542	-9.99593	2.93649	-16.3145	-12.3264	-20.192	-28.2022	27.9651	14.0092	-41.7289	-29.2185	-13.1202	-25.9494	-22.8071
-6.75593	8.37147	25.7416	-21.3452	27.5233	-12.9524	15.6764	0.262482	33.8847	10.988	27.3893	-22.39	-29.385	9.48306	-9.46706	17.1885	4.40129	15.018	-22.7071	1.43523	27.7253	5.62455	-1.41901	12.9411	-0.849492	-10.1573	27.4538	-13.5556	-7.80623	12.1647	-22.8704	4.65849	12.8776	22.3786	-8.03683	11.2846	-6.4112	-9.9729	2.89713	-16.4882	-11.9632	-19.7861	-25.9116	29.5755	14.0195	-41.7078	-29.9128	-13.2801	-26.1839	-22.9687
-6.80488	8.46938	25.7213	-21.3659	27.5189	-12.9579	15.7981	0.190945	33.8644	10.9925	27.0458	-22.4336	-29.4477	9.54311	-9.44662	17.0846	4.39635	15.2524	-22.703	1.39636	27.7854	5.61088	-1.50071	12.9062	-0.778987	-10.3318	27.4258	-13.551	-7.83275	12.1788	-22.8941	4.61446	12.8629	22.3827	-7.99568	11.3756	-6.3525	-10.0014	2.80891	-16.587	-11.9528	-19.3261	-23.577	31.0648	13.8606	-41.7429	-30.251	-13.2986	-26.5072	-23.1809
-7.0823	8.50529	25.7141	-21.3816	27.5227	-12.9401	15.9346	0.133184	33.84	10.9829	26.985	-22.5334	-29.4568	9.57834	-9.41166	17.0052	4.4429	15.4871	-22.6875	1.39229	27.6791	5.63093	-1.62381	12.8251	-0.764877	-10.3731	27.4138	-13.5284	-7.8309	12.1848	-22.9078	4.61656	12.8918	22.2647	-8.00745	11.4105	-6.43352	-10.0148	2.81007	-16.7028	-11.2526	-18.9769	-21.308	32.5389	13.9429	-41.7261	-30.5528	-13.2821	-26.9451	-23.5849
-7.88191	8.27356	25.7057	-21.3864	27.5227	-12.9347	16.0027	0.145157	33.6576	10.9831	26.8012	-22.5217	-29.4737	9.60818	-9.3638	16.9167	4.43013	15.7558	-22.6658	1.38683	27.7991	5.5845	-1.5527	12.8886	-0.759612	-10.3156	27.4606	-13.5122	-7.79793	12.2394	-22.9548	4.50603	12.8072	22.2448	-8.00418	11.3911	-6.35537	-9.83375	2.82695	-16.7422	-10.4571	-18.5733	-19.3408	34.2139	14.0059	-41.7349	-30.8316	-13.3822	-27.4729	-24.3648
-8.76312	7.53922	25.6869	-21.388	27.5258	-12.9444	16.0631	0.134813	33.3797	10.973	26.5911	-22.4482	-29.529	9.67192	-9.33042	16.8552	4.61536	16.1898	-22.6162	1.3951	27.8035	5.58229	-1.51687	12.8494	-0.752253	-10.4448	27.4647	-13.5504	-7.84606	12.1782	-22.9762	4.45524	12.7732	22.1949	-7.99798	11.386	-6.26597	-9.97482	2.83848	-16.7933	-9.68395	-18.1469	-17.7081	35.38	13.9885	-41.6787	-30.5673	-13.1524	-27.7687	-25.1124
-9.89413	7.07226	25.6407	-21.414	27.5305	-12.9489	16.1804	0.145352	33.195	10.9488	26.5189	-22.4774	-29.5179	9.68584	-9.29386	16.8638	4.64861	16.3808	-22.5736	1.95702	27.8077	5.57972	-1.37259	12.9166	-0.743943	-10.3707	27.4619	-13.4811	-7.85154	12.1945	-22.9829	4.59125	12.6389	22.0734	-8.02864	11.338	-6.21373	-10.0081	2.85666	-16.8019	-8.97323	-17.7033	-16.3657	36.3865	13.8255	-41.6706	-30.3418	-13.0468	-28.0676	-26.1406
-10.0514	6.98968	25.6181	-21.4266	27.5318	-12.9557	16.2999	0.134109	32.964	10.883	26.547	-22.5272	-29.5344	9.70212	-9.2822	16.8824	4.75012	16.6034	-22.4083	2.14506	27.8197	5.57464	-1.42648	12.8078	-0.753645	-10.3304	27.4742	-13.4489	-7.86331	12.1788	-23.0456	4.68628	12.483	22.1207	-7.99467	11.3388	-6.17593	-10.1571	2.87532	-16.817	-8.42712	-17.3393	-14.8327	37.3512	13.7797	-41.7272	-29.9462	-13.1707	-28.4033	-27.3202
-10.1264	6.98174	25.6006	-21.3784	27.5376	-12.9529	16.434	0.081955	32.6078	10.8315	26.2355	-22.2688	-29.5367	9.72392	-9.26797	16.8481	4.86208	16.8188	-22.3922	2.42548	27.7547	5.58978	-1.11373	13.0825	-0.757788	-10.2965	27.4027	-13.2737	-7.82061	12.379	-23.0022	4.82572	12.1573	21.9941	-8.02482	11.3568	-6.0458	-10.1565	2.89343	-16.8391	-7.94085	-17.0961	-13.1945	38.1741	13.8171	-41.7163	-29.5933	-13.4116	-28.4617	-28.6899
-10.5949	6.72227	25.6017	-21.306	27.5401	-12.954	16.6919	0.0946287	32.2742	10.6671	26.4482	-22.5224	-29.6161	9.82451	-9.25022	16.8562	4.88601	17.0216	-22.4329	2.79502	27.7446	5.60544	-1.30003	12.8728	-0.748419	-10.4549	27.3391	-13.1828	-7.8327	12.2847	-22.9756	4.82726	11.9406	21.7313	-8.06386	11.3912	-6.0551	-10.2538	2.90145	-16.8462	-7.43719	-16.9116	-11.3969	38.804	13.8156	-41.8322	-28.9259	-13.8541	-28.4423	-29.9544
-10.6824	6.74486	25.5718	-21.252	27.5323	-12.9464	16.9483	0.106539	31.9204	10.5148	26.4966	-22.5695	-29.6689	9.84588	-9.20515	16.9206	4.98094	17.1849	-22.3988	3.24161	27.7622	5.61465	-1.09267	13.0027	-0.768716	-10.7261	27.3352	-13.1546	-7.87419	12.2122	-22.9769	4.80793	11.8824	21.6631	-8.05191	11.5216	-5.92327	-10.2447	2.85765	-16.8299	-6.64375	-16.8061	-9.22476	39.4794	13.7985	-41.7187	-28.2614	-14.8232	-28.3851	-30.7913
-10.9528	6.60504	25.516	-21.228	27.5361	-12.9502	17.3356	0.198243	31.4833	10.3553	26.4478	-22.4655	-29.6976	9.95932	-9.1931	16.9444	5.01792	17.2897	-22.4045	3.59318	27.7597	5.62246	-1.01155	13.0482	-0.794344	-10.8372	27.3591	-13.1241	-7.894	12.1462	-22.9338	4.65919	11.8397	21.6171	-8.17843	11.636	-5.86058	-10.2828	2.88408	-16.8279	-5.95909	-16.7774	-6.70788	40.1418	13.8373	-41.705	-27.878	-15.6952	-28.2711	-31.5893
-11.1037	6.54857	25.3661	-21.2843	27.5345	-12.9459	17.6508	0.260221	31.096	10.2216	26.3994	-22.4088	-29.647	10.0197	-9.18671	16.949	5.0033	17.3408	-22.5729	3.99852	27.7768	5.63946	-0.831072	13.1583	-0.5745	-11.2763	27.3377	-12.9745	-7.89608	12.19	-23.0007	4.69956	11.7588	21.5215	-8.35077	11.804	-5.86359	-10.25	2.84573	-16.8171	-5.25243	-16.8018	-4.35063	40.6165	13.8581	-41.7039	-27.7049	-16.8471	-27.908	-32.1597
-11.0876	6.34265	25.2224	-21.3425	27.5276	-12.9468	18.0568	0.417809	30.6846	10.1115	26.4984	-22.5108	-29.6642	10.0312	-9.17311	16.9777	5.03107	17.3697	-22.7563	4.33431	27.7787	5.63294	-0.934375	13.0216	-0.356867	-11.5758	27.394	-13.0016	-8.00895	11.8941	-23.0562	4.70421	11.7204	21.4616	-8.41382	11.9617	-5.86156	-10.3065	2.88016	-16.7699	-4.57461	-16.7852	-2.42117	40.6531	13.8007	-41.7032	-27.8431	-17.9142	-27.3803	-32.8215
-11.2897	5.9854	25.0403	-21.4123	27.5214	-12.9353	18.4704	0.577723	30.2546	10.012	26.4226	-22.3608	-29.6696	10.1012	-9.15248	16.9944	5.11984	17.4587	-22.7977	4.73967	27.7846	5.63458	-1.04026	12.9014	-0.236846	-11.7638	27.3529	-12.8291	-7.94013	12.0743	-23.0451	4.66998	11.8146	21.4314	-8.55043	12.1842	-5.95145	-10.3892	2.84499	-16.7223	-4.17936	-16.7283	-0.718689	40.2799	14.0273	-41.5486	-28.2046	-18.9425	-26.5512	-33.4526
-11.7413	5.53203	24.7828	-21.4817	27.5177	-12.9358	18.9567	0.736915	29.7517	9.91373	26.5461	-22.5053	-29.8045	10.2489	-9.14564	17.0455	5.1425	17.4888	-23.0489	5.22567	27.8533	5.59775	-1.25731	12.7246	-0.114264	-11.8908	27.325	-12.7596	-7.89225	12.1221	-23.0965	4.556	11.5773	20.9768	-8.72991	12.3359	-5.87013	-10.4029	2.8446	-16.6932	-3.53584	-16.506	0.855312	39.4719	14.2852	-41.5695	-28.6877	-19.709	-25.324	-34.2562
-11.9735	5.38692	24.7529	-21.4779	27.5166	-12.9414	19.4204	0.909475	29.3536	9.88273	26.5701	-22.5041	-29.9741	10.4235	-9.14446	17.0473	5.15017	17.5003	-23.2233	5.79813	27.9003	5.56358	-0.937763	13.0366	0.0954566	-12.0002	27.3217	-12.7624	-7.84353	12.3081	-23.0789	4.62537	11.7011	21.1745	-8.86763	12.4194	-5.85111	-10.4241	2.90274	-16.6491	-3.19357	-16.3128	2.17942	38.5248	14.1005	-41.7571	-29.0164	-20.4252	-24.3885	-34.6202
-12.025	5.2458	24.7753	-21.4635	27.5151	-12.9426	19.8046	1.05754	29.012	9.88996	26.5123	-22.3788	-30.1099	10.6373	-9.16514	16.989	5.18224	17.5231	-23.3623	6.46166	27.9187	5.54958	-0.81997	13.0635	-0.140528	-11.8671	27.2839	-12.6963	-7.87866	12.2243	-23.0835	4.57588	11.5096	21.0602	-9.03839	12.4506	-5.98718	-10.4111	2.86353	-16.6585	-2.57191	-16.0643	3.18833	37.1377	14.0797	-41.6639	-29.2267	-20.8744	-23.0926	-35.1558
-12.1706	5.07153	24.7202	-21.4664	27.5112	-12.9324	20.2502	1.2001	28.5499	9.94058	26.3507	-21.9916	-30.2682	10.8294	-9.16789	16.9368	5.17282	17.5991	-23.5437	7.11836	27.7969	5.60799	-0.831292	13.0675	-0.224727	-11.8561	27.2503	-12.6487	-7.83538	12.4295	-23.2885	4.77095	11.2687	20.912	-9.16336	12.4221	-6.04464	-10.4521	2.88352	-16.6441	-1.60923	-15.584	3.79778	35.4181	14.0805	-41.6461	-29.3212	-21.0804	-21.6444	-35.7352
-12.2983	4.89028	24.6564	-21.4549	27.5072	-12.9343	20.6467	1.34131	28.0924	9.94985	26.6081	-22.3614	-30.5763	11.0309	-9.20193	16.7358	5.15353	17.6394	-23.4873	7.86593	27.7786	5.60579	-0.839288	13.1033	-0.272404	-11.726	27.2527	-12.6797	-7.8337	12.4519	-23.3792	4.88808	11.1118	20.8142	-9.22364	12.4763	-6.09241	-10.4002	2.98593	-16.5723	-0.970214	-15.2036	3.94767	33.8113	14.0896	-41.657	-29.5521	-21.4684	-19.9941	-36.2961
-12.4057	4.74016	24.6335	-21.4472	27.5099	-12.9254	20.9446	1.43754	27.6364	10.0332	26.5878	-22.2223	-30.8601	11.291	-9.22003	16.5032	5.1363	17.6928	-23.5361	8.29279	27.735	5.6154	-0.671957	13.2293	-0.3468	-11.4758	27.2364	-12.6884	-7.81893	12.4356	-23.55	5.03079	10.5358	20.2837	-9.28316	12.5636	-6.16916	-10.2716	3.06912	-16.5589	0.19848	-14.7801	3.76239	32.2882	14.1077	-41.6621	-29.8683	-21.8599	-18.2016	-37.0188
-12.488	4.61532	24.6117	-21.4303	27.5176	-12.9391	21.2602	1.66071	27.235	10.1981	26.6289	-22.1809	-31.0323	11.5136	-9.24136	16.1359	5.1938	17.7584	-23.5815	8.69867	27.8251	5.6333	-0.657779	13.1656	-0.451499	-11.3513	27.2105	-12.6345	-7.80205	12.4571	-23.6048	5.10081	10.1762	20.0421	-9.35958	12.499	-6.17002	-10.2861	3.18473	-16.5971	0.992583	-14.7199	3.52615	31.2831	13.9861	-41.6225	-30.1429	-22.3796	-16.3992	-37.8132
-12.5786	4.47169	24.6033	-21.4137	27.5206	-12.942	21.6013	1.80597	26.8553	10.3414	26.5899	-22.0089	-31.2471	11.8386	-9.29893	15.6417	5.20269	17.8088	-23.5537	9.13681	27.8725	5.74218	-0.613243	13.2281	-0.536163	-11.0157	27.1709	-12.577	-7.82898	12.4221	-23.612	5.16433	9.69719	19.6515	-9.40032	12.5155	-6.13199	-10.3907	3.218	-16.7286	2.28021	-14.7408	3.21619	30.8326	13.9296	-41.6548	-30.4117	-22.9315	-14.7054	-38.5895
-12.6034	4.39203	24.5197	-21.437	27.5224	-12.9327	21.9089	1.90423	26.5063	10.5091	26.6062	-22.0068	-31.4922	12.1279	-9.39809	15.0719	5.23194	17.8829	-23.4897	9.44479	27.8785	5.84603	-0.729807	13.1665	-1.12107	-11.0157	27.1428	-12.5142	-7.81589	12.5836	-23.6907	5.31662	9.25187	19.0833	-9.48222	12.4694	-6.21223	-10.4566	3.25959	-16.8473	3.11283	-14.9771	2.7193	30.7579	13.9757	-41.7132	-30.8688	-24.0812	-13.5195	-39.1259
-12.6313	4.34689	24.4753	-21.4491	27.5192	-12.9263	22.2131	2.02475	26.2741	10.6628	26.5945	-21.9266	-31.6687	12.404	-9.49648	14.2945	5.23106	17.894	-23.4356	9.59188	27.8463	5.93379	-0.713742	13.1979	-1.24292	-11.5031	27.1449	-12.4951	-7.74768	12.7222	-23.691	5.39279	8.71366	18.7568	-9.45768	12.4659	-6.18954	-10.5354	3.33013	-16.9862	4.21522	-15.3918	2.05581	30.7736	13.9352	-41.6683	-31.3488	-25.2342	-12.2403	-39.5514
-12.6444	4.32746	24.4291	-21.462	27.5205	-12.9263	22.6129	2.09616	26.2573	10.7964	26.5852	-21.7864	-31.8111	12.7222	-9.49653	13.5327	5.31379	17.9101	-23.3975	9.67808	27.9514	5.94204	-0.572088	13.2377	-1.60849	-11.2594	27.1506	-12.5214	-7.6556	12.828	-23.6733	5.38608	8.32594	18.5375	-9.46815	12.411	-6.24517	-10.4842	3.2368	-17.2149	4.87005	-15.7409	0.882975	30.8348	13.9448	-41.6609	-31.4197	-26.302	-11.3686	-39.7764
-12.6496	4.31051	24.4151	-21.4697	27.5194	-12.9493	22.9457	2.15306	26.2731	10.8464	26.5657	-21.6855	-31.9308	12.9763	-9.60853	12.6398	5.30523	17.8937	-23.4185	9.77168	28.0733	6.04249	-1.07827	12.8732	-1.60849	-11.3569	27.1552	-12.5594	-7.7096	12.9423	-23.749	5.36386	8.18944	18.5615	-9.35004	12.377	-6.15232	-10.5534	3.13881	-17.4205	5.57324	-16.203	-0.851714	31.084	14.1539	-41.5321	-31.3367	-27.2781	-10.79	-39.7774
-12.6532	4.30921	24.3525	-21.488	27.5189	-12.956	23.2852	2.23654	26.2385	10.8916	26.5425	-21.6172	-32.0112	13.2843	-9.83502	11.6687	5.34633	17.8943	-23.4154	9.7939	28.1902	5.98594	-0.764742	13.0893	-1.65723	-11.8443	27.1376	-12.5447	-7.71342	13.0522	-23.6632	5.24711	8.16365	18.7404	-9.23901	12.2542	-6.14266	-10.5648	3.0885	-17.5599	6.00277	-16.4823	-2.99087	31.1551	14.168	-41.6378	-31.0966	-28.2071	-10.3881	-39.7007
-12.641	4.31835	24.3524	-21.4986	27.5185	-12.9416	23.6692	2.32057	26.2312	10.9076	26.5412	-21.6659	-32.1101	13.4881	-10.1587	10.7037	5.35667	17.8743	-23.4282	9.76566	28.3748	6.16226	-0.870771	13.0291	-1.96773	-11.9508	27.0886	-12.5374	-7.67142	13.1516	-23.5942	5.21597	8.11686	18.7997	-9.20182	12.2293	-6.1514	-10.6218	3.07975	-17.6874	6.26369	-16.6815	-5.6979	31.24	14.0957	-41.7953	-30.4825	-29.4229	-9.95253	-39.3143
-12.6371	4.32034	24.3026	-21.5218	27.518	-12.9399	24.1782	2.37279	26.2267	10.9115	26.4625	-21.4262	-32.2631	13.6693	-10.5341	9.71579	5.36623	17.8623	-23.4928	9.78336	28.5218	6.28359	-0.996241	12.9138	-2.4826	-12.6469	27.0758	-12.5414	-7.71908	13.2017	-23.558	5.21397	8.12332	18.8862	-9.23017	12.1991	-6.11064	-10.5978	3.06057	-17.749	6.40713	-16.8435	-8.65671	30.9561	14.3826	-41.5842	-29.763	-30.7376	-9.54353	-38.9713
-12.6404	4.32544	24.2464	-21.543	27.5167	-12.941	24.6482	2.51969	26.2334	10.9145	26.4887	-21.5053	-32.3625	13.7245	-10.8392	8.90712	5.35001	17.8314	-23.5165	9.76524	28.6883	6.38003	-0.978263	12.9334	-2.09266	-12.8419	27.1322	-12.6221	-7.76447	13.3521	-23.5315	5.15304	8.16644	18.987	-9.40763	12.1302	-6.09552	-10.5975	3.01975	-17.7647	6.45729	-16.9535	-11.6774	30.4933	14.113	-41.6665	-29.0005	-31.7809	-8.75667	-38.508
-12.6324	4.33499	24.2128	-21.5646	27.5126	-12.9368	25.1709	2.61102	26.2451	10.8909	26.4062	-21.2905	-32.4285	13.7327	-11.074	8.3722	5.39502	17.8184	-23.5119	9.70441	28.6525	6.35714	-1.10062	12.8702	-1.99842	-13.2091	27.1578	-12.696	-7.79466	13.4162	-23.4311	5.09093	8.21628	18.8535	-9.50314	12.131	-6.06092	-10.579	2.92998	-17.826	6.44419	-17.0428	-14.8443	29.6904	14.065	-41.6628	-28.0604	-32.6565	-7.80753	-37.7662
-12.6295	4.33463	24.1873	-21.576	27.5146	-12.9379	25.6896	2.69577	26.2646	10.8696	26.4781	-21.4938	-32.4759	13.7836	-11.2283	8.0392	5.40526	17.8068	-23.5416	9.72444	28.6781	6.37447	-1.19373	12.8003	-2.4761	-13.9467	27.2956	-12.825	-7.80346	13.4068	-23.3557	5.08575	8.2322	18.7377	-9.5953	12.03	-6.09731	-10.5467	2.93752	-17.8434	6.38815	-17.0912	-18.0698	28.4883	14.188	-41.8138	-27.2572	-33.5258	-6.42872	-37.1069
-12.6271	4.33743	24.1712	-21.5842	27.5118	-12.9302	26.227	2.88268	26.2414	10.8601	26.3635	-20.8777	-32.4684	13.7531	-11.3325	7.86501	5.32243	17.6866	-23.5488	9.69802	28.6956	6.37048	-1.23661	12.7938	-2.38804	-14.0087	27.338	-12.7172	-7.79247	13.4395	-23.3517	5.1035	8.32625	18.7669	-9.76685	11.942	-6.12225	-10.5871	2.9633	-17.9422	6.32871	-17.1001	-21.1803	27.3338	13.9174	-41.8169	-26.8011	-34.0357	-4.92512	-36.5126
-12.6235	4.34292	24.141	-21.6	27.5125	-12.9357	26.789	2.98554	26.2389	10.848	26.3045	-20.7001	-32.4781	13.7678	-11.3918	7.7292	5.41413	17.7196	-23.6081	9.73836	28.6731	6.37602	-1.09441	12.9031	-2.27	-14.2627	27.3295	-12.4556	-7.85183	13.3699	-23.5405	5.22064	8.54069	19.2391	-9.8315	11.8693	-6.09738	-10.4862	3.01763	-17.9425	6.27848	-17.0756	-24.3183	26.0324	14.3517	-41.6809	-26.5501	-34.3042	-3.3729	-36.1011
-12.615	4.34038	24.1181	-21.6035	27.5124	-12.9362	27.2355	3.05214	26.2368	10.8392	26.3374	-20.9497	-32.482	13.806	-11.3793	7.71165	5.46423	17.8388	-23.6056	9.72452	28.6624	6.38252	-1.06385	12.9341	-2.18784	-14.4123	27.2623	-12.387	-7.8682	13.411	-23.5691	5.19887	8.43326	19.1233	-9.92106	11.8381	-6.15317	-10.403	3.0558	-17.9191	6.24109	-17.0804	-27.2722	24.8731	14.1251	-41.7395	-26.3754	-34.4245	-2.44918	-35.6085
-12.6117	4.34028	24.0593	-21.6464	27.5153	-12.9285	27.6657	3.20749	26.2298	10.8421	26.3097	-20.8888	-32.5209	13.8539	-11.3426	7.78854	5.4295	17.7399	-23.6055	9.71602	28.6384	6.36899	-1.15549	12.8682	-1.99111	-14.6806	27.3365	-12.3995	-7.87235	13.3258	-23.54	5.18582	8.48218	19.3395	-9.94158	11.8304	-6.15452	-10.4366	3.05735	-17.9047	6.163	-16.9536	-29.9251	23.4028	14.1932	-41.7218	-26.295	-34.4229	-1.52828	-35.3533
-12.6132	4.33503	24.0177	-21.688	27.5163	-12.9267	27.9738	3.30903	26.2364	10.8264	26.2832	-20.5576	-32.581	13.8617	-11.2709	7.92903	5.43497	17.7277	-23.6722	9.78265	28.6438	6.36505	-1.03484	12.9488	-1.89477	-14.6811	27.0999	-12.0932	-7.84904	13.3131	-23.5558	5.21751	8.47049	19.449	-10.0195	11.8428	-6.20591	-10.4105	3.04521	-17.8758	6.14111	-16.8366	-32.3686	21.4883	14.1558	-41.6573	-26.2433	-34.3594	-0.376174	-34.9133
-12.6118	4.32905	23.8761	-21.763	27.5173	-12.925	28.1792	3.3829	26.2236	10.838	26.3348	-20.7259	-32.5837	13.8477	-11.1896	8.12588	5.43966	17.691	-23.7059	9.81823	28.5758	6.35207	-1.08072	12.8842	-1.81272	-14.7687	26.8527	-11.8638	-7.90144	13.4036	-23.5448	5.32113	8.12675	19.4544	-10.083	11.8751	-6.24033	-10.5085	3.07393	-17.927	5.95713	-16.4661	-34.547	19.2801	14.2809	-41.7559	-26.1756	-34.5991	0.84092	-34.4175
-12.6115	4.32579	23.6791	-21.8567	27.5222	-12.9068	28.2855	3.42342	26.2237	10.8387	26.3375	-20.5532	-32.6137	13.8176	-11.1285	8.26042	5.43789	17.6382	-23.7422	9.85884	28.7436	6.3788	-1.09234	12.9097	-1.75059	-14.7409	26.545	-11.6492	-7.88434	13.406	-23.6003	5.3838	8.0154	19.6663	-10.19	11.7964	-6.11467	-10.452	3.0764	-17.913	6.19788	-16.1142	-36.2629	17.3203	14.113	-41.6033	-26.3923	-34.6999	2.15694	-33.783
-12.6136	4.32789	23.4775	-21.97	27.5199	-12.9008	28.3432	3.44303	26.2146	10.8453	26.3479	-20.6398	-32.6328	13.7544	-11.0807	8.367	5.48092	17.4468	-23.7632	9.88344	28.8085	6.43418	-1.07605	12.9074	-1.75585	-14.5962	26.4352	-11.5205	-7.90804	13.5253	-23.7117	5.50841	7.87644	19.5982	-10.2525	11.657	-6.13687	-10.4722	3.1118	-17.9377	6.29003	-15.7852	-37.7111	14.9197	14.1567	-41.649	-26.6662	-34.6138	3.6726	-32.989
-12.6145	4.32735	22.7081	-22.4202	27.5215	-12.9019	28.349	3.44551	26.2302	10.8275	26.3634	-20.6329	-32.6422	13.8132	-11.0554	8.44216	5.49644	17.1656	-23.7757	9.90075	28.994	6.40564	-1.0427	12.9749	-1.7909	-14.5055	26.1085	-11.1167	-7.87736	13.4331	-23.7548	5.49465	7.62994	19.789	-10.3343	11.5557	-6.14007	-10.3359	3.1329	-17.9486	6.81162	-15.2206	-38.9589	12.3406	14.111	-41.6685	-26.8376	-34.7132	4.98533	-31.9097
-12.6129	4.32958	22.164	-22.626	27.5262	-12.9112	28.2395	3.39205	26.2364	10.8186	26.3608	-20.644	-32.746	13.9127	-11.034	8.49723	5.51589	16.9322	-23.7783	9.90535	29.0469	6.33144	-1.08665	12.9293	-1.71478	-14.5339	25.6268	-10.9239	-7.90972	13.2847	-23.6071	5.43352	7.42387	19.953	-10.3682	11.5206	-6.1204	-10.3385	3.10174	-17.9672	7.05165	-14.7359	-40	9.66943	14.1532	-41.6549	-27.0271	-34.74	6.25981	-30.6453
-12.6109	4.33113	21.5837	-22.7687	27.5278	-12.914	28.0947	3.32946	26.2371	10.8159	26.382	-20.7456	-32.7734	14.0504	-11.0235	8.51061	5.51562	16.6565	-23.7722	9.9135	29.317	6.40845	-1.09599	12.9256	-1.77686	-14.3507	25.4555	-10.6741	-7.86244	13.477	-23.7716	5.44738	7.50336	19.6005	-10.4986	11.5054	-6.14373	-10.3139	3.13001	-17.9812	7.81482	-13.9521	-40.6593	6.88415	14.2123	-41.657	-27.186	-34.8201	7.4454	-29.2192
-12.6128	4.33001	21.0781	-22.8723	27.5333	-12.9373	27.8759	3.20852	26.2258	10.8347	26.3738	-20.7129	-32.8342	14.3215	-11.0064	8.53258	5.56004	16.4668	-23.7466	9.86762	29.4873	6.59567	-1.08917	12.9069	-1.70602	-14.307	25.3129	-10.3985	-7.85932	13.6847	-23.6448	5.35666	7.39129	19.538	-10.6368	11.3651	-6.14008	-10.3514	3.19933	-17.9271	8.57173	-13.1525	-41.1479	3.97269	14.2769	-41.636	-27.1753	-34.9956	8.64593	-27.6258
-12.6175	4.32251	20.7196	-22.8774	27.5356	-12.9468	27.6186	3.09978	26.2116	10.8385	26.3739	-20.7006	-32.857	14.4866	-11.0132	8.53957	5.52518	16.3575	-23.7314	9.83449	29.6845	6.64402	-1.09387	12.8943	-1.66856	-14.2685	25.164	-10.2786	-7.89483	13.4376	-23.6645	5.39651	7.38106	19.5228	-10.6938	11.4871	-6.18573	-10.3604	3.28611	-17.9109	9.39396	-12.4019	-41.4383	1.00517	14.3155	-41.642	-27.1588	-35.1458	9.55907	-25.9454
-12.6192	4.32018	20.313	-22.8221	27.5374	-12.955	27.4605	3.03528	26.1954	10.8488	26.3701	-20.6991	-32.8424	14.575	-10.9724	8.59821	5.46852	16.1278	-23.7011	9.83502	29.7	6.5995	-1.11266	12.8797	-1.64508	-14.3773	25.068	-10.107	-7.92821	13.2981	-23.7507	5.35268	7.38478	19.5304	-10.8797	11.5127	-6.20244	-10.3244	3.32902	-17.8881	10.3675	-11.6957	-41.3474	-2.0893	14.4313	-41.6394	-27.1178	-35.2411	10.4764	-24.2217
-12.6165	4.32292	19.9522	-22.7214	27.543	-12.9473	27.2765	2.96874	26.1807	10.861	26.37	-20.7561	-32.8112	14.5494	-10.957	8.6322	5.37171	16.0713	-23.705	9.84348	29.7434	6.58511	-1.06375	12.9464	-1.58784	-14.4373	25.0138	-10.0514	-7.92595	13.3749	-23.7158	5.22389	7.45683	19.3507	-11.0116	11.4167	-6.12128	-10.3096	3.30735	-17.8312	11.3846	-11.2179	-41.2003	-5.3155	14.4219	-41.6071	-27.1115	-35.3521	11.3002	-22.2637
-12.6009	4.33183	19.4924	-22.5077	27.5494	-12.9525	27.21	2.90096	26.1379	10.8921	26.3649	-20.789	-32.7352	14.4925	-10.9245	8.61746	5.20449	15.9569	-23.6239	9.70308	29.7464	6.53499	-1.05068	12.9642	-1.38572	-14.5433	24.9428	-9.93656	-7.95136	13.2078	-23.4941	5.18166	7.51037	19.2418	-11.0762	11.5163	-6.10593	-10.3524	3.35519	-17.7908	12.5611	-10.8306	-40.6744	-8.50973	14.4431	-41.5615	-27.0714	-35.4164	12.0919	-20.2578
-12.6024	4.32854	19.0774	-22.2695	27.5555	-12.9583	27.2257	2.79665	26.0456	10.9552	26.3816	-20.5397	-32.6645	14.3351	-10.8588	8.59103	5.10136	15.9017	-23.6952	9.85498	30.0244	6.59548	-1.08325	12.9377	-1.29199	-14.7318	24.7174	-9.75787	-7.96511	13.2265	-23.5946	5.21724	7.58561	19.0693	-11.0919	11.6273	-6.1877	-10.0349	3.42434	-17.7809	13.645	-10.5675	-39.9434	-11.5937	14.559	-41.4531	-26.9666	-35.4864	12.9491	-18.174
-12.6057	4.32389	18.7409	-22.0274	27.5609	-12.9664	27.3604	2.689	25.9626	11.0019	26.3462	-20.7383	-32.6229	14.3197	-10.8078	8.66163	4.91698	15.9198	-23.7247	9.90299	30.0421	6.61996	-1.08763	12.938	-1.07028	-15.1525	24.5149	-9.44537	-7.95363	13.3439	-23.7594	5.26588	7.697	18.8612	-11.0765	11.6971	-6.19297	-9.9327	3.50017	-17.7752	14.5284	-10.4499	-39.1994	-14.5458	14.6235	-41.4261	-26.9068	-35.5127	13.7389	-16.1135
-12.6158	4.30582	18.5663	-21.8493	27.5648	-12.9646	27.5702	2.52902	25.8842	11.0318	26.3204	-21.059	-32.6877	14.4243	-10.8175	8.64098	4.70368	15.8662	-23.7449	9.96202	29.9978	6.61258	-1.09248	12.9369	-0.751764	-15.4307	24.5125	-9.28212	-7.89875	13.5765	-23.6112	4.96161	7.69688	18.6962	-11.0676	11.7991	-5.98262	-10.1065	3.55618	-17.7876	15.7907	-10.2498	-38.0039	-17.4282	14.6063	-41.4417	-26.8862	-35.4963	14.2221	-14.247
-12.6321	4.27433	18.3556	-21.63	27.5685	-12.9568	27.7901	2.41035	25.8377	11.0298	26.262	-21.2975	-32.7717	14.5357	-10.825	8.71616	4.4502	15.8088	-23.7288	9.99943	29.9321	6.57743	-1.05724	12.9647	-0.385672	-15.6596	24.5005	-9.19895	-8.0228	13.6768	-23.7233	4.82707	7.76889	18.5908	-11.081	11.8375	-6.07998	-10.1539	3.53565	-17.7274	16.0725	-10.2633	-36.6907	-20.3022	14.6123	-41.4037	-26.8968	-35.4737	14.8706	-12.2182
-12.6853	4.19814	18.1491	-21.4129	27.5705	-12.9543	27.9821	2.36233	25.8004	11.0313	26.3354	-21.302	-32.901	14.6642	-10.8999	8.74626	4.30671	15.653	-23.7403	10.0405	29.9014	6.56668	-1.04848	12.9719	-0.0932963	-15.9024	24.4311	-9.06413	-8.01572	13.7708	-23.3844	4.72814	7.76391	18.5125	-11.0369	12.0481	-6.04063	-10.1521	3.59539	-17.7453	16.5606	-10.3051	-35.2713	-22.9551	14.6789	-41.4174	-26.902	-35.4626	15.7032	-10.603
-12.7771	4.07105	18.0248	-21.2279	27.5702	-12.9482	28.3473	2.11303	25.7608	11.0212	26.3192	-21.0883	-32.9676	14.6762	-10.9892	8.78655	4.19846	15.5306	-23.7293	10.0507	29.8992	6.60711	-1.03892	12.9706	0.0859369	-16.0407	24.3615	-8.95757	-8.08615	13.3181	-23.6741	4.67286	7.83934	18.2034	-11.0977	12.0294	-6.00482	-10.252	3.59499	-17.7117	17.2595	-10.3729	-33.7584	-25.485	14.8169	-41.4164	-26.7401	-35.6179	16.6898	-9.2593
-12.8624	3.88559	17.9413	-21.0537	27.5725	-12.9501	28.6259	1.91384	25.7117	11.0498	26.3363	-21.1487	-33.1568	14.938	-11.1308	8.83432	4.16184	15.4055	-23.7503	10.0763	29.887	6.60645	-1.00642	13.0078	0.42549	-16.2269	24.3702	-8.93967	-7.96165	13.6698	-23.6958	4.637	7.87204	18.0425	-11.0871	12.03	-6.01434	-10.3062	3.58579	-17.6874	17.5314	-10.467	-31.9934	-28.0304	14.6848	-41.3668	-26.6689	-35.6865	17.8027	-8.10879
-12.9201	3.74248	17.875	-20.8438	27.5708	-12.9397	28.9379	1.63841	25.6019	11.1163	26.3431	-20.8802	-33.3117	15.1405	-11.3315	8.85897	4.18565	15.3528	-23.7575	10.0926	29.8489	6.60731	-1.01588	12.9899	0.675198	-16.3125	24.3579	-8.8986	-7.97218	13.5155	-23.6811	4.69431	7.90541	17.9204	-11.0321	12.054	-6.04944	-10.2512	3.58258	-17.657	17.6751	-10.5416	-30.1501	-30.2843	14.7297	-41.395	-26.6104	-35.7604	18.9707	-7.26639
-12.9822	3.61203	17.807	-20.6621	27.5753	-12.9407	29.2463	1.32252	25.5288	11.1878	26.3238	-20.765	-33.5411	15.3479	-11.5069	8.86988	4.20317	15.2828	-23.7658	10.1051	29.8177	6.5908	-0.992156	13.0289	1.10116	-16.3521	24.278	-8.84161	-7.9648	13.274	-23.7533	4.74347	8.04218	17.6517	-10.9647	12.0545	-6.05051	-10.2704	3.45875	-17.5693	17.7756	-10.6147	-28.2144	-32.1125	14.724	-41.2897	-26.4882	-35.8646	20.3187	-6.87833
-13.0508	3.47919	17.6287	-20.3619	27.5753	-12.9514	29.5846	1.05371	25.3873	11.3311	26.3133	-20.8343	-33.7019	15.541	-11.8845	8.92931	4.27556	15.3034	-23.7715	10.1263	29.7847	6.5578	-0.961524	13.0467	1.1435	-16.2924	24.1672	-8.75095	-7.95177	13.0797	-23.8467	4.7268	8.13157	17.2424	-10.9178	12.0479	-6.01533	-10.2443	3.4851	-17.5361	17.7824	-10.6701	-27.1436	-33.111	14.7335	-41.2839	-26.4326	-35.917	21.2795	-6.48153
-13.0886	3.38168	17.405	-19.9821	27.5758	-12.9546	29.908	0.759945	25.2399	11.446	26.3369	-20.3553	-33.7698	15.7575	-12.2814	8.95261	4.30666	15.2806	-23.7339	10.1276	29.7642	6.54772	-0.970937	13.0521	1.46	-16.3707	24.1126	-8.7378	-7.93277	12.7883	-23.7999	4.77969	8.18488	17.1046	-10.8833	12.0475	-6.04142	-10.2214	3.47809	-17.5598	17.7789	-10.6833	-26.3117	-33.8178	14.7347	-41.2355	-26.3545	-36.0174	22.0934	-6.31653
-13.1175	3.26362	17.1636	-19.5995	27.5729	-12.9344	30.2143	0.411521	25.123	11.5698	26.3429	-20.258	-34.0188	16.0548	-12.8273	9.06594	4.29648	15.2288	-23.6948	10.2111	29.8023	6.59441	-1.01804	13.0164	1.65327	-16.2756	24.0774	-8.71614	-8.12706	12.2087	-23.7835	4.8705	8.16236	16.826	-10.8424	12.0236	-6.04329	-10.2276	3.49141	-17.5509	17.7276	-10.7123	-25.283	-34.5217	14.8676	-41.286	-26.3218	-36.0172	22.6325	-6.30797
-13.1575	3.17325	16.7348	-19.1282	27.5699	-12.9314	30.6042	0.112278	25.0397	11.7175	26.4037	-20.3943	-34.2385	16.2985	-13.4243	9.16281	4.3161	15.304	-23.6965	10.4839	29.9172	6.69762	-1.03603	13.0019	1.83023	-16.1492	24.1011	-8.71316	-8.21841	11.8937	-23.7463	4.91056	8.25047	16.6759	-10.8143	12.0105	-6.0959	-10.2564	3.51107	-17.5113	17.4205	-10.7115	-24.0006	-35.5585	14.5843	-41.3056	-26.2859	-36.0474	22.9642	-6.37996
-13.1808	3.09759	16.3121	-18.7069	27.5689	-12.9338	30.8639	-0.0963821	24.9648	11.8106	26.3948	-20.1924	-34.443	16.4867	-14.0319	9.32853	4.29599	15.3471	-23.6833	10.6176	29.8071	6.53649	-0.940527	13.0903	2.10126	-16.1531	23.9032	-8.51056	-8.35755	11.4011	-23.6356	5.00308	8.28748	16.5173	-10.8371	12.0431	-6.09237	-10.2205	3.51157	-17.5419	17.535	-10.7123	-22.0706	-36.6392	14.4786	-41.3323	-26.2172	-36.072	23.1628	-6.30383
-13.2003	3.04772	15.8084	-18.2416	27.5716	-12.9376	31.0513	-0.236726	24.9428	11.8339	26.3822	-19.9872	-34.5166	16.6314	-14.573	9.40966	4.33136	15.4351	-23.7006	10.676	29.8156	6.5343	-0.953476	13.0953	2.21694	-16.1436	23.8853	-8.45087	-8.64898	10.7341	-23.5783	5.02647	8.2837	16.4989	-10.8502	12.0576	-6.10456	-10.1605	3.51303	-17.4918	17.4911	-10.7099	-20.1603	-37.9312	14.6056	-41.2094	-26.1892	-36.0854	23.1228	-6.19915
-13.213	3.02353	15.2346	-17.7483	27.572	-12.9386	31.1795	-0.329619	24.888	11.8665	26.3937	-20.1548	-34.6089	16.695	-15.1379	9.45929	4.33034	15.4757	-23.7576	10.7275	29.7924	6.46758	-0.908074	13.127	2.70513	-16.127	23.6762	-8.29552	-8.72259	10.4703	-23.5599	5.05811	8.30046	16.4346	-10.9253	12.0519	-6.20959	-10.1702	3.53102	-17.5014	17.0636	-10.7092	-18.4228	-38.9279	14.5083	-41.2143	-26.1161	-36.0853	22.9896	-6.04636
-13.2256	3.01537	14.5702	-17.2941	27.5624	-12.9407	31.2687	-0.390759	24.8443	11.8807	26.3587	-20.2904	-34.6636	16.7271	-15.6182	9.53009	4.36812	15.5505	-24.0981	10.7716	29.7703	6.49897	-1.0095	13.0692	2.86276	-16.0939	23.599	-8.25089	-8.81141	9.87092	-23.2689	4.99444	8.26998	16.4649	-10.9751	12.0429	-6.26744	-10.0694	3.49736	-17.5303	16.6404	-10.8188	-17.1432	-39.6735	14.6238	-41.1828	-26.0447	-36.075	22.865	-5.58436
-13.2258	2.98206	13.8341	-16.8768	27.5618	-12.9534	31.0975	-0.364539	24.8235	11.8905	26.347	-20.358	-34.6868	16.7378	-15.9096	9.54748	4.38548	15.6163	-24.2517	10.8567	29.8048	6.50354	-0.992131	13.0842	3.14749	-15.907	23.6249	-8.27725	-8.87819	9.60166	-23.1507	4.9658	8.31062	16.4404	-11.0814	12.0513	-6.26548	-10.2036	3.55325	-17.5063	16.4269	-11.0075	-15.5188	-40.4085	14.48	-41.2014	-25.9312	-36.0733	22.7585	-5.01854
-13.2263	2.97587	13.0667	-16.609	27.5626	-12.9447	30.817	-0.266975	24.7909	11.8639	26.3746	-20.2885	-34.75	16.8648	-16.1131	9.55507	4.32946	15.5843	-24.3789	10.9704	29.8975	6.41633	-0.942439	13.1295	3.35233	-16.0193	23.5315	-8.17507	-9.00288	9.41363	-23.0896	4.68082	8.30135	16.4662	-11.2069	12.0175	-6.27934	-10.0895	3.52385	-17.4919	16.1775	-11.4262	-13.7445	-41.1625	14.5993	-41.2118	-25.8177	-36.0678	22.73	-4.56136
-13.2315	2.97122	12.3157	-16.3962	27.5666	-12.9299	30.5561	-0.199732	24.791	11.8521	26.3491	-20.374	-34.8311	16.9145	-16.2543	9.57914	4.33164	15.579	-24.6552	11.1042	29.9745	6.40464	-1.02481	13.0702	3.61561	-16.0236	23.5163	-8.1879	-9.0266	9.33417	-22.9835	4.54782	8.32223	16.619	-11.246	11.9789	-6.28211	-10.1559	3.54192	-17.5087	16.0686	-11.9683	-12.2454	-41.6365	14.6622	-41.2231	-25.643	-36.125	22.6144	-3.73061
-13.2391	2.98655	11.5573	-16.3478	27.565	-12.9245	30.3473	-0.0745046	24.7702	11.8079	26.3699	-20.3198	-34.9139	17.0385	-16.3748	9.45706	4.26789	15.4888	-24.8543	11.1875	29.9779	6.40616	-1.0056	13.1087	3.76146	-15.8522	23.5479	-8.2594	-9.07449	9.16595	-22.9237	4.34317	8.29604	16.706	-11.2174	11.9107	-6.13285	-10.2248	3.52089	-17.4459	16.1667	-12.6516	-10.8823	-42.0499	14.5923	-41.244	-25.4447	-36.2226	22.6145	-2.65305
-13.241	2.99361	10.7033	-16.3271	27.5641	-12.9446	30.0618	0.0441719	24.7461	11.7649	26.3667	-20.1916	-34.9846	17.2121	-16.4352	9.35485	4.29449	15.5371	-25.0231	11.3972	30.0353	6.46447	-0.992259	13.0988	3.97584	-15.891	23.4981	-8.17791	-9.12248	9.19211	-22.8413	4.06668	8.20331	16.6747	-11.2883	11.8637	-6.1276	-10.2827	3.48083	-17.3883	16.2965	-13.4399	-9.657	-42.5174	14.6571	-41.2144	-25.2767	-36.3275	22.37	-1.5847
-13.24	3.0046	9.93821	-16.4773	27.5627	-12.945	29.7827	0.18792	24.7611	11.6844	26.3289	-20.2941	-35.1033	17.3245	-16.4668	9.3125	4.26558	15.5429	-25.2067	11.6111	30.1019	6.5205	-1.03099	13.0749	4.25681	-16.1499	23.4975	-8.17335	-9.13509	9.21113	-22.5331	3.88709	8.21937	16.6054	-11.3061	11.8767	-6.00322	-10.4398	3.48396	-17.3741	16.471	-14.0739	-8.47199	-42.9319	14.4336	-41.2583	-25.1831	-36.381	22.0508	-0.523985
-13.2401	3.0124	9.06846	-16.7587	27.5622	-12.9478	29.5517	0.256488	24.7938	11.6566	26.2969	-20.2745	-35.1761	17.4297	-16.4627	9.25797	4.3446	15.6765	-25.5206	11.7153	30.1239	6.57786	-1.08876	12.9928	4.19182	-16.1336	23.5043	-8.19578	-9.16666	9.10344	-22.2171	3.79855	8.21273	16.5622	-11.4549	11.9066	-6.06023	-10.6498	3.47617	-17.3551	16.7308	-14.6903	-7.61763	-43.2431	14.3007	-41.2991	-25.0857	-36.4498	21.6773	0.460525
-13.2379	3.01931	8.1759	-17.0516	27.551	-12.9594	29.3617	0.314188	24.8533	11.7155	26.2296	-20.3706	-35.2203	17.4984	-16.4417	9.22069	4.28342	15.5886	-25.9239	12.0806	30.1836	6.6244	-1.02576	13.0715	3.80188	-16.1174	23.4879	-8.13048	-9.21687	9.32904	-22.1658	3.67158	8.15118	16.5937	-11.4646	11.9277	-6.01959	-10.8521	3.45161	-17.3329	16.9834	-15.2876	-6.98747	-43.6936	14.1445	-41.3924	-25.0621	-36.5148	21.4434	1.07956
-13.2386	3.02797	7.2829	-17.4036	27.5457	-12.9672	29.2155	0.304618	24.8567	11.7951	26.1997	-20.3153	-35.2594	17.5294	-16.3571	9.21373	4.23571	15.4881	-26.0843	12.4199	30.3223	6.69016	-1.09094	13.0237	4.04884	-15.9224	23.4938	-8.12593	-9.23744	9.31085	-21.9951	3.52277	8.14921	16.5629	-11.4769	11.932	-6.09943	-11.0487	3.44641	-17.3098	17.2506	-15.7262	-6.29878	-44.0129	14.0447	-41.4298	-24.9561	-36.6202	21.297	1.19994
-13.2371	3.02621	6.46081	-17.6938	27.5481	-12.9682	29.1239	0.167333	24.8334	11.8526	26.1982	-19.6987	-35.2407	17.5301	-16.2521	9.22013	4.25971	15.5026	-26.3994	12.7538	30.3616	6.716	-1.07286	13.0428	3.89936	-15.9874	23.5416	-8.15387	-9.2473	9.40748	-21.7465	3.22384	8.03414	16.6356	-11.447	11.9595	-6.25875	-11.2764	3.42619	-17.2968	17.2566	-16.0115	-5.59237	-44.2728	13.8809	-41.5112	-24.8638	-36.659	21.3436	1.43568
-13.2379	3.02813	5.43477	-18.2351	27.5536	-12.9671	29.0656	-0.0112803	24.7595	11.9668	26.2237	-19.7898	-35.2569	17.5816	-16.0806	9.24457	4.2756	15.4828	-26.8104	13.1555	30.3994	6.73932	-1.11583	12.9823	3.89936	-15.8899	23.5488	-8.14748	-9.26291	9.42383	-21.9207	3.26956	7.77092	16.6704	-11.5113	12.0611	-6.48236	-11.6048	3.40661	-17.3399	17.0274	-16.0653	-4.88154	-44.4437	13.7329	-41.5553	-24.8038	-36.6927	21.4118	1.69379
-13.2384	3.02268	4.66678	-18.7083	27.5553	-12.9675	28.995	-0.193682	24.6108	12.235	26.2729	-19.6669	-35.2272	17.7346	-15.9161	9.30769	4.27241	15.4543	-27.5719	13.4705	30.4261	6.754	-1.09965	13.0107	3.85062	-15.5975	23.5605	-8.15279	-9.27051	9.47957	-21.7923	3.25847	7.6234	16.6325	-11.5189	12.1388	-6.65261	-11.844	3.40535	-17.2893	16.6082	-16.178	-3.74652	-44.6864	13.6689	-41.6032	-24.7735	-36.7385	21.751	1.89053
-13.2247	3.02269	4.08439	-19.1909	27.5616	-12.9558	28.9728	-0.308276	24.4229	12.5244	26.3206	-19.7384	-35.1792	17.6311	-15.75	9.33544	4.23879	15.4184	-28.1115	13.811	30.3667	6.73977	-1.12406	12.9988	3.83437	-15.4675	23.6186	-8.20991	-9.27395	9.50844	-21.5565	3.20353	7.39745	16.5779	-11.4409	12.1896	-6.74441	-12.0586	3.40201	-17.2977	16.0689	-16.1917	-2.15128	-44.813	13.5711	-41.607	-24.714	-36.8024	22.3643	2.20744
-13.2364	2.98004	3.50413	-19.7719	27.574	-12.9484	28.9537	-0.475437	24.1216	12.8597	26.4908	-19.7801	-35.1056	17.6243	-15.6382	9.34997	4.21805	15.4046	-28.3645	13.9744	30.3502	6.73506	-1.05894	13.0469	3.86687	-15.3781	23.6082	-8.15713	-9.25969	9.69364	-21.5494	3.25279	7.36568	16.5935	-11.4092	12.153	-6.77251	-12.2125	3.41357	-17.3071	15.4139	-16.3322	-0.447817	-44.7162	13.5834	-41.6197	-24.6429	-36.8529	22.9875	2.66103
-13.2452	2.91151	2.95061	-20.3397	27.5859	-12.9335	28.8644	-0.769208	23.7734	13.2097	26.5858	-19.7616	-35.0477	17.5179	-15.614	9.42145	4.20114	15.3338	-28.4456	14.0708	30.3463	6.73496	-1.04468	13.0429	3.86687	-15.4675	23.6711	-8.22026	-9.30346	9.57694	-21.567	3.22999	7.12341	16.7292	-11.3336	12.1976	-6.88694	-12.4394	3.40277	-17.3489	14.5798	-16.6153	1.91691	-44.5297	13.507	-41.6491	-24.6007	-36.8444	23.8543	3.17967
-13.2726	2.80467	2.34888	-20.9031	27.6036	-12.927	28.7564	-1.11047	23.4449	13.6144	26.7106	-19.7765	-35.022	17.4697	-15.6803	9.638	4.21155	15.3566	-28.4496	14.1323	30.3232	6.71554	-1.0494	13.0258	4.2893	-15.5	23.6728	-8.21566	-9.29898	9.58525	-21.5219	3.29008	6.69005	16.8685	-11.2851	12.2869	-6.92936	-12.5858	3.40069	-17.3077	13.5742	-17.0188	4.15209	-44.2241	13.3583	-41.7294	-24.6467	-36.7467	24.4456	3.76521
-13.2854	2.70628	1.76158	-21.3038	27.6605	-12.8946	28.6012	-1.5488	23.0307	13.9861	26.7089	-19.7678	-34.9858	17.465	-15.8501	9.91957	4.17681	15.3301	-28.456	14.1215	30.4109	6.7514	-1.0993	13.003	4.56848	-15.4747	23.6789	-8.1856	-9.31743	9.56171	-21.4884	3.12816	6.50649	16.9239	-11.2215	12.3378	-7.01059	-12.5572	3.35771	-17.3071	12.4492	-17.4675	6.67943	-43.8689	13.2573	-41.7636	-24.7559	-36.6152	24.811	4.1061
-13.288	2.54953	1.19524	-21.6255	27.7178	-12.9254	28.4055	-1.92775	22.6504	14.254	26.808	-19.7493	-35.0023	17.5876	-16.0472	10.2183	4.15443	15.2948	-28.4295	14.0624	30.1858	6.6408	-1.0793	13.0253	4.522	-15.5498	23.6985	-8.31079	-9.28538	9.74811	-21.2453	2.88462	6.88358	17.0044	-11.1262	12.4001	-7.11268	-12.7466	3.38105	-17.3017	11.2776	-18.1071	9.42653	-43.3078	13.095	-41.8085	-24.8336	-36.4071	25.1202	4.29532
-13.2646	2.37149	0.757815	-21.7959	27.7372	-12.955	28.158	-2.26625	22.2832	14.6995	26.8498	-19.7841	-34.981	17.7036	-16.2422	10.4633	4.14535	15.288	-28.3522	14.0025	30.2093	6.666	-1.10679	13.0139	4.62675	-15.5233	23.7025	-8.30062	-9.2845	9.79511	-21.1685	2.60228	6.66298	16.8323	-11.057	12.5074	-7.21024	-12.7961	3.38109	-17.3204	10.169	-18.9977	11.9085	-42.5337	12.9725	-41.8785	-24.8702	-36.3131	25.3339	4.4654
-13.2857	2.14848	0.458769	-21.8062	27.7962	-13.0487	27.9804	-2.5027	22.0552	14.9269	26.8516	-19.4656	-34.9392	17.8701	-16.4884	10.7288	4.13717	15.2803	-28.258	13.8453	30.0236	6.59907	-1.0732	13.0249	4.68089	-15.5352	23.7369	-8.46683	-9.28659	9.79556	-21.0761	2.41087	6.61395	16.8116	-11.0213	12.6967	-7.25789	-12.8975	3.38824	-17.3723	9.11632	-20.0701	13.9796	-41.9208	12.8465	-41.8994	-24.9245	-36.2293	25.3862	4.45643
-13.2158	1.94416	0.0608641	-21.7772	27.9113	-13.0956	27.6947	-2.76531	21.8263	15.1256	26.8248	-19.6818	-34.8438	17.832	-16.6786	10.9157	4.13717	15.2706	-28.1383	13.7003	29.835	6.59142	-1.11645	13.011	4.71065	-15.5439	23.7214	-8.68202	-9.38151	9.50814	-20.8866	2.21713	6.30287	16.9684	-10.9896	12.8468	-7.2788	-12.9699	3.4044	-17.2884	8.39682	-21.3859	15.7117	-41.2963	12.5934	-41.9567	-24.8822	-36.2146	25.3471	4.37135
-13.1594	1.70801	-0.365636	-21.6222	27.9662	-13.1612	27.4298	-2.95228	21.689	15.2368	26.8078	-19.6502	-34.8305	17.8846	-16.8357	11.051	4.13606	15.267	-28.0445	13.5923	29.687	6.56233	-1.11574	13.0043	4.91439	-15.4526	23.7191	-8.92817	-9.35838	9.53475	-20.7985	1.98972	6.6831	16.68	-10.9208	12.9666	-7.23108	-13.0572	3.44065	-17.2569	8.05945	-22.0318	16.9166	-40.7277	12.3704	-42.0141	-24.8581	-36.2397	25.3154	4.29878
-13.1363	1.4654	-0.852098	-21.3484	28.0283	-13.2398	27.1629	-3.12134	21.5949	15.2954	26.7874	-19.6437	-34.7964	17.773	-16.9582	11.1838	4.12204	15.2693	-27.9704	13.5134	29.5559	6.6476	-1.06789	13.0562	4.76241	-15.5132	23.6583	-9.05394	-9.30457	9.65626	-20.415	1.46972	6.38335	16.7105	-10.7574	13.1265	-7.16563	-13.0204	3.3833	-17.2945	7.70882	-22.8581	17.6941	-40.2313	12.1146	-42.1553	-24.6553	-36.3562	25.2768	4.27412
-13.0991	1.23094	-1.37072	-21.0816	28.07	-13.3308	26.8138	-3.26616	21.5311	15.3518	26.7231	-19.6344	-34.7625	17.7778	-17.0511	11.2386	4.11635	15.271	-27.9459	13.4822	29.4737	6.68955	-1.07433	13.0387	4.76023	-15.5204	23.6289	-9.23634	-9.29381	9.67938	-20.2546	1.09787	6.55918	16.6026	-10.7027	13.2274	-7.08126	-13.0163	3.35056	-17.2515	7.49546	-23.3655	18.3397	-39.6907	11.8375	-42.2548	-24.3996	-36.5292	25.1518	4.32608
-13.0336	0.976352	-1.98633	-20.7649	28.0994	-13.4839	26.5078	-3.49011	21.4412	15.3627	26.7181	-19.5628	-34.8063	17.7126	-17.1217	11.271	4.1132	15.273	-27.907	13.4431	29.4006	6.63744	-1.06514	13.0781	4.76434	-15.5199	23.5795	-9.36484	-9.30041	9.70092	-20.0398	0.56876	6.66473	16.6444	-10.4633	13.2109	-7.0535	-13.102	3.27647	-17.2936	7.38384	-23.696	18.821	-39.062	11.7163	-42.2978	-24.1188	-36.7004	24.9486	4.12991
-12.9502	0.703258	-2.51533	-20.4839	28.0679	-13.6236	26.3172	-3.60427	21.2482	15.3914	26.5906	-18.977	-34.7987	17.6869	-17.1708	11.2979	4.11865	15.2733	-27.8778	13.3861	29.3742	6.67698	-1.18766	12.9127	4.74978	-15.5237	23.4856	-9.12524	-9.32345	9.54154	-19.8466	0.227512	6.56131	16.5736	-10.2112	13.0737	-7.02497	-13.1424	3.24891	-17.1792	7.35664	-23.9287	19.1886	-38.5224	11.4805	-42.3263	-23.7704	-36.8448	24.7874	3.85448
-12.9087	0.443565	-3.18456	-20.0789	28.0355	-13.7291	26.1271	-3.70372	21.108	15.424	26.6714	-19.3202	-34.76	17.7511	-17.2044	11.3634	4.1199	15.2749	-27.8844	13.3431	29.4861	6.75995	-1.07794	13.0692	4.68647	-15.5335	23.4221	-8.77372	-9.34745	9.51648	-19.8617	-0.105333	6.54534	16.5802	-10.0439	12.9257	-7.0127	-13.155	2.84836	-17.5352	7.39144	-24.0206	19.5122	-37.9218	11.1392	-42.4012	-23.3995	-36.9974	24.7777	3.5764
-12.8817	0.241351	-3.89484	-19.6565	27.9915	-13.8546	25.9465	-3.80011	20.9349	15.4262	26.7127	-19.2218	-34.7136	17.8593	-17.1925	11.3801	4.0849	15.2258	-27.8587	13.2791	29.5531	6.80861	-1.00705	13.1036	4.65939	-15.5384	23.3472	-8.74986	-9.35138	9.52107	-19.6736	-0.437731	6.57248	16.6231	-9.92512	12.9297	-6.96659	-13.1479	2.17269	-17.956	7.35772	-23.8644	19.9495	-37.1864	10.8238	-42.4998	-22.6862	-37.2197	24.9062	3.34792
-12.8468	0.108566	-4.6744	-19.2066	27.9119	-13.9619	25.7824	-3.84056	20.7159	15.3882	26.7372	-19.1926	-34.6433	17.9465	-17.1919	11.4066	4.07458	15.2102	-27.872	13.2297	29.6155	6.94153	-1.22749	12.9469	4.64724	-15.544	23.3062	-8.60765	-9.36471	9.49925	-19.5759	-0.590543	6.77276	16.6271	-9.71153	12.8891	-6.9992	-13.1962	1.92265	-18.3304	7.25516	-23.3868	20.3676	-36.3026	10.6016	-42.574	-21.9498	-37.6062	25.3665	3.09221
-12.8176	0.0096121	-5.47328	-18.7514	27.8622	-14.0336	25.6248	-3.9172	20.6639	15.2475	26.7356	-18.9711	-34.5311	18.2296	-17.1781	11.4166	4.06564	15.1965	-27.8735	13.2023	29.6797	7.0349	-1.45799	12.883	4.68147	-15.4966	23.2722	-8.51575	-9.37278	9.48747	-19.3054	-0.833551	6.98813	16.7377	-9.57805	12.8284	-7.01506	-13.293	1.49012	-18.4979	7.2003	-22.7409	20.7603	-35.3704	10.4843	-42.6012	-20.9935	-38.1231	26.0115	2.69849
-12.7497	-0.103554	-6.3391	-18.301	27.7288	-14.1485	25.432	-3.92265	20.5828	15.2311	26.7377	-18.9349	-34.5514	18.4543	-17.2133	11.4553	4.11741	15.1499	-27.8763	13.1835	29.7473	7.08504	-1.58956	12.8151	4.85635	-15.4131	23.2499	-8.39949	-9.36834	9.46267	-19.2275	-0.966087	7.34017	16.6641	-9.35759	12.7931	-6.95566	-13.3625	1.75595	-18.6776	6.94128	-22.1913	20.9589	-34.7647	10.297	-42.6608	-19.9113	-38.755	27.0491	2.17329
-12.68	-0.202419	-7.35618	-17.8321	27.612	-14.1986	25.2851	-3.91421	20.536	15.2258	26.7343	-18.8732	-34.482	18.6644	-17.1803	11.4827	4.21201	15.1353	-27.9046	13.1714	29.7837	7.13059	-1.82857	12.7671	4.80033	-15.3772	23.1488	-8.29978	-9.37008	9.44331	-19.2427	-0.991233	7.56555	16.6407	-9.24541	12.8096	-6.77725	-13.4441	1.75109	-19.0034	6.12523	-21.7172	21.1154	-34.3517	10.1429	-42.7142	-18.7566	-39.4138	28.1713	1.64408
-12.6665	-0.331696	-8.31893	-17.3645	27.4757	-14.2616	25.1244	-3.92069	20.4866	15.2545	26.8813	-19.0698	-34.4132	18.9821	-17.1867	11.5582	4.30068	15.0058	-27.8971	13.1808	29.8059	7.1704	-1.87094	12.7319	4.86705	-15.2502	23.0613	-8.16541	-9.35319	9.4545	-19.1635	-1.026	7.76624	16.6525	-9.18855	12.8198	-6.54346	-13.3693	1.77124	-19.1383	5.38014	-21.3975	21.2461	-34.1348	10.1571	-42.707	-17.4788	-40.106	29.5849	1.04364
-12.6549	-0.508939	-9.23479	-17.0844	27.3323	-14.3041	24.9603	-3.90362	20.4634	15.2759	26.8395	-18.9504	-34.3873	19.2805	-17.2528	11.63	4.33319	14.9244	-27.8951	13.1733	29.8261	7.21729	-2.03106	12.6586	4.90777	-15.1205	22.9849	-8.15989	-9.36111	9.28486	-19.1485	-1.13396	8.13859	16.8715	-9.08362	12.7995	-6.48986	-13.4467	1.9124	-19.7565	4.02689	-21.2169	21.4322	-34.0609	10.2049	-42.7064	-16.0914	-40.943	30.6408	0.76725
-12.561	-0.715524	-10.0583	-16.9003	27.1769	-14.3885	24.8177	-3.90857	20.4397	15.3061	26.7902	-18.8199	-34.3589	19.4039	-17.3895	11.8823	4.33206	14.8496	-27.874	13.1792	29.96	7.24809	-2.17296	12.636	5.12463	-15.052	22.8974	-8.18586	-9.4174	9.26347	-19.1551	-1.06739	8.36734	16.8942	-9.08607	12.8108	-6.45564	-13.4188	2.02728	-19.9997	2.7251	-21.1096	21.9875	-34.0563	10.2099	-42.7538	-14.6994	-41.6621	31.8385	0.28789
-12.5164	-0.834222	-10.7582	-16.8449	27.0616	-14.4716	24.7519	-3.87237	20.4419	15.3302	26.8081	-18.9822	-34.2442	19.554	-17.553	12.1543	4.32484	14.8587	-27.8897	13.1798	29.942	7.27067	-2.39682	12.6192	5.26318	-14.9772	22.8294	-8.23423	-9.36733	9.36682	-19.1349	-1.07585	8.63174	16.9195	-9.03604	12.9185	-6.40724	-13.4555	2.02221	-20.3295	1.21719	-21.251	22.8371	-34.1618	10.2287	-42.7034	-13.0883	-42.4039	33.0464	0.0260763
-12.4886	-1.01391	-11.6518	-16.8452	26.9781	-14.5258	24.7597	-3.84965	20.4468	15.3518	26.7238	-18.8954	-34.1207	19.6861	-17.6921	12.5178	4.32542	14.8475	-27.889	13.1791	29.9721	7.27712	-2.45641	12.5781	5.5075	-14.7565	22.6911	-8.23832	-9.36992	9.37765	-19.1072	-1.16208	8.79959	16.9721	-9.10743	12.9604	-6.35862	-13.4634	2.15156	-20.3503	-0.192941	-21.4524	23.9193	-34.4114	10.2581	-42.7016	-11.6583	-42.9964	34.2431	-0.29459
-12.4485	-1.21434	-12.6149	-16.8846	26.8614	-14.5958	24.7345	-3.8491	20.4582	15.3792	26.7038	-19.0427	-33.9371	20.0046	-17.8178	13.0005	4.28875	14.8377	-27.9191	13.1633	30.0146	7.2958	-2.58317	12.6226	5.65668	-14.7497	22.599	-8.219	-9.36308	9.40406	-19.0477	-1.04581	8.92341	17.0361	-9.0148	13.005	-6.34064	-13.4619	2.20325	-20.3822	-1.54745	-21.8133	25.0225	-34.587	10.2299	-42.6846	-9.99918	-43.4057	35.5043	-0.664526
-12.3979	-1.36669	-13.3429	-16.9532	26.7792	-14.6224	24.8144	-3.8845	20.4647	15.4022	26.5413	-18.717	-33.8241	20.1408	-18.0504	13.4311	4.26895	14.8769	-27.9033	13.1744	29.9954	7.31992	-2.46756	12.5865	6.0943	-14.613	22.6927	-7.9542	-9.32672	9.46621	-19.1345	-1.07383	8.92289	16.8764	-8.97455	13.0667	-6.32495	-13.4282	2.21968	-20.3598	-2.61564	-22.1999	26.4022	-34.5344	10.2793	-42.6716	-8.28482	-43.8379	36.7302	-0.822676
-12.3516	-1.43911	-14.1969	-17.1786	26.6699	-14.6489	24.8206	-3.87114	20.4764	15.4163	26.4296	-18.4594	-33.6618	20.2177	-18.3125	13.9009	4.25117	14.8939	-27.9117	13.1753	30.0437	7.35529	-2.57526	12.5882	6.48521	-14.4781	22.7469	-7.86773	-9.3125	9.49815	-19.1682	-1.03769	9.32965	17.1074	-8.97681	13.1241	-6.27428	-13.4013	2.22251	-20.3259	-3.61141	-22.8883	28.1474	-34.059	10.4272	-42.6878	-6.6212	-44.025	37.8801	-1.07297
-12.2958	-1.55258	-14.6454	-17.3802	26.5533	-14.6916	24.8037	-3.86745	20.5029	15.4158	26.3587	-18.3705	-33.5683	20.3456	-18.6396	14.3436	4.21421	14.8628	-27.9047	13.1679	30.0156	7.37237	-2.55737	12.6003	6.50436	-14.6062	22.7724	-7.93813	-9.30201	9.51176	-19.1557	-1.13736	9.88405	17.1389	-8.77226	13.0081	-6.29399	-13.41	2.16067	-20.1908	-4.61389	-23.7706	29.915	-33.0377	10.3957	-42.6649	-5.05109	-44.209	38.7173	-1.0195
-12.2154	-1.75446	-14.9916	-17.5915	26.4442	-14.6939	24.8082	-3.85608	20.5176	15.4146	26.3195	-18.2796	-33.4974	20.4419	-19.0344	14.8709	4.19267	14.8569	-27.914	13.1789	29.986	7.37473	-2.47195	12.595	6.6352	-14.6071	23.0529	-7.80108	-9.29312	9.52736	-19.1918	-1.19224	10.358	17.3149	-8.54492	13.0167	-6.30461	-13.3965	2.10462	-20.035	-5.46142	-24.5904	31.7308	-31.4949	10.4171	-42.6122	-3.98428	-44.3942	39.1682	-0.992606
-12.1876	-1.86363	-15.1199	-17.7443	26.3353	-14.7319	24.6868	-3.87672	20.5384	15.401	26.3274	-18.3156	-33.4197	20.5231	-19.5046	15.3048	4.17796	14.8536	-27.9208	13.1887	30.0215	7.34641	-2.43951	12.6005	6.67737	-14.6518	23.2259	-7.68652	-9.28701	9.53693	-19.2891	-1.17881	10.7567	17.529	-8.3786	12.868	-6.32725	-13.3165	2.06981	-20.0593	-6.08722	-25.1992	33.2463	-29.8905	10.6061	-42.632	-3.2758	-44.4713	39.4633	-0.901867
-12.1633	-1.93612	-15.1382	-17.8254	26.2499	-14.748	24.4982	-3.93535	20.5504	15.3958	26.3877	-18.401	-33.4039	20.544	-19.9701	15.7316	4.19287	14.916	-27.9104	13.187	29.9513	7.33224	-2.1113	12.4631	6.72555	-14.5633	23.5945	-7.50464	-9.28251	9.5327	-19.3264	-1.08419	11.1496	17.6513	-8.1312	12.6882	-6.36893	-13.2835	1.86642	-20.2675	-6.65193	-26.0853	34.6419	-27.9344	10.7217	-42.6174	-2.97192	-44.4392	39.6853	-0.699444
-12.1396	-1.92761	-15.0955	-17.943	26.1838	-14.7494	24.3393	-4.03313	20.5581	15.3881	26.428	-18.6913	-33.3358	20.5634	-20.2917	16.0472	4.19472	14.9339	-27.905	13.1877	29.9408	7.28109	-2.24291	12.3224	6.66139	-14.5179	23.7931	-7.43619	-9.28067	9.5303	-19.3925	-1.32176	11.494	17.7624	-7.95921	12.5523	-6.30369	-13.2577	1.54452	-20.3365	-7.11632	-26.9422	36.0673	-25.9689	10.8291	-42.5994	-2.84769	-44.4545	39.933	-0.423833
-12.1328	-1.88745	-15.0309	-17.9883	26.1372	-14.7693	24.1786	-4.09969	20.5553	15.391	26.4667	-18.9314	-33.3231	20.5917	-20.693	16.2746	4.19864	14.9498	-27.8906	13.1857	29.9424	7.22612	-2.02391	12.2568	6.52635	-14.549	24.0186	-7.38207	-9.28037	9.5265	-19.4565	-1.41875	11.7286	17.8721	-7.79232	12.4801	-6.26225	-13.2372	1.13895	-20.572	-7.53458	-27.863	37.0372	-24.5919	10.961	-42.5289	-2.81301	-44.4769	40.0974	0.125076
-12.087	-1.85127	-14.9425	-18.0325	26.0492	-14.7939	23.9049	-4.17031	20.5585	15.3917	26.4384	-18.7495	-33.3585	20.5651	-21.1765	16.5512	4.19878	14.9614	-27.8888	13.1874	29.8625	7.19074	-1.92284	12.0721	6.60739	-14.3875	24.248	-7.28991	-9.26044	9.5256	-19.4361	-1.62118	11.9509	18.0138	-7.61524	12.4091	-6.3252	-13.2563	0.819682	-20.8379	-7.79342	-28.4913	38.1205	-22.924	11.0765	-42.5091	-2.68804	-44.6386	40.2468	0.83694
-12.0647	-1.78869	-14.9736	-18.0215	25.999	-14.8038	23.613	-4.23071	20.5663	15.391	26.5088	-19.1543	-33.3507	20.5593	-21.7341	16.8124	4.20199	14.9705	-27.8832	13.1885	29.8033	7.16779	-1.93525	11.8592	6.59138	-14.3829	24.4103	-7.20697	-9.25481	9.52247	-19.4689	-1.59633	12.3484	18.2283	-7.39803	12.5334	-6.41535	-13.2561	0.468727	-21.2228	-8.0328	-29.0099	38.9246	-21.2078	11.1646	-42.451	-2.94929	-44.7558	40.511	1.65319
-11.9941	-1.79731	-14.98	-17.9896	25.9153	-14.8348	23.2893	-4.32502	20.5699	15.3897	26.4419	-18.978	-33.2813	20.4762	-22.3949	17.1107	4.19861	14.9776	-27.8798	13.1886	29.7658	7.14642	-2.15613	11.5792	6.62052	-14.274	24.7115	-7.12143	-9.27021	9.47851	-19.5955	-2.05498	12.6887	18.3842	-7.22542	12.5922	-6.50009	-13.2485	0.297615	-21.4356	-8.19139	-29.3814	39.8771	-19.1959	11.1054	-42.469	-3.28565	-44.8533	40.5686	2.36466
-12.0072	-1.80619	-15.037	-17.9653	25.8467	-14.8475	23.0694	-4.37795	20.5939	15.4061	26.4805	-18.7313	-33.2342	20.4717	-23.0765	17.2906	4.19872	14.9813	-27.874	13.1924	29.7386	7.1334	-2.47106	11.328	6.50832	-14.3625	24.9272	-7.103	-9.25057	9.50911	-19.6782	-2.04494	12.8638	18.3774	-7.05602	12.6699	-6.45078	-13.2548	0.273591	-21.6306	-8.38967	-29.5548	40.7346	-17.1363	11.0972	-42.4353	-3.54271	-44.8837	40.7162	2.94936
-12.0073	-1.90769	-15.0234	-17.9321	25.7737	-14.8647	22.8782	-4.38293	20.633	15.4038	26.5814	-18.9155	-33.1011	20.4381	-23.5673	17.4755	4.19841	14.9828	-27.8663	13.189	29.738	7.11779	-3.03109	10.9972	6.53475	-14.2664	25.0252	-7.12431	-9.23989	9.52899	-19.8536	-2.25024	13.0831	18.5189	-6.85179	12.6159	-6.67109	-13.1563	0.213927	-21.8071	-8.67886	-29.7962	41.2752	-15.7467	11.0634	-42.4575	-3.68195	-45.05	40.7416	3.33451
-12.1713	-2.126	-15.0286	-17.8763	25.7205	-14.8414	22.7023	-4.3851	20.6469	15.4064	26.6131	-18.9377	-32.9713	20.3566	-23.9451	17.6433	4.16844	14.9284	-27.85	13.1577	29.7504	7.13682	-3.7954	10.9032	6.39932	-14.4069	25.2626	-7.13506	-9.2669	9.49292	-20.0567	-2.3178	13.385	18.6825	-6.73861	12.5085	-6.81586	-13.1394	0.187471	-21.9023	-8.81896	-29.9274	41.6645	-14.7801	11.0465	-42.482	-3.72454	-45.1398	40.7745	3.65475
-12.3698	-2.45537	-15.1285	-17.824	25.6544	-14.8315	22.5627	-4.383	20.6526	15.4133	26.6286	-18.7914	-32.861	20.3121	-24.3506	17.7267	4.14372	14.8988	-27.8435	13.1472	29.7072	7.14979	-4.35863	10.7748	6.32206	-14.3364	25.3801	-7.1953	-9.27314	9.48669	-20.0564	-2.15391	13.656	18.8111	-6.39925	12.517	-6.88314	-13.1033	0.253288	-22.0197	-8.93081	-30.005	42.1413	-13.6207	11.047	-42.4846	-3.80396	-45.2298	40.807	3.84034
-12.6749	-2.74809	-15.1222	-17.7787	25.5969	-14.8146	22.4374	-4.38252	20.6472	15.4186	26.6568	-18.8592	-32.7241	20.2695	-24.6359	17.7769	4.14311	14.8975	-27.8333	13.1347	29.7494	7.17242	-4.82399	10.7049	6.31391	-14.2871	25.4153	-7.22944	-9.28474	9.37533	-20.3798	-2.40417	13.685	18.7125	-6.18863	12.3116	-6.89189	-13.1462	0.216707	-22.1356	-9.02215	-30.05	42.6982	-12.3763	10.9781	-42.5355	-3.86693	-45.2854	40.9555	3.88548
-12.9388	-3.10375	-15.0768	-17.7562	25.5188	-14.8016	22.3975	-4.35844	20.6606	15.4167	26.6955	-18.8693	-32.5837	20.2912	-24.7857	17.8013	4.13624	14.8871	-27.8762	13.1555	29.7633	7.19962	-5.34971	10.8613	6.28645	-14.3086	25.459	-7.2506	-9.17138	9.66772	-20.7369	-2.62811	13.7306	18.7059	-5.99664	12.1361	-6.89107	-13.1474	0.0365226	-22.3348	-9.06646	-30.0387	43.1565	-10.9908	11.1025	-42.5226	-3.93376	-45.3019	41.1313	3.91746
-13.1758	-3.41383	-15.0486	-17.6898	25.4415	-14.7852	22.2872	-4.31101	20.6362	15.4224	26.7055	-19.098	-32.3026	20.372	-24.8683	17.8065	4.13165	14.88	-27.8488	13.11	29.8044	7.21754	-5.57019	10.9471	6.44032	-14.2451	25.4702	-7.27895	-9.09496	9.92825	-20.7742	-2.84757	13.7513	18.7125	-5.7217	12.0042	-6.90345	-13.1939	-0.146621	-22.5601	-9.08756	-30.0199	43.5665	-9.3551	11.1237	-42.5047	-4.0164	-45.2732	41.2652	3.93189
-13.4755	-3.69542	-15.0196	-17.6775	25.3831	-14.7627	22.2358	-4.24809	20.62	15.4264	26.6749	-18.869	-32.1013	20.4798	-24.9195	17.8331	4.10588	14.8545	-27.8703	13.1066	29.7865	7.253	-5.95991	11.1267	6.50284	-14.216	25.5174	-7.33179	-8.9557	10.0398	-20.9722	-2.87765	13.7744	18.6463	-5.3007	11.6943	-6.89086	-13.1738	-0.295538	-22.7685	-9.05952	-29.9805	43.8582	-7.39004	11.0954	-42.5186	-3.98672	-45.2412	41.3404	3.90498
-13.6869	-3.98332	-15.0082	-17.6824	25.3327	-14.7527	22.2538	-4.18992	20.6196	15.3869	26.746	-19.0345	-31.8184	20.6762	-24.9098	17.8361	4.09729	14.8458	-27.871	13.0961	29.9484	7.27209	-6.2232	11.3397	6.58628	-14.0391	25.3607	-7.21318	-8.94843	10.1279	-21.2394	-3.14902	13.815	18.6121	-5.08549	11.3446	-6.84418	-13.1921	-0.38105	-22.971	-9.03227	-29.9478	44.0611	-5.4034	11.1378	-42.4868	-3.85225	-45.2027	41.4198	3.865
-13.9841	-4.27135	-14.968	-17.6696	25.3044	-14.7446	22.2951	-4.15022	20.5938	15.3848	26.7719	-19.1344	-31.4945	20.839	-24.8867	17.8412	4.09075	14.8396	-27.8601	13.0767	30.0795	7.33885	-6.44003	11.6627	6.57205	-13.9308	25.3876	-7.20703	-8.88242	10.3205	-21.3853	-3.24522	13.7748	18.588	-4.91156	11.022	-6.83825	-13.2101	-0.476709	-23.1861	-9.00122	-29.9254	44.1703	-3.42309	11.1896	-42.4811	-3.57882	-45.1742	41.553	3.82859
-14.2103	-4.51897	-14.8761	-17.6571	25.2973	-14.7347	22.3848	-4.12625	20.5952	15.3662	26.7319	-18.8661	-31.214	20.9272	-24.8435	17.8201	4.09948	14.8392	-27.8703	13.0765	30.0957	7.41758	-6.67714	11.9405	6.70406	-13.7262	25.3724	-7.20519	-8.85224	10.4838	-21.6627	-3.48208	13.7598	18.5818	-4.69794	10.6923	-6.82659	-13.1505	-0.588169	-23.272	-8.9517	-29.9034	44.1977	-1.52635	11.1015	-42.4842	-3.21325	-45.1715	41.6973	3.64395
-14.4941	-4.75341	-14.8174	-17.6493	25.2939	-14.7352	22.4371	-4.131	20.5938	15.3454	26.7427	-18.8968	-30.9236	21.0984	-24.8365	17.8318	4.10107	14.8383	-27.8667	13.0707	30.1185	7.47347	-6.83852	12.2595	6.81525	-13.6328	25.3079	-7.1471	-8.79935	10.601	-21.9267	-3.73357	13.7424	18.5709	-4.53923	10.3833	-6.79566	-13.3145	-0.658587	-23.333	-8.92924	-29.8667	44.1752	0.690016	11.0663	-42.5025	-2.5812	-45.2037	42.1079	3.75348
-14.781	-5.06078	-14.7991	-17.672	25.2866	-14.7342	22.6139	-4.16615	20.5896	15.2455	26.769	-18.9981	-30.7042	21.195	-24.7388	17.8184	4.08941	14.8327	-27.8589	13.0362	30.1181	7.50717	-6.8491	12.6296	6.88829	-13.6054	25.2061	-7.02485	-8.715	10.7597	-22.1061	-3.97071	13.7161	18.5562	-4.48771	10.1722	-6.86219	-13.4715	-0.675094	-23.369	-8.92898	-29.8543	44.0595	3.14081	11.0986	-42.5071	-2.09643	-45.2375	42.3045	3.57163
-15.0992	-5.29375	-14.7172	-17.7022	25.284	-14.7361	22.7233	-4.1905	20.559	15.2259	26.8041	-18.9356	-30.5675	21.2481	-24.7288	17.8204	4.08742	14.8316	-27.8508	13.0152	30.1325	7.52161	-6.86353	12.9348	6.93583	-13.4483	25.0908	-6.94542	-8.68184	10.8338	-22.4205	-4.22469	13.7006	18.552	-4.42201	9.85432	-6.67073	-13.4711	-0.792802	-23.3206	-8.91914	-29.8372	43.8391	5.17741	11.1065	-42.5301	-1.7722	-45.2597	42.4457	3.44162
-15.3166	-5.51152	-14.6885	-17.7553	25.2859	-14.7419	22.8449	-4.22822	20.5475	15.2702	26.8978	-19.1007	-30.1938	21.4338	-24.6704	17.8112	4.08588	14.8312	-27.8393	12.9805	30.1735	7.50305	-6.88912	13.1701	6.96503	-13.4137	25.0571	-6.93087	-8.658	10.8834	-22.8411	-4.17921	13.6888	18.5504	-4.42369	9.62342	-6.56215	-13.4359	-0.911248	-23.4021	-8.91495	-29.8325	43.6277	6.50028	11.0189	-42.5484	-1.28073	-45.272	42.6278	3.57667
-15.5743	-5.71877	-14.6035	-17.7873	25.31	-14.7322	22.9872	-4.25877	20.4917	15.3332	26.9714	-19.0388	-29.831	21.6147	-24.7056	17.817	4.09115	14.8494	-27.8292	12.9391	30.2998	7.46604	-6.85076	13.2445	6.98226	-13.3635	24.9609	-6.87959	-8.65369	10.8931	-23.0596	-4.51273	13.7019	18.5466	-4.39184	9.38274	-6.40315	-13.2925	-1.03369	-23.434	-8.91796	-29.7892	43.479	7.709	10.9331	-42.5811	-0.924029	-45.2802	42.957	3.84254
-15.7155	-5.84763	-14.5273	-17.7634	25.321	-14.7274	23.0744	-4.27762	20.3426	15.3987	27.044	-18.8972	-29.4595	21.7511	-24.6979	17.8131	4.09254	14.8556	-27.8227	12.918	30.4051	7.44374	-6.85502	13.2429	6.99676	-13.3349	24.901	-6.82805	-8.64856	10.9007	-23.1916	-4.64746	13.7035	18.5465	-4.25818	9.20675	-6.30436	-13.1705	-1.08627	-23.4887	-8.92274	-29.7816	43.2849	8.89589	10.8274	-42.5736	-0.501054	-45.3025	43.0841	3.89053
-15.8881	-5.95712	-14.5028	-17.7744	25.3084	-14.7219	23.1344	-4.29653	20.1784	15.4871	27.0234	-18.603	-29.1036	21.971	-24.6899	17.797	4.085	14.8573	-27.8179	12.9018	30.3944	7.45634	-6.82848	13.3123	6.9551	-13.1409	24.8897	-6.77512	-8.64942	10.9094	-23.2986	-4.76651	13.7068	18.5471	-4.2301	8.85497	-6.19144	-13.1608	-1.11253	-23.493	-8.96714	-29.8041	42.8073	9.86416	10.9115	-42.6041	-0.155139	-45.3501	43.1152	4.02191
-16.1321	-6.211	-14.4364	-17.6914	25.3036	-14.7223	23.1447	-4.31874	19.959	15.6289	27.1036	-18.4566	-28.7358	22.1317	-24.6837	17.7891	4.08331	14.8605	-27.7891	12.8701	30.4204	7.44231	-6.8672	13.2989	6.877	-13.0131	24.7977	-6.70678	-8.65255	10.9032	-23.3033	-4.82873	13.7108	18.5478	-4.12879	8.62772	-6.2985	-12.8959	-1.17677	-23.5737	-8.98068	-29.8027	42.3089	11.0106	11	-42.6353	0.0910628	-45.3563	43.1828	4.12689
-16.371	-6.44009	-14.4886	-17.6136	25.3055	-14.7194	23.104	-4.36546	19.7239	15.7616	27.0955	-18.1889	-28.4942	22.189	-24.6665	17.7859	4.09026	14.8742	-27.7833	12.8594	30.4778	7.40643	-6.8306	13.2997	6.80009	-12.8416	24.7391	-6.67126	-8.67068	10.8122	-23.3071	-4.87694	13.7148	18.5487	-3.91735	8.49614	-6.4188	-12.6428	-1.20043	-23.6042	-9.00103	-29.7903	41.8709	12.6168	11.0063	-42.5844	0.325448	-45.3641	43.283	4.30098
-16.5262	-6.60364	-14.4074	-17.5768	25.3076	-14.7248	23.1144	-4.44082	19.4322	15.8936	27.0867	-18.0354	-28.2838	22.1522	-24.6364	17.7902	4.01693	14.7572	-27.7818	12.8617	30.5803	7.36809	-6.80838	13.2852	6.9242	-12.6451	24.7295	-6.65575	-8.71016	10.7646	-23.3083	-5.0254	13.7922	18.5744	-3.69873	8.67033	-6.59591	-12.471	-1.19947	-23.6314	-9.09098	-29.6805	41.3754	14.0473	11.0506	-42.5011	0.515054	-45.3736	43.2116	4.56316
-16.6598	-6.73395	-14.3097	-17.5571	25.3134	-14.7222	23.1186	-4.44968	19.1887	16.0845	27.2792	-18.2876	-27.9547	22.1916	-24.7117	17.8015	3.98281	14.7301	-27.7443	12.8165	30.6854	7.31201	-6.83178	13.2269	6.96306	-12.4602	24.8173	-6.71594	-8.72854	10.7286	-23.2875	-5.04034	13.8188	18.5833	-3.57724	8.66669	-6.9875	-12.001	-1.21309	-23.6734	-9.14257	-29.5564	41.0075	15.1926	11.1761	-42.4555	0.658709	-45.3721	43.0924	4.63233
-16.7791	-6.82448	-14.2051	-17.3804	25.3138	-14.7244	23.0661	-4.48478	18.9761	16.2104	27.4156	-18.4148	-27.7178	22.1591	-24.6771	17.8107	3.95912	14.7008	-27.7316	12.8059	30.7087	7.30755	-6.7936	13.1609	6.79827	-12.2127	24.734	-6.69632	-8.74128	10.7053	-23.2899	-5.00095	13.8415	18.591	-3.48942	8.70438	-7.4149	-11.7916	-1.26442	-23.689	-9.21938	-29.3502	40.5611	16.3626	11.2378	-42.3615	0.79584	-45.4048	43.1026	4.75296
-16.8825	-6.87608	-14.0464	-17.0955	25.3066	-14.7313	23.0243	-4.50533	18.7815	16.3269	27.5179	-18.6596	-27.4053	22.0394	-24.7084	17.8775	3.97123	14.6929	-27.7486	12.8277	30.797	7.22715	-6.78463	13.165	6.87601	-11.8972	24.7745	-6.66718	-8.69515	10.7777	-23.2129	-5.21437	13.8069	18.5681	-3.42375	8.75271	-7.73238	-11.6079	-1.26776	-23.7381	-9.33681	-29.1955	39.9168	17.7069	11.2385	-42.4191	1.08051	-45.4334	43.1153	4.82117
-16.9215	-6.90791	-13.8279	-16.6813	25.3045	-14.7378	22.9577	-4.50529	18.5718	16.4477	27.5762	-18.6967	-27.1021	21.9155	-24.6609	18.1096	3.95405	14.6842	-27.7568	12.8428	30.81	7.22315	-6.73646	13.2019	6.91213	-11.852	25.0445	-6.75027	-8.5487	10.8508	-23.2293	-4.90204	13.802	18.563	-3.35188	8.73567	-7.93082	-11.6277	-1.24141	-23.7891	-9.33062	-29.0952	39.424	18.9287	11.3138	-42.4059	1.3299	-45.4875	42.9919	4.90512
-16.8952	-6.89589	-13.6059	-16.1893	25.3061	-14.7398	22.9047	-4.39481	18.3759	16.5092	27.5331	-18.6058	-26.7691	21.7394	-24.6573	18.3575	4.04922	14.7795	-27.7682	12.8573	30.8756	7.17441	-6.67908	13.3024	6.92819	-11.7969	24.9454	-6.71423	-8.49259	11.0313	-23.1722	-5.0353	13.8206	18.614	-3.30577	8.77054	-8.19933	-11.5364	-1.27034	-23.8314	-9.41363	-29.0115	38.9812	19.9911	11.434	-42.4163	1.64737	-45.4991	42.9184	5.07851
-16.8278	-6.86728	-13.455	-15.6658	25.3209	-14.7404	22.8626	-4.38767	18.2066	16.5969	27.5354	-18.6138	-26.4566	21.5778	-24.6571	18.4497	4.09306	14.8146	-27.7842	12.8706	30.8786	7.15787	-6.76139	13.4577	6.95917	-11.5268	25.1505	-6.79476	-8.451	11.0437	-23.1755	-4.89474	13.8476	18.6234	-3.28634	8.78741	-8.44283	-11.4641	-1.29794	-23.8676	-9.43232	-29.0134	38.7085	20.6695	11.5113	-42.4321	1.87398	-45.5264	42.9158	5.17743
-16.7172	-6.79707	-13.3014	-15.0024	25.323	-14.7441	22.7738	-4.44213	18.1219	16.6441	27.5253	-18.6495	-26.3313	21.4247	-24.9737	18.5321	4.21149	14.8536	-27.7873	12.8622	30.7539	7.13566	-6.69862	13.7912	6.96084	-11.3582	25.202	-6.89722	-8.45246	11.1348	-23.1733	-5.00671	13.8342	18.61	-3.33363	8.89463	-8.85432	-11.3057	-1.29939	-23.9353	-9.42024	-29.0702	38.4828	21.0334	11.4707	-42.4568	2.17136	-45.5238	42.7242	4.68163
-16.6258	-6.77581	-13.1546	-14.404	25.3363	-14.7469	22.6714	-4.51799	17.9957	16.6951	27.6668	-18.9387	-26.0496	21.321	-25.048	18.5542	4.2732	14.8258	-27.7967	12.8526	30.7011	7.17505	-6.68864	13.9847	6.92404	-11.1843	25.3611	-6.95195	-8.39694	11.3027	-23.1773	-4.95529	13.8413	18.6109	-3.39543	8.91592	-9.18232	-11.3248	-1.31777	-23.9662	-9.36318	-29.1344	37.9717	20.8702	11.5215	-42.5171	2.47715	-45.5066	42.863	4.78567
-16.5759	-6.79134	-13.0828	-13.6383	25.3352	-14.7526	22.5934	-4.58286	17.9253	16.7667	27.5885	-18.7984	-25.9047	21.2445	-25.3166	18.5784	4.37477	14.796	-27.8011	12.8501	30.6771	7.19824	-6.64397	14.3768	6.98853	-11.0794	25.2377	-7.05271	-8.38717	11.3384	-23.178	-4.95401	13.8428	18.6102	-3.40636	8.89339	-9.50997	-11.3955	-1.30018	-23.9789	-9.31676	-29.2066	37.6862	20.8848	11.5683	-42.4878	2.82854	-45.4777	43.2444	4.54292
-16.5387	-6.85176	-13.0355	-12.9875	25.2968	-14.7414	22.4468	-4.66906	17.8861	16.8353	27.5781	-18.8124	-25.8067	21.2117	-25.7254	18.5126	4.59336	14.8062	-27.8134	12.855	30.5937	7.25677	-6.54213	14.7163	6.98158	-11.0202	25.4238	-7.1318	-8.42788	11.3165	-23.1852	-4.91078	13.8006	18.5573	-3.45177	8.897	-9.77454	-11.4244	-1.32802	-23.9963	-9.27468	-29.2768	37.5265	20.7092	11.6244	-42.4896	3.3329	-45.4194	43.3286	4.73365
-16.5775	-6.85515	-12.9416	-12.3149	25.2321	-14.7229	22.37	-4.70415	17.8412	16.8904	27.5676	-18.8093	-25.8347	21.2201	-26.0385	18.3186	4.72323	14.9249	-27.8169	12.8565	30.5824	7.26544	-6.4261	15.0355	7.01091	-10.945	25.3417	-7.16962	-8.42916	11.3288	-23.3603	-4.83746	13.7052	18.4611	-3.47824	8.9078	-10.0123	-11.4846	-1.24494	-23.9163	-9.13662	-29.1933	37.5516	20.4423	11.6797	-42.4989	3.81721	-45.3999	43.4178	4.88655
-16.6053	-6.87453	-13.1579	-11.3672	25.1873	-14.711	22.2767	-4.77173	17.7824	16.9525	27.5642	-18.8226	-25.7864	21.1788	-26.2205	18.2662	4.85277	14.9402	-27.8203	12.861	30.6067	7.28415	-6.24474	15.5232	7.01848	-10.9408	25.387	-7.25272	-8.40549	11.4085	-23.613	-4.86071	13.6938	18.4382	-3.53642	8.86773	-10.1394	-11.5033	-1.26051	-23.8997	-9.04149	-28.8659	37.9213	19.9943	11.6747	-42.4366	4.39915	-45.4094	43.4352	4.99374
-16.761	-6.92549	-13.2605	-10.6082	25.1464	-14.688	22.2049	-4.82022	17.7119	17.0118	27.5448	-18.8895	-25.6824	21.1456	-26.367	18.1739	4.94215	15.0146	-27.8185	12.8602	30.687	7.28243	-6.08911	15.9557	7.04172	-10.9763	25.3564	-7.3025	-8.39914	11.2849	-23.821	-4.62586	13.7249	18.4776	-3.57419	8.84254	-10.2717	-11.5958	-1.22702	-23.9431	-9.01066	-28.432	38.6874	19.0182	11.6389	-42.3703	4.79119	-45.4648	42.574	5.35209
-16.9161	-7.01589	-13.4992	-9.81181	25.027	-14.6361	22.1307	-4.86522	17.6104	17.081	27.5335	-18.9028	-25.7395	21.1163	-26.4678	18.1032	5.00001	15.166	-27.83	12.8727	30.7287	7.28713	-5.72704	16.3979	7.03079	-11.0289	25.3943	-7.39111	-8.39777	11.1852	-24.1072	-4.62108	13.7279	18.484	-3.6076	8.823	-10.3454	-11.6934	-1.1824	-23.9975	-9.12366	-28.026	39.5325	17.6911	11.6759	-42.3543	5.16009	-45.4626	43.0479	5.45613
-17.0596	-7.00595	-13.8413	-8.82568	24.9261	-14.6336	22.0832	-4.88307	17.4654	17.149	27.5263	-18.9261	-25.6847	21.0855	-26.4367	18.0933	4.98944	15.2662	-27.8334	12.8796	30.7764	7.28826	-5.66127	16.6655	7.04349	-10.9914	25.4189	-7.41972	-8.35486	11.3992	-24.4515	-4.57864	13.5512	18.4555	-3.6542	8.83222	-10.5373	-11.8628	-1.13618	-24.0522	-9.43599	-27.6387	40.4483	15.9636	11.6914	-42.3152	5.52335	-45.4527	42.6549	6.24218
-17.1923	-7.04871	-14.1941	-7.85869	24.8139	-14.6196	22.0213	-4.91071	17.224	17.2972	27.4903	-18.9238	-25.6487	21.0485	-26.3154	18.0735	4.97986	15.305	-27.8305	12.8792	30.8218	7.29108	-5.56815	16.9625	7.02369	-10.9743	25.2817	-7.44942	-8.36299	11.3503	-24.8728	-4.78635	13.5769	18.4306	-3.68971	8.79939	-10.5919	-11.8703	-1.11317	-24.0728	-9.90559	-27.0953	41.1383	14.092	11.7275	-42.2777	5.99315	-45.4247	42.6549	7.25653
-17.2753	-6.98867	-14.582	-6.94421	24.7269	-14.6077	21.9563	-4.93493	17.0308	17.3764	27.5604	-19.0157	-25.6284	21.0285	-26.1691	18.0994	4.97863	15.4424	-27.8355	12.8838	30.7364	7.29968	-5.47573	17.1556	7.04971	-10.9886	25.323	-7.49521	-8.35894	11.3556	-25.3046	-4.76261	13.6255	18.5054	-3.66256	8.80812	-10.5154	-11.991	-1.07534	-24.1153	-10.6314	-26.698	42.0725	11.7022	11.7658	-42.3068	6.50628	-45.3753	42.6549	7.28254
-17.4363	-7.02557	-14.9804	-6.08814	24.596	-14.5486	21.8872	-4.96782	16.7702	17.5455	27.4813	-18.9422	-25.5993	21.0087	-26.0157	18.1338	4.99518	15.5319	-27.8341	12.8847	30.7186	7.29902	-5.37137	17.3329	7.17651	-10.8098	25.2809	-7.46361	-8.39757	11.3254	-25.8697	-5.22557	13.5566	18.4964	-3.65968	8.83655	-10.5024	-12.072	-1.02752	-24.1575	-11.6687	-26.1603	42.968	9.15415	11.7581	-42.3073	7.05288	-45.2894	42.1867	7.69869
-17.6516	-6.89912	-15.4903	-5.12926	24.4646	-14.4879	21.8452	-5.0111	16.518	17.779	27.4688	-18.955	-25.5731	20.9867	-25.9147	18.1617	4.98921	15.5962	-27.8473	12.8961	30.593	7.27364	-5.38742	17.3381	7.25722	-10.6616	25.3078	-7.4747	-8.44705	11.3215	-26.1758	-5.38765	13.4683	18.5075	-3.64166	8.8448	-10.4779	-12.1168	-0.988397	-24.1214	-12.6158	-25.954	43.5609	6.34442	11.7916	-42.3358	7.51248	-45.233	42.1867	8.11483
-17.7642	-6.68094	-15.9183	-4.23199	24.3702	-14.444	21.7569	-5.11605	16.2959	17.8992	27.4611	-18.9535	-25.4656	20.8604	-25.8494	18.196	4.96923	15.6364	-27.8512	12.8998	30.6149	7.2807	-5.26714	17.458	7.29395	-10.5759	25.3636	-7.55803	-8.48501	11.3376	-26.4457	-5.42209	13.4218	18.5719	-3.67043	8.68909	-10.4426	-12.0263	-0.959122	-24.1497	-13.7881	-25.7527	43.9292	3.45509	11.78	-42.3571	8.16636	-45.1082	42.6029	8.61478
-17.8005	-6.45184	-16.3418	-3.35588	24.3026	-14.4255	21.7217	-5.1596	16.0902	17.9914	27.2005	-18.5346	-25.4226	20.753	-25.823	18.244	4.95567	15.6912	-27.8255	12.8836	30.599	7.2914	-5.20552	17.5773	7.33003	-10.5316	25.4172	-7.61911	-8.54299	11.1137	-26.7463	-5.55726	13.3596	18.5887	-3.68326	8.6833	-10.416	-11.9667	-0.984805	-24.1434	-15.338	-25.7781	44.2325	0.516634	11.786	-42.3561	8.68742	-44.9769	41.9786	10.5597
-17.8676	-6.13489	-16.8648	-2.48317	24.2481	-14.4001	21.6861	-5.20954	15.9071	18.0593	27.3312	-18.8028	-25.3067	20.6512	-25.8376	18.3081	4.98335	15.7123	-27.8428	12.8991	30.5856	7.29389	-4.90679	17.7617	7.31606	-10.4958	25.3411	-7.63252	-8.61376	11.0482	-27.0184	-6.25185	13.4196	18.6093	-3.85275	8.52236	-10.3467	-11.9324	-0.944665	-24.2054	-16.5766	-25.9919	44.3256	-2.45424	11.8829	-42.3675	9.26417	-44.8521	42.0653	10.7851
-17.9221	-5.73874	-17.4021	-1.84047	24.2264	-14.3919	21.6614	-5.24277	15.799	18.1162	27.1048	-18.3932	-25.1979	20.5603	-25.8862	18.3719	4.95571	15.6978	-27.8383	12.8928	30.5763	7.30736	-4.93799	17.6953	7.34358	-10.3826	25.3387	-7.68807	-8.67911	10.9052	-27.2896	-6.48935	13.571	18.7959	-3.93768	8.45311	-10.0957	-11.9573	-0.991065	-24.17	-17.7491	-26.293	44.1806	-5.21405	11.8744	-42.3864	9.77601	-44.733	41.9266	11.2359
-17.8149	-5.27805	-18.0327	-1.23346	24.2014	-14.3704	21.6351	-5.2712	15.7274	18.1436	27.2528	-18.6807	-25.1348	20.4967	-25.958	18.4276	4.98581	15.6879	-27.8565	12.9121	30.5738	7.30811	-4.67085	18.2291	7.32465	-10.3337	25.3696	-7.68328	-8.72714	10.7967	-27.486	-6.88963	13.57	18.8033	-3.97526	8.32186	-10.0647	-11.9188	-1.0098	-24.0976	-18.9532	-26.9042	43.9109	-7.449	11.8328	-42.405	10.2475	-44.6122	42.0307	11.2359
-17.7855	-4.82361	-18.7288	-0.563517	24.2005	-14.3662	21.6117	-5.29409	15.6882	18.1554	27.2253	-18.6486	-25.0548	20.451	-26.0312	18.4437	4.94316	15.6663	-27.8463	12.9029	30.5718	7.30631	-4.31924	18.6726	7.31187	-10.3299	25.4436	-7.75294	-8.73514	10.775	-27.5787	-7.07187	13.6299	18.8744	-4.02811	8.23543	-10.0403	-12.0282	-1.00199	-23.9986	-19.8701	-27.6842	43.6253	-9.73277	11.8271	-42.3568	10.5343	-44.5352	42.4468	11.6521
-17.7318	-4.44118	-19.3872	0.00769707	24.2215	-14.3752	21.5971	-5.28756	15.6719	18.1565	27.2028	-18.6861	-24.9832	20.3721	-26.079	18.467	4.92894	15.6094	-27.8301	12.9007	30.4771	7.33169	-4.12755	19.0015	7.30611	-10.1969	25.4525	-7.80523	-8.74078	10.7604	-27.6712	-7.35595	13.9066	19.0034	-4.01265	8.07319	-10.1449	-11.8673	-1.00772	-24.0124	-20.5731	-28.5898	43.1201	-11.8793	11.8179	-42.3766	11.0367	-44.4365	41.9266	11.9642
-17.6488	-4.16985	-20.1074	0.525009	24.2419	-14.3878	21.5858	-5.25835	15.6714	18.1508	27.2149	-18.7223	-24.8849	20.2495	-26.175	18.5052	4.92454	15.6384	-27.8423	12.9176	30.4607	7.34284	-3.83539	19.2975	7.35022	-10.0964	25.5595	-7.89497	-8.74167	10.6354	-27.6097	-7.66245	14.8129	19.1001	-4.09394	7.8598	-10.1537	-11.8739	-0.958556	-23.9927	-21.0234	-29.432	42.3609	-13.9163	11.8731	-42.3613	11.4791	-44.3324	42.1347	12.5017
-17.6105	-3.97656	-20.8782	0.935761	24.2966	-14.4179	21.5685	-5.17567	15.6897	18.1337	27.3117	-18.8437	-24.8239	20.2018	-26.1993	18.5093	4.92329	15.6254	-27.8443	12.9285	30.4645	7.35428	-3.42678	19.4667	7.3599	-10.0457	25.7708	-8.01767	-8.6371	10.8667	-27.6238	-7.78133	15.5396	19.1325	-4.01356	7.717	-10.2014	-11.8644	-1.02252	-23.9745	-21.209	-30.0053	41.6549	-16.3476	11.8552	-42.3765	11.9015	-44.2366	41.9266	12.7965
-17.574	-3.81619	-21.771	1.30498	24.3528	-14.4612	21.5283	-5.16894	15.7021	18.1108	27.3268	-18.8593	-24.7859	20.1887	-26.2893	18.5429	4.90903	15.6045	-27.841	12.9142	30.4896	7.36158	-3.11179	19.5845	7.36821	-10.0334	26.0018	-8.21416	-8.52276	11.0897	-27.6696	-8.13541	16.7162	19.3551	-4.00404	7.45911	-10.1407	-11.7969	-0.981073	-23.9579	-21.3944	-30.5543	40.7079	-18.7017	11.7975	-42.3767	12.3528	-44.0561	41.7949	13.2889
-17.5054	-3.67164	-22.7167	1.69853	24.3909	-14.4877	21.5336	-5.12955	15.731	18.0788	27.3957	-18.9242	-24.596	20.0832	-26.3295	18.5415	4.9039	15.597	-27.8266	12.894	30.4963	7.36683	-2.86264	19.7679	7.352	-9.96734	26.06	-8.38457	-8.48947	11.3819	-27.6217	-8.13536	17.3605	19.4603	-3.80742	7.22845	-10.2227	-11.6796	-0.945707	-23.9752	-21.4806	-30.9281	39.5165	-21.1793	11.8116	-42.4129	12.9487	-43.762	42.0307	13.3166
-17.4985	-3.6338	-23.5983	2.15587	24.3778	-14.5354	21.5984	-5.07183	15.7985	18.0349	27.4286	-18.9636	-24.3869	19.9845	-26.4125	18.553	4.91971	15.5549	-27.8447	12.8994	30.4336	7.38985	-2.47037	19.9716	7.36208	-9.87165	26.0134	-8.58755	-8.46564	11.513	-27.588	-7.99348	17.9201	19.59	-3.59466	6.96197	-10.1864	-11.7499	-0.768558	-24.0024	-21.6655	-31.6289	38.2345	-23.5895	11.7697	-42.4081	13.6634	-43.3728	42.1382	13.0253
-17.4538	-3.56768	-24.2733	2.53542	24.361	-14.5583	21.6244	-5.06117	15.8658	18.0319	27.4537	-18.9872	-24.2366	19.8385	-26.5075	18.5591	4.92388	15.5399	-27.8373	12.8801	30.4194	7.40485	-2.32736	20.0542	7.38715	-9.76166	26.1918	-8.88266	-8.39762	11.6045	-27.5644	-7.83155	18.0718	19.3565	-3.40915	6.74875	-10.0724	-11.794	-0.741682	-23.9861	-21.7639	-32.0766	36.5576	-26.0362	12.1812	-42.4081	14.43	-43.0065	42.1446	12.8906
-17.4486	-3.51268	-24.7083	2.85372	24.3268	-14.5543	21.6596	-5.05093	15.8803	18.0458	27.4294	-18.977	-24.2027	19.8441	-26.601	18.5622	4.92849	15.5279	-27.8371	12.8725	30.4043	7.40776	-2.22521	20.1067	7.20322	-9.8064	26.1506	-9.06883	-8.37176	11.79	-27.621	-7.74712	18.4019	19.7293	-3.49805	6.42934	-9.94937	-11.9061	-0.686236	-23.9663	-21.872	-32.3741	34.9215	-28.2526	12.0337	-42.3897	15.3713	-42.4219	42.3428	12.9005
-17.4337	-3.42573	-25.0446	3.10147	24.278	-14.5553	21.6464	-5.16186	15.8679	18.0927	27.44	-18.9731	-24.1097	19.8105	-26.7298	18.6055	4.9304	15.5262	-27.8482	12.8781	30.4097	7.4243	-2.07975	20.2029	7.29133	-9.65474	26.2856	-9.29011	-8.35227	11.8911	-27.7108	-7.66627	18.5305	19.4751	-3.33682	6.30614	-9.95099	-12.0114	-0.63221	-23.9872	-22.1036	-32.5452	33.4407	-30.2291	11.8834	-42.4007	16.573	-41.775	41.9266	13.3166
-17.3441	-3.16749	-25.2025	3.24694	24.2382	-14.5257	21.5945	-5.26822	15.8622	18.124	27.4383	-18.9682	-24.0687	19.7954	-26.8633	18.6203	4.93321	15.5227	-27.8632	12.895	30.3806	7.41284	-2.02539	20.1876	7.27223	-9.59971	26.3665	-9.45936	-8.37948	11.7778	-27.748	-7.72851	18.9126	19.2003	-3.45834	6.10601	-9.9025	-12.2026	-0.590321	-23.9727	-22.3242	-32.6535	32.1928	-31.8633	11.9174	-42.3886	17.774	-41.1338	41.892	13.49
-17.3384	-2.97293	-25.2676	3.33737	24.1499	-14.4162	21.5484	-5.43767	15.8121	18.2151	27.4721	-19.0045	-23.985	19.7314	-26.9621	18.6809	4.91848	15.5188	-27.8421	12.8853	30.3733	7.39282	-1.94651	20.2361	7.33174	-9.57097	26.4639	-9.73022	-8.53293	11.8316	-27.8175	-7.64426	18.9901	19.0908	-3.37021	5.77207	-9.95666	-12.1833	-0.573	-23.973	-22.5547	-32.7461	30.9564	-33.1039	11.888	-42.3939	19.0278	-40.5828	41.9266	13.2126
-17.2789	-2.74845	-25.2616	3.37915	24.0952	-14.35	21.5037	-5.50652	15.7666	18.2685	27.4708	-19.0033	-23.9789	19.7247	-27.1039	18.7705	4.91426	15.5182	-27.8626	12.9385	30.3135	7.3917	-1.65136	20.589	7.47913	-9.48296	26.4821	-9.78281	-8.65128	11.6638	-27.8326	-7.56355	19.0737	18.6928	-3.38717	5.6241	-9.92042	-12.2109	-0.589402	-23.9777	-22.7832	-32.8032	30.2232	-33.7777	11.9093	-42.3428	20.1692	-40.1434	41.6145	13.1086
-17.2359	-2.62449	-25.2237	3.56368	24.0357	-14.2784	21.4777	-5.60086	15.7251	18.3339	27.4652	-18.9853	-23.9816	19.7216	-27.2449	18.8168	4.91747	15.519	-27.7015	12.8737	30.3059	7.41754	-1.68664	20.7993	7.43322	-9.59731	26.4783	-9.813	-8.70989	11.3755	-27.8542	-7.53946	19.1413	18.3621	-3.34199	5.55213	-9.92913	-12.2064	-0.589834	-23.9943	-22.9148	-32.831	29.6437	-34.3069	11.9561	-42.3083	20.9713	-39.7298	41.391	13.413
-17.1641	-2.45274	-25.1227	3.64711	23.9897	-14.1795	21.3897	-5.81669	15.694	18.3765	27.4958	-19.0133	-23.9436	19.7098	-27.4401	18.816	4.94482	15.5021	-27.6376	12.8944	30.205	7.3976	-1.61715	21.0061	7.44614	-9.69616	26.5347	-9.9423	-8.80347	11.2334	-28.1291	-7.63237	19.2369	18.061	-3.38979	5.2832	-10.1486	-12.1413	-0.534831	-23.9879	-22.945	-32.8725	28.8627	-34.8602	11.9201	-42.2989	21.8313	-39.1724	41.5105	13.3166
-17.0771	-2.30531	-25.0366	3.86094	23.961	-14.0999	21.2479	-6.05452	15.6511	18.4286	27.5039	-19.0131	-23.9383	19.7084	-27.6203	18.7822	4.95336	15.4975	-27.5622	12.8849	30.2327	7.4105	-1.49127	21.1337	7.40792	-9.74805	26.5676	-10.0143	-8.75637	10.9637	-28.2137	-7.71691	19.2912	17.8046	-3.5354	5.04423	-10.2869	-12.0739	-0.60991	-24.0385	-23.0117	-32.8717	27.7839	-35.5073	11.9536	-42.3496	22.7189	-38.4813	41.5798	12.9352
-17.0416	-2.21591	-24.9199	4.02458	23.958	-13.9981	21.1328	-6.27955	15.5434	18.5974	27.5253	-19.0092	-23.9598	19.7222	-27.7234	18.7699	4.96416	15.4775	-27.5395	12.9126	30.2329	7.46958	-1.51318	21.2172	7.44458	-9.69956	26.6027	-10.0793	-8.79915	10.8634	-28.1795	-7.41176	19.2689	17.842	-3.46159	4.88778	-10.4879	-12.0972	-0.621603	-24.0543	-23.0084	-32.8196	26.6918	-36.3308	11.9368	-42.3324	23.7432	-37.883	42.4988	11.392
-16.9765	-2.1011	-24.7929	4.28222	23.9441	-13.9079	21.0615	-6.52036	15.4996	18.7278	27.4998	-18.9401	-23.9031	19.6898	-27.8352	18.7428	4.95889	15.5034	-27.4973	12.924	30.1161	7.44609	-1.43165	21.2113	7.63882	-9.41953	26.6756	-10.0398	-8.8257	10.7434	-28.2595	-7.63609	19.3223	17.6184	-3.5106	4.61996	-10.6776	-12.3068	-0.654677	-24.0493	-23.0675	-32.767	25.9371	-36.8321	11.9478	-42.3544	24.7899	-37.1847	42.5145	10.8545
[truncated: 14,589 more rows]
[truncated: 30 more columns]
