# Supplementary material for: Physical crowding truncates intrinsic Lévy-like motility into caste-specific movement regimes in social termites
Source: Mov Ecol. 2026 Apr 3;14:31. doi: 10.1186/s40462-026-00646-w (PMC13173929; doi:10.1186/s40462-026-00646-w)
Supplement: Supplementary file 1 — Supplementary Material 1 [file 40462_2026_646_MOESM1_ESM.zip › data/Proportion of termites moving within the inner region.xlsx]

## Sheet: Sheet1
Caste	Group_size	Rate	Colony
Queen	1	0.2758	Colony1
Queen	1	0.7998	Colony2
Queen	1	0.8508	Colony3
Queen	1	0.8811	Colony4
Queen	1	0.1982	Colony5
Queen	100	0.9819	Colony1
Queen	100	1	Colony2
Queen	100	0.37	Colony3
Queen	100	0.9821	Colony4
Queen	100	0.9945	Colony5
Queen	200	0.9984	Colony1
Queen	200	0.8659	Colony2
Queen	200	0.9632	Colony3
Queen	200	1	Colony4
Queen	200	1	Colony5
Queen	1000	0.9345	Colony1
Queen	1000	0.9256	Colony2
Queen	1000	0.9879	Colony3
Queen	1000	1	Colony4
Queen	1000	1	Colony5
Worker	1	0.2799	Colony1
Worker	1	0.2372	Colony2
Worker	1	0.1366	Colony3
Worker	1	0.1305	Colony4
Worker	1	0.2989	Colony5
Worker	100	0.9007	Colony1
Worker	100	0.5697	Colony2
Worker	100	0.3196	Colony3
Worker	100	0.5936	Colony4
Worker	100	0.4853	Colony5
Worker	200	0.2317	Colony1
Worker	200	0.4242	Colony2
Worker	200	0.4762	Colony3
Worker	200	0.3578	Colony4
Worker	200	0.7109	Colony5
Worker	1000	0.5287	Colony1
Worker	1000	0.3995	Colony2
Worker	1000	0.4751	Colony3
Worker	1000	0.5611	Colony4
Worker	1000	0.8267	Colony5
